# Supplementary material for: Transcript profiling of Populus tomentosa genes in normal, tension, and opposite wood by RNA-seq
Source: BMC Genomics. 2015 Mar 10;16(1):164. doi: 10.1186/s12864-015-1390-y (PMC4372042; doi:10.1186/s12864-015-1390-y)
Supplement: Additional file 2: — The information and expression of transcripts in the three libraries. [file 12864_2015_1390_MOESM2_ESM.xls]

## Sheet: Table S2
Supplementary material 2 The information and expression of transcripts in the three libraries
transcript_id	gene_id	gene_name	description	Interpro Description	locus	length	OW_FPKM	NW_FPKM	TW_FPKM	OW_count	NW_count	TW_count
POPTR_0001s00200.1	POPTR_0001s00200	-	-	-	chr1:12631-13612	556	1.70798	0.312295	2.86688	29.1971	5.52187	48.8138
POPTR_0001s00210.1	POPTR_0001s00210	-	-	-	chr1:22189-22516	327	7.6243	5.1984	4.05821	45.7625	32.6684	23.8872
POPTR_0001s00240.1	POPTR_0001s00240	POPTRDRAFT_744044	Predicted protein [Source:UniProtKB/TrEMBL;Acc:B9N3P8]	YABBY protein	chr1:105027-107984	1125	3.22248	6.09789	2.04448	104.814	199.892	66.0771
POPTR_0001s00250.1	POPTR_0001s00250	POPTRDRAFT_827894	Predicted protein [Source:UniProtKB/TrEMBL;Acc:B9N3P9]	Multicopper oxidase, type 2	chr1:112881-116932	2170	1.05416	5.11624	2.08701	83.0598	405.937	163.871
POPTR_0001s00260.1	POPTR_0001s00260	POPTRDRAFT_1115114	Predicted protein [Source:UniProtKB/TrEMBL;Acc:B9N3Q0]	Transaldolase	chr1:127944-132456	1499	45.4175	48.7307	44.7786	2243.6	2458.34	2197.28
POPTR_0001s00270.1	POPTR_0001s00270	POPTRDRAFT_837090	Predicted protein [Source:UniProtKB/TrEMBL;Acc:B9N3Q1]	Trehalose-phosphatase	chr1:137067-139439	1227	0	0.029666	0	0	1.10437	0
POPTR_0001s00290.1	POPTR_0001s00290	POPTRDRAFT_581232	Predicted protein [Source:UniProtKB/TrEMBL;Acc:B9N3Q2]	Uricase	chr1:163851-164909	849	0	0.089385	0	0	2.20875	0
POPTR_0001s00300.1	POPTR_0001s00300	-	-	Exostosin-like	chr1:168043-169534	1451	6.26636	8.85162	6.49759	336.195	485.924	348.887
POPTR_0001s00310.1	POPTR_0001s00310	-	-	3-Oxoacyl-[acyl-carrier-protein (ACP)] synthase III C-terminal	chr1:169628-173712	1215	10.1144	21.1951	9.43227	436.064	921.047	406.154
POPTR_0001s00320.1	POPTR_0001s00320	POPTRDRAFT_581235	Predicted protein [Source:UniProtKB/TrEMBL;Acc:B9N3Q4]	Pyridine nucleotide-disulphide oxidoreductase, NAD-binding region	chr1:188801-192173	1685	12.3007	7.79633	14.0063	746.55	481.507	845.787
POPTR_0001s00330.1	POPTR_0001s00330	POPTRDRAFT_581236	Predicted protein [Source:UniProtKB/TrEMBL;Acc:B9N3Q5]	FAD dependent oxidoreductase	chr1:195454-199610	1713	70.2544	24.9182	64.5725	4815.49	1722.82	4423.64
POPTR_0001s00340.1	POPTR_0001s00340	POPTRDRAFT_671224	Predicted protein [Source:UniProtKB/TrEMBL;Acc:B9N3Q6]	Protein of unknown function DUF863, plant	chr1:218113-221413	2526	13.6283	9.66446	9.87474	1300.28	937.613	940.938
POPTR_0001s00350.1	POPTR_0001s00350	POPTRDRAFT_267181	Predicted protein [Source:UniProtKB/TrEMBL;Acc:B9N3Q7]	DNA-binding WRKY	chr1:226514-228528	1356	1.11257	6.31381	1.43106	51.418	296.947	66.0771
POPTR_0001s00360.1	POPTR_0001s00360	POPTRDRAFT_827900	Predicted protein [Source:UniProtKB/TrEMBL;Acc:B9N3Q8]	Phosphoribosyltransferase	chr1:249046-255958	1069	6.78359	13.2767	5.3579	225.068	445.884	178.292
POPTR_0001s00360.2	POPTR_0001s00360	POPTRDRAFT_827900	Predicted protein [Source:UniProtKB/TrEMBL;Acc:B9N3Q8]	Phosphoribosyltransferase	chr1:249046-255958	895	2.5476	5.05539	2.38506	73.021	146.06	68.3961
POPTR_0001s00380.1	POPTR_0001s00380	POPTRDRAFT_671227	Predicted protein [Source:UniProtKB/TrEMBL;Acc:B9N3Q9]	-	chr1:258982-259816	834	0.556121	4.85759	1.0954	18.7873	168.969	37.0032
POPTR_0001s00390.2	POPTR_0001s00390	-	-	Oxysterol-binding protein	chr1:295054-303570	2937	0.150707	0.0830711	0.15569	18.2182	10.1987	18.8317
POPTR_0001s00390.3	POPTR_0001s00390	-	-	Oxysterol-binding protein	chr1:295054-303570	2823	0.299073	1.71103	0	35.7035	207.5	0
POPTR_0001s00390.4	POPTR_0001s00390	-	-	Oxysterol-binding protein	chr1:295054-303570	2761	0.733829	2.34526	0.0660326	86.0843	279.517	7.75632
POPTR_0001s00390.5	POPTR_0001s00390	-	-	Oxysterol-binding protein	chr1:295054-303570	2386	5.89244	4.71843	3.76182	563.527	455.769	360.02
POPTR_0001s00410.1	POPTR_0001s00410	POPTRDRAFT_827903	Predicted protein [Source:UniProtKB/TrEMBL;Acc:A9P8E7]	Plant lipid transfer protein/seed storage/trypsin-alpha amylase inhibitor	chr1:310711-311538	827	19.0386	83.7496	20.7434	356.96	1592.51	386.771
POPTR_0001s00430.1	POPTR_0001s00430	POPTRDRAFT_814646	Predicted protein [Source:UniProtKB/TrEMBL;Acc:B9N3R4]	-	chr1:329114-332861	930	64.3629	82.2011	59.1119	1872.8	2415.26	1703.03
POPTR_0001s00440.1	POPTR_0001s00440	POPTRDRAFT_554197	Predicted protein [Source:UniProtKB/TrEMBL;Acc:B9GVG7]	Lactate dehydrogenase/glycoside hydrolase, family 4, C-terminal	chr1:335765-338057	1259	6.7991	6.53369	3.11704	316.706	310.219	144.322
POPTR_0001s00440.2	POPTR_0001s00440	POPTRDRAFT_554197	Predicted protein [Source:UniProtKB/TrEMBL;Acc:B9GVG7]	Lactate dehydrogenase/glycoside hydrolase, family 4, C-terminal	chr1:335765-338057	1589	5.8636	12.3115	5.04416	324.042	691.448	278.572
POPTR_0001s00450.1	POPTR_0001s00450	-	-	-	chr1:348840-350465	204	6.75093	6.9653	9.74389	9.88807	11.0437	13.2154
POPTR_0001s00470.1	POPTR_0001s00470	POPTRDRAFT_827907	Predicted protein [Source:UniProtKB/TrEMBL;Acc:A9PID1]	Light chain 3 (LC3)	chr1:360386-363428	953	0.721004	0.843529	0.646572	20.2727	24.2585	18.1891
POPTR_0001s00470.2	POPTR_0001s00470	POPTRDRAFT_827907	Predicted protein [Source:UniProtKB/TrEMBL;Acc:A9PID1]	Light chain 3 (LC3)	chr1:360386-363428	881	10.5152	9.41152	7.02732	266.655	244.372	178.324
POPTR_0001s00480.1	POPTR_0001s00480	GRAS63	GRAS family transcription factor [source:UniProtKB/TrEMBL;Acc:B9N3R7_POPTR]	Transcription factor GRAS	chr1:386256-388590	2334	5.66725	14.2532	5.58944	502.314	1274.45	495.164
POPTR_0001s00500.1	POPTR_0001s00500	POPTRDRAFT_1115181	Predicted protein [Source:UniProtKB/TrEMBL;Acc:B9N3R9]	-	chr1:399093-399544	451	25.6427	48.6744	27.1122	270.933	513.534	286.334
POPTR_0001s00510.1	POPTR_0001s00510	POPTRDRAFT_581253	Predicted protein [Source:UniProtKB/TrEMBL;Acc:B9N3S0]	-	chr1:401199-402125	783	0.123388	0.268076	0.111488	2.96642	6.62624	2.64308
POPTR_0001s00520.1	POPTR_0001s00520	POPTRDRAFT_267247	Predicted protein [Source:UniProtKB/TrEMBL;Acc:B9N3S1]	-	chr1:404021-406422	2401	7.69116	4.10212	8.31806	695.007	374.316	749.601
POPTR_0001s00530.1	POPTR_0001s00530	POPTRDRAFT_671245	Predicted protein [Source:UniProtKB/TrEMBL;Acc:B9N3S2]	-	chr1:412919-415720	1287	10.1909	16.2663	10.5658	580.43	948.657	611.433
POPTR_0001s00540.1	POPTR_0001s00540	POPTRDRAFT_784414	Predicted protein [Source:UniProtKB/TrEMBL;Acc:B9N3S3]	-	chr1:422691-423102	411	0	0.105538	0	0	1.10437	0
POPTR_0001s00550.1	POPTR_0001s00550	CHR906	Chromatin remodeling complex subunit [source:UniProtKB/TrEMBL;Acc:B9N3S4_POPTR]	Helicase, C-terminal	chr1:424339-437635	7347	12.0709	9.17237	12.4726	3549.4	2735.76	3657.15
POPTR_0001s00560.1	POPTR_0001s00560	POPTRDRAFT_267257	Predicted protein [Source:UniProtKB/TrEMBL;Acc:B9N3S5]	Serine-threonine/tyrosine-protein kinase	chr1:444780-452995	4462	61.4766	64.6182	67.6079	11107.9	11858.7	12200.1
POPTR_0001s00570.1	POPTR_0001s00570	POPTRDRAFT_744104	Predicted protein [Source:UniProtKB/TrEMBL;Acc:B9N3S7]	Translation elongation factor EFG/EF2, C-terminal	chr1:457045-464651	2489	14.2119	13.793	14.5829	1485.66	1454.02	1531.23
POPTR_0001s00580.1	POPTR_0001s00580	POPTRDRAFT_926699	Predicted protein [Source:UniProtKB/TrEMBL;Acc:B9N3S8]	K+ potassium transporter	chr1:471743-477819	2815	5.17673	6.44716	7.01451	478.583	602.988	647.555
POPTR_0001s00590.1	POPTR_0001s00590	POPTRDRAFT_827910	Predicted protein [Source:UniProtKB/TrEMBL;Acc:B9N3S9]	K+ potassium transporter	chr1:484930-491430	3332	17.0628	15.3823	22.3563	1777.38	1622.91	2320.74
POPTR_0001s00610.1	POPTR_0001s00610	POPTRDRAFT_581262	Predicted protein [Source:UniProtKB/TrEMBL;Acc:B9N3T1]	Ubiquitin system component Cue	chr1:517060-524834	2586	29.0681	39.5618	23.9217	2528.69	3494.49	2080.31
POPTR_0001s00620.2	POPTR_0001s00620	POPTRDRAFT_590186	Predicted protein [Source:UniProtKB/TrEMBL;Acc:A9PCZ2]	-	chr1:535418-536328	668	13.1702	12.3859	9.72514	241.269	227.501	176.206
POPTR_0001s00630.1	POPTR_0001s00630	POPTRDRAFT_590185	Predicted protein [Source:UniProtKB/TrEMBL;Acc:B9MUJ6]	Major facilitator superfamily MFS-1	chr1:540838-544291	2041	1.64792	5.22319	14.4143	130.523	419.662	1139.84
POPTR_0001s00640.1	POPTR_0001s00640	POPTRDRAFT_836384	Predicted protein [Source:UniProtKB/TrEMBL;Acc:B9MUJ5]	LUC7-related	chr1:554390-557381	1678	20.7638	16.312	20.1333	1473.34	1175.91	1446.41
POPTR_0001s00650.1	POPTR_0001s00650	POPTRDRAFT_590183	Predicted protein [Source:UniProtKB/TrEMBL;Acc:B9MUJ4]	-	chr1:559197-560349	1152	0.0781379	0	0.0466669	2.96642	0	1.76206
POPTR_0001s00660.1	POPTR_0001s00660	POPTRDRAFT_423490	Predicted protein [Source:UniProtKB/TrEMBL;Acc:B9MUJ3]	Uncharacterised protein family Cys-rich	chr1:561149-565161	1010	23.9932	27.3509	21.4238	886.973	1023.48	796.516
POPTR_0001s00700.1	POPTR_0001s00700	POPTRDRAFT_423804	Predicted protein [Source:UniProtKB/TrEMBL;Acc:B9MUI9]	-	chr1:575689-581087	1870	7.95613	5.44013	8.91566	569.553	397.574	639.626
POPTR_0001s00710.1	POPTR_0001s00710	CPE901	Condensin complex components subunit [source:UniProtKB/TrEMBL;Acc:B9MUI8_POPTR]	SMCs flexible hinge	chr1:581649-590319	3531	0.122247	0.199764	0.190718	19.7761	33.1312	30.836
POPTR_0001s00720.1	POPTR_0001s00720	POPTRDRAFT_826683	Predicted protein [Source:UniProtKB/TrEMBL;Acc:B9MUI7]	KRR1 interacting protein 1, subgroup	chr1:597853-600247	2394	19.8245	10.0645	25.3687	2411.7	1244.63	3137.34
POPTR_0001s00740.1	POPTR_0001s00740	POPTRDRAFT_792996	Predicted protein [Source:UniProtKB/TrEMBL;Acc:B9NL19]	Reverse transcriptase	chr1:607305-612448	4485	0.0373802	0.0217474	0.00983203	6.06474	3.56134	1.5865
POPTR_0001s00780.1	POPTR_0001s00780	POPTRDRAFT_1109961	Predicted protein [Source:UniProtKB/TrEMBL;Acc:B9MUI2]	-	chr1:631344-638854	1875	31.8418	17.6809	32.6118	2173.04	1218.03	2217.41
POPTR_0001s00790.1	POPTR_0001s00790	POPTRDRAFT_739942	Predicted protein [Source:UniProtKB/TrEMBL;Acc:B9MUI1]	Leucine-rich repeat, cysteine-containing subtype	chr1:641829-644368	1641	17.0331	9.08407	15.5597	921.031	499.566	841.289
POPTR_0001s00810.1	POPTR_0001s00810	POPTRDRAFT_796604	Predicted protein [Source:UniProtKB/TrEMBL;Acc:B9MUH9]	Protein of unknown function DUF566	chr1:661473-663486	1152	0	0	0.0199184	0	0	0.881028
POPTR_0001s00820.1	POPTR_0001s00820	-	-	Serine/threonine-protein kinase-like domain	chr1:664402-668822	3434	46.9689	38.1099	39.3038	6115.92	5040.02	5107.03
POPTR_0001s00830.1	POPTR_0001s00830	POPTRDRAFT_917210	Predicted protein [Source:UniProtKB/TrEMBL;Acc:B9MUH7]	RFT1	chr1:682422-690391	2947	6.15299	3.61166	5.90238	533.956	314.746	509.234
POPTR_0001s00840.1	POPTR_0001s00840	POPTRDRAFT_826679	Predicted protein [Source:UniProtKB/TrEMBL;Acc:B9MUH6]	-	chr1:695101-698855	1304	1.33916	2.88659	1.5332	58.3396	127.826	66.3873
POPTR_0001s00850.1	POPTR_0001s00850	POPTRDRAFT_423773	Predicted protein [Source:UniProtKB/TrEMBL;Acc:B9MUH5]	RNA recognition motif domain	chr1:706401-710436	3268	49.8393	32.391	44.6324	6461.19	4253.03	5815.07
POPTR_0001s00860.1	POPTR_0001s00860	POPTRDRAFT_836380	Predicted protein [Source:UniProtKB/TrEMBL;Acc:B9MUH4]	Autophagy-related protein 3, C-terminal	chr1:712652-717556	1416	30.5854	30.9433	31.3819	1523.61	1547.27	1562.5
POPTR_0001s00880.1	POPTR_0001s00880	POPTRDRAFT_423768	Predicted protein [Source:UniProtKB/TrEMBL;Acc:B9MUH2]	Aminotransferase, class I/classII	chr1:726373-731199	1742	1.90631	1.48891	2.15742	121.623	96.0805	137.44
POPTR_0001s00890.1	POPTR_0001s00890	POPTRDRAFT_676689	Predicted protein [Source:UniProtKB/TrEMBL;Acc:B9MUH1]	Core binding factor, beta subunit	chr1:735931-737341	1188	0.0782647	0.681967	0.0518546	3.95523	35.3399	2.64308
POPTR_0001s00920.1	POPTR_0001s00920	POPTRDRAFT_676687	Predicted protein [Source:UniProtKB/TrEMBL;Acc:B9MUG8]	Zinc finger, C3HC4 RING-type	chr1:747483-752926	2179	1.06834	8.86047	1.12126	93.3355	785.487	98.1526
POPTR_0001s00940.1	POPTR_0001s00940	POPTRDRAFT_1109951	Predicted protein [Source:UniProtKB/TrEMBL;Acc:B9MUG6]	Rop nucleotide exchanger, PRONE	chr1:765031-768161	1961	10.49	31.1162	15.1665	835.542	2524.6	1201.72
POPTR_0001s00970.1	POPTR_0001s00970	POPTRDRAFT_423709	Predicted protein [Source:UniProtKB/TrEMBL;Acc:B9MUG3]	Transferase	chr1:778628-779594	966	0.0320378	0.0353132	0.028708	0.988807	1.10437	0.881028
POPTR_0001s00980.1	POPTR_0001s00980	-	-	-	chr1:781786-782323	537	0	0	0.162633	0	0	2.64308
POPTR_0001s00990.1	POPTR_0001s00990	POPTRDRAFT_826674	Predicted protein [Source:UniProtKB/TrEMBL;Acc:B9MUG2]	NUDIX hydrolase domain	chr1:786842-791117	961	0	0.893257	0.159948	0	29.8181	5.28617
POPTR_0001s01010.1	POPTR_0001s01010	POPTRDRAFT_796590	Predicted protein [Source:UniProtKB/TrEMBL;Acc:B9MUG0]	Domain of unknown function DUF125, transmembrane	chr1:799367-802449	1533	0.0367595	0	0	1.97761	0	0
POPTR_0001s01020.1	POPTR_0001s01020	POPTRDRAFT_796588	Predicted protein [Source:UniProtKB/TrEMBL;Acc:B9MUF8]	Transferase	chr1:807080-808824	1744	22.7044	18.6614	37.6715	1316.1	1095.54	2169.97
POPTR_0001s01030.1	POPTR_0001s01030	-	-	Nodulin-like	chr1:827079-828013	934	2.73495	0.913136	3.9871	59.3284	19.8787	85.4597
POPTR_0001s01040.1	POPTR_0001s01040	-	-	Major facilitator superfamily, general substrate transporter	chr1:831035-832597	1389	4.16247	1.7403	7.98031	158.183	66.4252	302.483
POPTR_0001s01050.1	POPTR_0001s01050	POPTRDRAFT_796586	Predicted protein [Source:UniProtKB/TrEMBL;Acc:B9MUF6]	Glycosyl transferase, group 1	chr1:833059-834526	1467	0.00200832	0	0.00120725	0.0950472	0	0.0569348
POPTR_0001s01060.1	POPTR_0001s01060	POPTRDRAFT_590142	Predicted protein [Source:UniProtKB/TrEMBL;Acc:B9MUF5]	Leucine-rich repeat	chr1:835783-839029	3174	0	0.0122238	0	0	1.10437	0
POPTR_0001s01080.1	POPTR_0001s01080	-	-	-	chr1:854596-855844	1185	12.6286	16.7071	24.5298	465.728	617.345	903.053
POPTR_0001s01090.1	POPTR_0001s01090	POPTRDRAFT_813379	Predicted protein [Source:UniProtKB/TrEMBL;Acc:B9MUF2]	ATPase, AAA-5	chr1:855897-860127	1759	17.4433	10.5904	20.5523	1217.22	748.765	1434.31
POPTR_0001s01100.1	POPTR_0001s01100	POPTRDRAFT_590138	Predicted protein [Source:UniProtKB/TrEMBL;Acc:B9MUF1]	Variant SH3	chr1:863466-868848	1657	19.2313	20.8885	22.8551	1099.55	1211.5	1306.56
POPTR_0001s01120.1	POPTR_0001s01120	POPTRDRAFT_676675	Predicted protein [Source:UniProtKB/TrEMBL;Acc:B9MUE9]	Protein kinase-like domain	chr1:870641-878986	2765	6.32075	6.93563	4.1355	621.363	683.949	406.991
POPTR_0001s01120.2	POPTR_0001s01120	POPTRDRAFT_676675	Predicted protein [Source:UniProtKB/TrEMBL;Acc:B9MUE9]	Protein kinase-like domain	chr1:870641-878986	1769	1.33668	2.95992	1.34933	80.5586	178.73	81.5288
POPTR_0001s01120.3	POPTR_0001s01120	POPTRDRAFT_676675	Predicted protein [Source:UniProtKB/TrEMBL;Acc:B9MUE9]	Protein kinase-like domain	chr1:870641-878986	2809	0.493031	0.433089	0.506659	48.9748	43.1615	50.3882
POPTR_0001s01120.4	POPTR_0001s01120	POPTRDRAFT_676675	Predicted protein [Source:UniProtKB/TrEMBL;Acc:B9MUE9]	Protein kinase-like domain	chr1:870641-878986	2248	2.3245	2.74681	2.68461	183.645	217.681	212.152
POPTR_0001s01120.6	POPTR_0001s01120	POPTRDRAFT_676675	Predicted protein [Source:UniProtKB/TrEMBL;Acc:B9MUE9]	Protein kinase-like domain	chr1:870641-878986	2794	5.31847	8.00002	6.46832	526.329	794.031	640.806
POPTR_0001s01120.7	POPTR_0001s01120	POPTRDRAFT_676675	Predicted protein [Source:UniProtKB/TrEMBL;Acc:B9MUE9]	Protein kinase-like domain	chr1:870641-878986	2202	0.0887066	0	0.172607	6.92593	0	13.478
POPTR_0001s01130.1	POPTR_0001s01130	POPTRDRAFT_739841	Predicted protein [Source:UniProtKB/TrEMBL;Acc:B9MUE8]	Translation initiation factor 2, gamma subunit, C-terminal	chr1:882987-887473	2021	60.3482	51.2809	57.3357	4804.15	4137.67	4567.59
POPTR_0001s01140.1	POPTR_0001s01140	POPTRDRAFT_590133	Predicted protein [Source:UniProtKB/TrEMBL;Acc:B9MUE7]	F-box domain, cyclin-like	chr1:892737-894372	1434	0	0	0.0695185	0	0	3.52411
POPTR_0001s01150.1	POPTR_0001s01150	POPTRDRAFT_590132	Predicted protein [Source:UniProtKB/TrEMBL;Acc:B9MUE6]	Tetraspanin	chr1:895640-896577	801	0	0.0465296	0	0	1.10437	0
POPTR_0001s01160.1	POPTR_0001s01160	CYP89A27P	Cytochrome P450 [source:UniProtKB/TrEMBL;Acc:B9MUE5_POPTR]	F-box associated domain, type 1	chr1:897058-899997	1854	0.637723	1.05101	1.10806	41.5299	69.5755	71.3632
POPTR_0001s01170.1	POPTR_0001s01170	POPTRDRAFT_590129	Predicted protein [Source:UniProtKB/TrEMBL;Acc:B9MUE3]	Glycoside hydrolase, family 31	chr1:914927-925526	3817	21.1875	10.3443	23.1232	3308.55	1633.37	3619.26
POPTR_0001s01180.1	POPTR_0001s01180	POPTRDRAFT_796574	Predicted protein [Source:UniProtKB/TrEMBL;Acc:B9MUE2]	D111/G-patch	chr1:925975-929977	2185	6.926	4.7772	6.4225	587.668	414.418	544.475
POPTR_0001s01190.1	POPTR_0001s01190	POPTRDRAFT_836372	Predicted protein [Source:UniProtKB/TrEMBL;Acc:B9MUE1]	Ankyrin repeat	chr1:933924-936300	1357	35.8502	42.3054	38.0581	1450.53	1738.17	1542.63
POPTR_0001s01200.1	POPTR_0001s01200	-	-	-	chr1:941208-942225	1017	7.00015	6.88645	6.95649	315.553	321.373	316.356
POPTR_0001s01210.1	POPTR_0001s01210	-	-	Homeodomain-like	chr1:944121-945140	554	2.71449	2.63796	2.64598	53.3956	53.0099	51.0996
POPTR_0001s01220.1	POPTR_0001s01220	POPTRDRAFT_826666	Predicted protein [Source:UniProtKB/TrEMBL;Acc:B9MUD9]	-	chr1:955180-959462	1763	8.37549	3.90723	8.93553	598.986	286.365	640.397
POPTR_0001s01220.2	POPTR_0001s01220	POPTRDRAFT_826666	Predicted protein [Source:UniProtKB/TrEMBL;Acc:B9MUD9]	-	chr1:955180-959462	1760	0.934117	0.737457	0.156974	66.4814	53.772	11.1952
POPTR_0001s01220.3	POPTR_0001s01220	POPTRDRAFT_826666	Predicted protein [Source:UniProtKB/TrEMBL;Acc:B9MUD9]	-	chr1:955180-959462	1655	0	0.000157882	0.757475	0	0.0100558	47.0623
POPTR_0001s01230.1	POPTR_0001s01230	-	Putative uncharacterized protein [source:UniProtKB/TrEMBL;Acc:A9PD27_POPTR]	Acyl-CoA-binding protein, ACBP	chr1:960354-961783	561	80.9745	105.431	52.1387	1501.07	1963.12	968.496
POPTR_0001s01250.1	POPTR_0001s01250	POPTRDRAFT_796567	Predicted protein [Source:UniProtKB/TrEMBL;Acc:B9MUD6]	Pentatricopeptide repeat	chr1:965027-966484	1457	3.13396	2.74649	2.97604	150.299	132.525	141.845
POPTR_0001s01260.1	POPTR_0001s01260	-	-	-	chr1:966780-967233	453	0.34838	0.386579	0.106188	2.96642	3.31312	0.881028
POPTR_0001s01270.1	POPTR_0001s01270	-	Putative uncharacterized protein [source:UniProtKB/TrEMBL;Acc:A9PD93_POPTR]	Ankyrin repeat	chr1:968501-971105	976	15.3942	11.8309	15.3502	636.792	500.281	636.102
POPTR_0001s01300.1	POPTR_0001s01300	POPTRDRAFT_676660	Predicted protein [Source:UniProtKB/TrEMBL;Acc:B9MUD4]	MATH	chr1:974920-976643	1272	0.049151	1.09702	0.309283	1.97761	44.1749	12.3344
POPTR_0001s01310.1	POPTR_0001s01310	POPTRDRAFT_836368	Predicted protein [Source:UniProtKB/TrEMBL;Acc:B9MUD3]	-	chr1:980225-985102	1470	2.73082	2.37738	2.64754	151.288	132.525	146.251
POPTR_0001s01320.1	POPTR_0001s01320	-	-	-	chr1:985933-987095	507	14.986	11.1655	13.3349	153.265	115.959	134.797
POPTR_0001s01330.1	POPTR_0001s01330	-	-	-	chr1:989190-989885	540	10.4631	9.11635	11.3234	99.8696	85.5956	107.485
POPTR_0001s01340.1	POPTR_0001s01340	-	-	-	chr1:991960-994464	545	2.21183	1.4568	1.49381	19.7761	13.2525	13.2154
POPTR_0001s01350.1	POPTR_0001s01350	POPTRDRAFT_917214	Predicted protein [Source:UniProtKB/TrEMBL;Acc:B9MUD1]	Ribosomal protein L13e	chr1:991960-994464	1118	195.89	127.986	171.831	7374.38	4873.26	6421.96
POPTR_0001s01360.1	POPTR_0001s01360	POPTRDRAFT_590115	Predicted protein [Source:UniProtKB/TrEMBL;Acc:B9MUD0]	Nucleic acid binding, OB-fold, tRNA/helicase-type	chr1:996346-997544	579	0	0	0.0491691	0	0	0.881028
POPTR_0001s01370.1	POPTR_0001s01370	POPTRDRAFT_796559	Predicted protein [Source:UniProtKB/TrEMBL;Acc:B9MUC9]	-	chr1:998724-1001474	1499	67.7931	57.836	64.1681	3645.73	3160.72	3428.08
POPTR_0001s01380.1	POPTR_0001s01380	POPTRDRAFT_826658	Predicted protein [Source:UniProtKB/TrEMBL;Acc:A9PF07]	Protein of unknown function DUF248, methyltransferase putative	chr1:1021954-1027415	2474	12.0281	33.9938	7.16228	1101.28	3156.85	650.583
POPTR_0001s01380.2	POPTR_0001s01380	POPTRDRAFT_826658	Predicted protein [Source:UniProtKB/TrEMBL;Acc:A9PF07]	Protein of unknown function DUF248, methyltransferase putative	chr1:1021954-1027415	2618	0.392098	0.7268	0.628335	36.8422	69.2446	58.6441
POPTR_0001s01390.1	POPTR_0001s01390	-	-	-	chr1:1040072-1041715	608	0	6.9355	0.448562	0	124.794	7.92925
POPTR_0001s01400.1	POPTR_0001s01400	POPTRDRAFT_826657	Predicted protein [Source:UniProtKB/TrEMBL;Acc:B9MUC6]	-	chr1:1043889-1045919	1043	3.84522	0.197396	1.0812	159.936	8.33587	44.7889
POPTR_0001s01400.3	POPTR_0001s01400	POPTRDRAFT_826657	Predicted protein [Source:UniProtKB/TrEMBL;Acc:B9MUC6]	-	chr1:1043889-1045919	858	0.153747	0	0	4.43347	0	0
POPTR_0001s01400.4	POPTR_0001s01400	POPTRDRAFT_826657	Predicted protein [Source:UniProtKB/TrEMBL;Acc:B9MUC6]	-	chr1:1043889-1045919	768	6.52596	0.472544	2.22743	187.646	13.7516	64.4585
POPTR_0001s01410.1	POPTR_0001s01410	-	-	Brevis radix-like domain	chr1:1049202-1051591	1044	0.0449168	0.272567	0.258279	1.97761	12.1481	11.4534
POPTR_0001s01420.1	POPTR_0001s01420	POPTRDRAFT_826656	Predicted protein [Source:UniProtKB/TrEMBL;Acc:B9MUC4]	-	chr1:1073210-1075565	1242	4.25278	4.66142	4.15292	180.952	199.892	176.206
POPTR_0001s01440.1	POPTR_0001s01440	-	-	-	chr1:1083780-1085445	501	0	0.0844842	0	0	1.10437	0
POPTR_0001s01460.1	POPTR_0001s01460	POPTRDRAFT_590104	Putative uncharacterized protein [Source:UniProtKB/TrEMBL;Acc:A9PH05]	2,3-dihydro-2,3-dihydroxybenzoate dehydrogenase	chr1:1091562-1094441	1302	8.08658	7.89152	7.81598	328.284	325.79	316.289
POPTR_0001s01470.1	POPTR_0001s01470	POPTRDRAFT_917189	Predicted protein [Source:UniProtKB/TrEMBL;Acc:B9MUB9]	CS domain	chr1:1095736-1097358	1003	0.0290516	0.667495	0.0782215	0.988807	23.1918	2.64308
POPTR_0001s01480.1	POPTR_0001s01480	POPTRDRAFT_740041	Predicted protein [Source:UniProtKB/TrEMBL;Acc:B9MUB8]	WRC	chr1:1097675-1101948	1551	6.09024	3.31134	6.61971	336.64	184.297	365.254
POPTR_0001s01490.1	POPTR_0001s01490	-	Putative uncharacterized protein [source:UniProtKB/TrEMBL;Acc:A9P8H7_POPTR]	Mob1/phocein	chr1:1106892-1112379	1264	48.3794	92.7908	48.2623	1817.42	3486.68	1807.63
POPTR_0001s01490.2	POPTR_0001s01490	-	Putative uncharacterized protein [source:UniProtKB/TrEMBL;Acc:A9P8H7_POPTR]	Mob1/phocein	chr1:1106892-1112379	1414	0.19364	0.44338	0.178815	7.92261	18.238	7.28723
POPTR_0001s01500.1	POPTR_0001s01500	POPTRDRAFT_423491	Predicted protein [Source:UniProtKB/TrEMBL;Acc:B9MUB6]	Protein of unknown function DUF716, TMEM45	chr1:1115998-1119498	1593	1.83308	11.1909	2.48609	93.0543	573.17	126.168
POPTR_0001s01510.1	POPTR_0001s01510	POPTRDRAFT_836364	Predicted protein [Source:UniProtKB/TrEMBL;Acc:B9MUB5]	Domain of unknown function DUF1336	chr1:1131463-1140392	2794	11.8241	14.3613	10.9352	1250.84	1537.29	1159.43
POPTR_0001s01520.1	POPTR_0001s01520	-	-	UDP-glucuronosyl/UDP-glucosyltransferase	chr1:1143925-1146076	2151	3.18556	3.08237	1.58672	271.922	267.258	135.678
POPTR_0001s01530.1	POPTR_0001s01530	-	-	UDP-glucuronosyl/UDP-glucosyltransferase	chr1:1147274-1148662	1134	0.830445	4.28396	0.68641	39.5523	207.622	32.598
POPTR_0001s01540.1	POPTR_0001s01540	PCBERP5	Phenylcoumaran benzylic ether reductase-like protein [source:UniProtKB/TrEMBL;Acc:B9MUB3_POPTR]	NmrA-like	chr1:1151156-1152778	1117	0.0725762	34.1381	0.0216279	2.96642	1414.37	0.881028
POPTR_0001s01550.1	POPTR_0001s01550	PCBERP4	Phenylcoumaran benzylic ether reductase-like protein [source:UniProtKB/TrEMBL;Acc:B9MUB2_POPTR]	NmrA-like	chr1:1161979-1163878	1017	0.111983	11.0081	0.324378	3.95523	393.157	11.4534
POPTR_0001s01560.1	POPTR_0001s01560	POPTRDRAFT_423600	Predicted protein [Source:UniProtKB/TrEMBL;Acc:B9MUB1]	Myb, DNA-binding	chr1:1164234-1166885	1155	23.7113	16.115	15.1419	1106.78	765.168	710.358
POPTR_0001s01570.1	POPTR_0001s01570	-	-	Cobalamin (vitamin B12) biosynthesis CobW-like, C-terminal	chr1:1171642-1172174	398	10.7632	9.10083	16.4178	102.836	89.4542	155.942
POPTR_0001s01580.1	POPTR_0001s01580	POPTRDRAFT_917368	Predicted protein [Source:UniProtKB/TrEMBL;Acc:B9MUB0]	Cobalamin (vitamin B12) biosynthesis CobW-like	chr1:1175682-1178712	931	11.4265	8.80213	15.0856	366.848	283.824	482.803
POPTR_0001s01590.1	POPTR_0001s01590	POPTRDRAFT_836362	Predicted protein [Source:UniProtKB/TrEMBL;Acc:B9MUA8]	Ribosomal protein L35, non-mitochondrial	chr1:1184288-1186858	888	5.17743	3.89198	4.96305	130.404	98.2892	124.407
POPTR_0001s01590.2	POPTR_0001s01590	POPTRDRAFT_836362	Predicted protein [Source:UniProtKB/TrEMBL;Acc:B9MUA8]	Ribosomal protein L35, non-mitochondrial	chr1:1184288-1186858	756	0.315346	0	0.373653	7.31715	0	8.62776
POPTR_0001s01600.1	POPTR_0001s01600	POPTRDRAFT_917547	Predicted protein [Source:UniProtKB/TrEMBL;Acc:B9MUA7]	Major facilitator superfamily, general substrate transporter	chr1:1192802-1194573	1647	0.240468	0.133729	0.142718	11.8708	6.63009	7.04822
POPTR_0001s01610.1	POPTR_0001s01610	POPTRDRAFT_826649	Predicted protein [Source:UniProtKB/TrEMBL;Acc:B9MUA6]	Domain of unknown function DUF221	chr1:1200821-1208185	3066	1.2001	6.25398	1.55161	104.059	544.456	133.145
POPTR_0001s01620.1	POPTR_0001s01620	POPTRDRAFT_590087	Predicted protein [Source:UniProtKB/TrEMBL;Acc:B9MUA5]	GAGA binding-like	chr1:1213568-1214237	669	0.1605	0.230329	0.1442	2.96642	4.41749	2.64308
POPTR_0001s01630.1	POPTR_0001s01630	POPTRDRAFT_740043	Predicted protein [Source:UniProtKB/TrEMBL;Acc:B9MUA4]	Phosphoribulokinase/uridine kinase	chr1:1215458-1218359	1686	0.0169715	0.619187	0.13502	1.00191	36.5111	7.95145
POPTR_0001s01640.1	POPTR_0001s01640	-	Putative uncharacterized protein [source:UniProtKB/TrEMBL;Acc:A9PAD5_POPTR]	SCAMP	chr1:1219585-1225485	1219	23.2075	57.5667	18.2727	841.535	2095	660.911
POPTR_0001s01640.2	POPTR_0001s01640	-	Putative uncharacterized protein [source:UniProtKB/TrEMBL;Acc:A9PAD5_POPTR]	SCAMP	chr1:1219585-1225485	1216	0.659727	0.752834	0	23.7278	27.1762	0
POPTR_0001s01650.1	POPTR_0001s01650	POPTRDRAFT_796531	Predicted protein [Source:UniProtKB/TrEMBL;Acc:B9MUA2]	-	chr1:1230539-1231250	333	0.108845	0.000241827	0.00301191	0.988807	0.00224712	0.0270416
POPTR_0001s01660.1	POPTR_0001s01660	POPTRDRAFT_590084	Nbs-lrr resistance protein [Source:UniProtKB/TrEMBL;Acc:B9MUA1]	NB-ARC	chr1:1232677-1235535	2858	0	0.0478138	0.00321895	0	5.30926	0.349611
POPTR_0001s01670.1	POPTR_0001s01670	POPTRDRAFT_590909	Predicted protein [Source:UniProtKB/TrEMBL;Acc:B9NCN3]	Leucine-rich repeat	chr1:1242434-1243916	1482	0.0183304	0.00798605	0.0328107	0.988807	0.437941	1.75252
POPTR_0001s01690.1	POPTR_0001s01690	-	-	Osteopontin	chr1:1249762-1250994	819	0.00754826	0.0101604	0	0.242462	0.326529	0
POPTR_0001s01700.1	POPTR_0001s01700	-	-	NB-ARC	chr1:1252165-1255690	2340	0	0.00900344	0	0	0.825611	0
POPTR_0001s01710.1	POPTR_0001s01710	XM_002335875.1	predicted protein, mRNA [source:RefSeq DNA_predicted;Acc:XM_002335875.1]	-	chr1:1258061-1259368	641	1.25363	1.13113	1.37456	23.4889	21.7609	25.5498
POPTR_0001s01720.1	POPTR_0001s01720	-	-	-	chr1:1260924-1265084	1116	0.818963	0.673412	0.738721	27.6866	23.1918	24.6688
POPTR_0001s01740.1	POPTR_0001s01740	POPTRDRAFT_826643	Predicted protein [Source:UniProtKB/TrEMBL;Acc:B9MU90]	-	chr1:1276780-1279035	1160	6.94488	10.4507	6.24734	245.224	376.591	218.495
POPTR_0001s01750.1	POPTR_0001s01750	POPTRDRAFT_796516	Predicted protein [Source:UniProtKB/TrEMBL;Acc:B9MU89]	-	chr1:1279955-1280551	596	3.05511	16.8424	2.39765	41.5299	228.605	32.598
POPTR_0001s01760.1	POPTR_0001s01760	POPTRDRAFT_826642	Predicted protein [Source:UniProtKB/TrEMBL;Acc:B9MU88]	Proteasome component (PCI) domain	chr1:1281596-1286369	1725	25.8593	29.5464	23.7546	1466.43	1689.73	1337.85
POPTR_0001s01770.1	POPTR_0001s01770	POPTRDRAFT_590073	Predicted protein [Source:UniProtKB/TrEMBL;Acc:B9MU87]	Zinc finger, FYVE/PHD-type	chr1:1289616-1295741	2955	14.7876	12.268	13.5768	1712.03	1434.58	1579.39
POPTR_0001s01780.1	POPTR_0001s01780	POPTRDRAFT_590072	Predicted protein [Source:UniProtKB/TrEMBL;Acc:B9MU86]	Pentatricopeptide repeat	chr1:1300511-1302780	2269	1.0306	1.93311	1.23259	88.9927	168.969	106.604
POPTR_0001s01790.1	POPTR_0001s01790	-	Putative uncharacterized protein [source:UniProtKB/TrEMBL;Acc:A9PHN6_POPTR]	GHMP kinase, C-terminal	chr1:1302930-1310090	1976	0	0	0.209864	0	0	15.9497
POPTR_0001s01790.2	POPTR_0001s01790	-	Putative uncharacterized protein [source:UniProtKB/TrEMBL;Acc:A9PHN6_POPTR]	GHMP kinase, C-terminal	chr1:1302930-1310090	1964	35.5399	17.9097	25.4403	2696.48	1384.88	1926.72
POPTR_0001s01810.1	POPTR_0001s01810	POPTRDRAFT_676614	Predicted protein [Source:UniProtKB/TrEMBL;Acc:B9MU83]	ESCRT-II complex, vps25 subunit	chr1:1313799-1317454	1062	12.1688	13.4166	10.2578	412.333	463.837	348.006
POPTR_0001s01820.1	POPTR_0001s01820	POPTRDRAFT_423809	Predicted protein [Source:UniProtKB/TrEMBL;Acc:B9MU82]	Domain of unknown function DUF59	chr1:1318518-1321206	781	11.1466	9.4074	10.7369	273.9	233.023	261.665
POPTR_0001s01830.1	POPTR_0001s01830	POPTRDRAFT_836353	Predicted protein [Source:UniProtKB/TrEMBL;Acc:B9MU81]	-	chr1:1322088-1326512	1724	11.9521	8.71539	12.0661	800.76	591.76	805.36
POPTR_0001s01840.1	POPTR_0001s01840	POPTRDRAFT_826637	Predicted protein [Source:UniProtKB/TrEMBL;Acc:B9MU79]	Basic leucine zipper	chr1:1339239-1346575	2102	16.6967	14.1748	15.9289	1331.97	1139.97	1268.79
POPTR_0001s01850.1	POPTR_0001s01850	-	-	-	chr1:1339239-1346575	276	12.6773	4.52682	15.0286	45.4851	16.5656	52.8617
POPTR_0001s01870.1	POPTR_0001s01870	POPTRDRAFT_423757	Predicted protein [Source:UniProtKB/TrEMBL;Acc:B9MU78]	Xyloglucan endo-transglycosylase, C-terminal	chr1:1357662-1360102	1008	0.45367	17.2701	0.458317	14.9586	576.021	15.0434
POPTR_0001s01880.1	POPTR_0001s01880	POPTRDRAFT_813340	Predicted protein [Source:UniProtKB/TrEMBL;Acc:B9MU77]	Cellulose synthase	chr1:1361816-1366768	3957	1.189	2.49532	1.42547	176.008	373.278	210.989
POPTR_0001s01890.1	POPTR_0001s01890	POPTRDRAFT_590063	Predicted protein [Source:UniProtKB/TrEMBL;Acc:B9MU76]	Development/cell death domain	chr1:1378413-1380962	1161	3.96568	6.55538	5.58803	153.265	258.423	214.971
POPTR_0001s01900.1	POPTR_0001s01900	XM_002326516.1	predicted protein, mRNA [source:RefSeq DNA_predicted;Acc:XM_002326516.1]	-	chr1:1383355-1383790	435	4.23471	6.329	4.3595	37.5747	57.4274	38.7652
POPTR_0001s01910.1	POPTR_0001s01910	-	Putative uncharacterized protein [source:UniProtKB/TrEMBL;Acc:A9PHZ6_POPTR]	-	chr1:1384509-1385049	540	1.04798	1.19859	0.885942	19.7761	23.1918	16.7395
POPTR_0001s01920.1	POPTR_0001s01920	POPTRDRAFT_423752	Predicted protein [Source:UniProtKB/TrEMBL;Acc:B9MU74]	-	chr1:1387776-1390883	672	0.959815	2.49941	1.81349	16.8097	44.1749	31.717
POPTR_0001s01930.1	POPTR_0001s01930	POPTRDRAFT_739948	Predicted protein [Source:UniProtKB/TrEMBL;Acc:B9MU73]	Phospholipid/glycerol acyltransferase	chr1:1402756-1410927	2455	12.6678	7.20756	10.4575	973.533	557.709	800.854
POPTR_0001s01950.1	POPTR_0001s01950	POPTRDRAFT_836349	Predicted protein [Source:UniProtKB/TrEMBL;Acc:B9MU71]	Defender against death DAD protein	chr1:1426524-1429689	931	16.9962	20.5281	14.2013	386.789	473.776	319.969
POPTR_0001s01960.1	POPTR_0001s01960	POPTRDRAFT_796496	Predicted protein [Source:UniProtKB/TrEMBL;Acc:B9MU70]	NAD-dependent epimerase/dehydratase	chr1:1430024-1433465	1362	10.1663	7.0297	10.6701	459.795	322.477	481.041
POPTR_0001s01970.1	POPTR_0001s01970	POPTRDRAFT_826631	Predicted protein [Source:UniProtKB/TrEMBL;Acc:B9MU69]	-	chr1:1433744-1437209	1472	15.8433	14.6592	13.4905	903.77	847.054	774.423
POPTR_0001s01980.1	POPTR_0001s01980	POPTRDRAFT_590056	Predicted protein [Source:UniProtKB/TrEMBL;Acc:B9MU68]	Poly(ADP-ribose) polymerase, catalytic domain	chr1:1439824-1447582	3013	176.173	93.0904	175.731	20443.6	10969.1	20336.8
POPTR_0001s01990.1	POPTR_0001s01990	-	-	-	chr1:1439824-1447582	283	7.04617	0.866677	6.9199	25.709	3.31312	24.6688
POPTR_0001s02000.1	POPTR_0001s02000	-	-	Ribosomal protein L14b/L23e	chr1:1459016-1459809	363	0.708559	0.392814	1.28314	5.93284	3.31312	10.5723
POPTR_0001s02010.1	POPTR_0001s02010	POPTRDRAFT_590054	Predicted protein [Source:UniProtKB/TrEMBL;Acc:B9MU67]	Homeodomain-like	chr1:1478134-1483427	1930	0.0755192	4.06998	0.658236	4.94404	267.316	43.1704
POPTR_0001s02020.1	POPTR_0001s02020	JMJ911	Jumonji domain protein [source:UniProtKB/TrEMBL;Acc:B9MU66_POPTR]	Zinc finger, C5HC2-type	chr1:1495644-1501437	2620	2.17711	1.51989	1.44581	207.65	146.882	137.44
POPTR_0001s02040.1	POPTR_0001s02040	POPTRDRAFT_1109864	Predicted protein [Source:UniProtKB/TrEMBL;Acc:B9MU64]	Plastid lipid-associated protein/fibrillin conserved domain	chr1:1537069-1539810	1571	6.54203	9.01284	5.92686	357.079	499.056	322.49
POPTR_0001s02050.1	POPTR_0001s02050	POPTRDRAFT_813332	Predicted protein [Source:UniProtKB/TrEMBL;Acc:B9MU63]	EF-hand	chr1:1544446-1545097	651	0.108476	3.98966	0.146479	1.97761	75.9057	2.64308
POPTR_0001s02060.1	POPTR_0001s02060	POPTRDRAFT_826626	Predicted protein [Source:UniProtKB/TrEMBL;Acc:B9MU62]	Dolichol phosphate-mannose biosynthesis regulatory	chr1:1548233-1550474	1027	5.69	6.32637	4.46342	121.623	136.942	94.27
POPTR_0001s02070.1	POPTR_0001s02070	POPTRDRAFT_796485	Predicted protein [Source:UniProtKB/TrEMBL;Acc:B9MU61]	-	chr1:1551461-1553392	609	0.226878	0.308556	0.304684	3.95523	5.52187	5.28617
POPTR_0001s02080.1	POPTR_0001s02080	POPTRDRAFT_826625	Predicted protein [Source:UniProtKB/TrEMBL;Acc:B9MU60]	-	chr1:1558716-1560105	1206	0.117422	0.22838	0	3.95523	7.73061	0
POPTR_0001s02090.1	POPTR_0001s02090	-	Putative uncharacterized protein [source:UniProtKB/TrEMBL;Acc:A9PE83_POPTR]	RNA recognition motif domain	chr1:1561684-1565374	1119	45.8832	65.131	38.5843	1817.43	2606.32	1531.23
POPTR_0001s02100.1	POPTR_0001s02100	POPTRDRAFT_826623	Predicted protein [Source:UniProtKB/TrEMBL;Acc:B9MU58]	Target SNARE coiled-coil domain	chr1:1571872-1576174	1424	86.2849	132.597	85.3184	4094.69	6346.2	4039.94
POPTR_0001s02120.1	POPTR_0001s02120	-	-	-	chr1:1579100-1582164	748	0	3.9919	1.92626	0	80.2552	38.7646
POPTR_0001s02120.2	POPTR_0001s02120	-	-	-	chr1:1579100-1582164	747	3.63546	2.31764	1.92484	73.1718	46.7478	38.7659
POPTR_0001s02130.1	POPTR_0001s02130	POPTRDRAFT_590042	Predicted protein [Source:UniProtKB/TrEMBL;Acc:B9MU55]	Serine-threonine/tyrosine-protein kinase	chr1:1584121-1585120	999	0.0246657	0.652322	0.0874037	0.988807	26.505	3.52411
POPTR_0001s02140.1	POPTR_0001s02140	-	-	-	chr1:1586920-1588526	1606	14.8245	9.07387	14.608	964.842	595.257	952.391
POPTR_0001s02150.1	POPTR_0001s02150	POPTRDRAFT_826620	Predicted protein [Source:UniProtKB/TrEMBL;Acc:B9MU53]	Repair protein Rad1	chr1:1592969-1596015	1279	5.75648	4.05195	5.20707	263.023	189.952	236.115
POPTR_0001s02160.1	POPTR_0001s02160	POPTRDRAFT_796477	Predicted protein [Source:UniProtKB/TrEMBL;Acc:B9MU52]	Pentatricopeptide repeat	chr1:1599839-1602088	2249	0.830926	0.571255	0.849648	68.2277	47.4881	69.6012
POPTR_0001s02170.1	POPTR_0001s02170	POPTRDRAFT_590038	Predicted protein [Source:UniProtKB/TrEMBL;Acc:B9MU51]	Pentatricopeptide repeat	chr1:1605933-1608131	2198	3.60249	2.64777	3.82226	268.956	199.892	284.572
POPTR_0001s02180.1	POPTR_0001s02180	POPTRDRAFT_590037	Predicted protein [Source:UniProtKB/TrEMBL;Acc:B9MU50]	Zinc finger, C6HC-type	chr1:1616592-1622177	2532	18.7211	22.8944	15.8675	1738.32	2145.8	1468.67
POPTR_0001s02190.1	POPTR_0001s02190	POPTRDRAFT_739954	Predicted protein [Source:UniProtKB/TrEMBL;Acc:B9MU49]	HAD-like domain	chr1:1637005-1641911	3207	30.6553	40.8131	32.6877	3672.17	4954.04	3931.07
POPTR_0001s02200.1	POPTR_0001s02200	POPTRDRAFT_813324	Multidrug/pheromone exporter, MDR family, ABC transporter family [Source:UniProtKB/TrEMBL;Acc:B9MU48]	ABC transporter-like	chr1:1655052-1662375	3858	3.6518	154.42	19.7204	537.9	23124.4	2897.7
POPTR_0001s02220.1	POPTR_0001s02220	POPTRDRAFT_590034	Multidrug/pheromone exporter, MDR family, ABC transporter family [Source:UniProtKB/TrEMBL;Acc:B9MU47]	ABC transporter, transmembrane domain	chr1:1673372-1679146	3588	0.00720192	0.0398145	0.00641391	0.988807	5.52187	0.881028
POPTR_0001s02230.1	POPTR_0001s02230	POPTRDRAFT_826618	Predicted protein [Source:UniProtKB/TrEMBL;Acc:B9MU46]	Uncharacterised protein family UPF0136, Transmembrane	chr1:1681900-1684557	1296	6.69033	6.48284	6.78321	274.888	267.258	277.221
POPTR_0001s02240.1	POPTR_0001s02240	MYB149	Predicted protein [source:UniProtKB/TrEMBL;Acc:B9MU45_POPTR]	Myb, DNA-binding	chr1:1698025-1699581	1276	0	4.07777	0.0417163	0	174.491	1.76206
POPTR_0001s02250.1	POPTR_0001s02250	POPTRDRAFT_423504	Predicted protein [Source:UniProtKB/TrEMBL;Acc:B9MU44]	Inositol-tetrakisphosphate 1-kinase	chr1:1707190-1708696	1506	1.52881	0.95787	1.60958	89.9815	57.4274	95.151
POPTR_0001s02260.1	POPTR_0001s02260	POPTRDRAFT_590030	Predicted protein [Source:UniProtKB/TrEMBL;Acc:B9MU43]	SNARE associated Golgi protein	chr1:1719617-1722152	1322	111.565	30.7534	92.7426	4411.07	1228.06	3660.67
POPTR_0001s02270.1	POPTR_0001s02270	POPTRDRAFT_739824	Predicted protein [Source:UniProtKB/TrEMBL;Acc:B9MU42]	RNA recognition motif domain	chr1:1723032-1726626	1784	36.1329	24.0067	36.0112	2689.56	1820.01	2680.97
POPTR_0001s02290.1	POPTR_0001s02290	POPTRDRAFT_826615	Predicted protein [Source:UniProtKB/TrEMBL;Acc:B9MU40]	DNA ligase, ATP-dependent, conserved site	chr1:1733281-1734898	1239	50.728	24.8865	41.7195	2894.24	1457.77	2421.95
POPTR_0001s02300.1	POPTR_0001s02300	POPTRDRAFT_826614	Predicted protein [Source:UniProtKB/TrEMBL;Acc:B9MU39]	Alcohol dehydrogenase, C-terminal	chr1:1739249-1743426	1684	32.8524	34.0053	28.5692	2107.48	2206.84	1841.7
POPTR_0001s02310.1	POPTR_0001s02310	-	-	-	chr1:1752673-1753117	291	56.2529	3.71996	0.993014	254.124	17.67	4.40514
POPTR_0001s02320.1	POPTR_0001s02320	XM_002326695.1	predicted protein, mRNA [source:RefSeq DNA_predicted;Acc:XM_002326695.1]	-	chr1:1755851-1757111	965	21.5206	1.61303	0.517987	767.315	58.5318	18.5016
POPTR_0001s02330.1	POPTR_0001s02330	POPTRDRAFT_917230	Predicted protein [Source:UniProtKB/TrEMBL;Acc:B9MU37]	Zinc finger, CCCH-type	chr1:1762049-1765507	2282	12.3828	11.9356	10.6286	1110.72	1090.74	967.53
POPTR_0001s02340.1	POPTR_0001s02340	POPTRDRAFT_590023	Predicted protein [Source:UniProtKB/TrEMBL;Acc:B9MU36]	Zinc finger, C3HC4 RING-type	chr1:1766827-1767669	842	0	1.13297	0.0985805	0	30.9225	2.64308
POPTR_0001s02350.1	POPTR_0001s02350	POPTRDRAFT_1109834	Predicted protein [Source:UniProtKB/TrEMBL;Acc:B9MU35]	Helix-loop-helix DNA-binding domain	chr1:1775704-1778359	1531	0	0.745409	0.0887617	0	37.5487	4.40514
POPTR_0001s02360.1	POPTR_0001s02360	POPTRDRAFT_423604	Predicted protein [Source:UniProtKB/TrEMBL;Acc:B9MU34]	Zinc finger, C3HC4 RING-type	chr1:1780755-1782567	1812	0.0176955	0.491732	0.0790891	0.988807	27.6093	4.40514
POPTR_0001s02370.1	POPTR_0001s02370	POPTRDRAFT_590020	Predicted protein [Source:UniProtKB/TrEMBL;Acc:B9MU33]	RNA recognition motif domain	chr1:1789620-1792555	1198	0.528362	2.04977	0.847801	21.7538	85.0368	35.2411
POPTR_0001s02380.1	POPTR_0001s02380	-	Putative uncharacterized protein [source:UniProtKB/TrEMBL;Acc:A9P9Y4_POPTR]	Tetraspanin	chr1:1795537-1797212	968	1.63525	24.4379	3.49877	48.4516	734.408	103.08
POPTR_0001s02390.1	POPTR_0001s02390	POPTRDRAFT_826609	Predicted protein [Source:UniProtKB/TrEMBL;Acc:B9MU31]	Protein of unknown function DUF597	chr1:1813859-1816671	1585	112.142	27.7741	58.365	6389.16	1589.46	3329.96
POPTR_0001s02400.1	POPTR_0001s02400	POPTRDRAFT_590017	Predicted protein [Source:UniProtKB/TrEMBL;Acc:B9MU30]	-	chr1:1837524-1838533	1009	5.20118	2.19348	4.78283	193.097	81.7236	180.983
POPTR_0001s02420.1	POPTR_0001s02420	POPTRDRAFT_590014	Predicted protein [Source:UniProtKB/TrEMBL;Acc:B9MU27]	Peptidase C19, ubiquitin carboxyl-terminal hydrolase 2	chr1:1868627-1873418	2838	2.45842	2.31366	2.30471	263.023	251.797	245.807
POPTR_0001s02430.1	POPTR_0001s02430	POPTRDRAFT_590013	Predicted protein [Source:UniProtKB/TrEMBL;Acc:B9MU26]	Arf GTPase activating protein	chr1:1878505-1883866	2141	50.3642	53.9574	45.6404	3463.67	3750.14	3102.2
POPTR_0001s02450.1	POPTR_0001s02450	POPTRDRAFT_676550	Predicted protein [Source:UniProtKB/TrEMBL;Acc:B9MU24]	Helix-loop-helix DNA-binding domain	chr1:1901575-1903813	2150	45.1722	19.5722	50.6135	4254.24	1872.89	4775.59
POPTR_0001s02470.1	POPTR_0001s02470	POPTRDRAFT_796447	Predicted protein [Source:UniProtKB/TrEMBL;Acc:B9MU22]	-	chr1:1912432-1914890	1447	4.30425	4.18731	3.73214	215.56	212.04	186.778
POPTR_0001s02480.1	POPTR_0001s02480	POPTRDRAFT_590009	Predicted protein [Source:UniProtKB/TrEMBL;Acc:B9MU21]	VQ	chr1:1925042-1926584	1202	7.32505	5.10357	8.15052	281.81	196.578	311.884
POPTR_0001s02490.1	POPTR_0001s02490	POPTRDRAFT_590008	Predicted protein [Source:UniProtKB/TrEMBL;Acc:B9MU20]	Polyketide cyclase/dehydrase	chr1:1937749-1938905	1156	0.698375	5.79678	1.38027	26.6978	224.188	51.9806
POPTR_0001s02500.1	POPTR_0001s02500	POPTRDRAFT_740022	Predicted protein [Source:UniProtKB/TrEMBL;Acc:B9MU19]	Mitochondrial substrate/solute carrier	chr1:1951094-1954892	2006	6.41833	12.4095	5.52633	463.488	902.896	397.365
POPTR_0001s02510.1	POPTR_0001s02510	POPTRDRAFT_590006	Predicted protein [Source:UniProtKB/TrEMBL;Acc:B9MU18]	-	chr1:1965088-1965746	658	0.0582478	0.768053	0.156182	0.988807	13.2525	2.64308
POPTR_0001s02520.1	POPTR_0001s02520	POPTRDRAFT_590005	Predicted protein [Source:UniProtKB/TrEMBL;Acc:B9MU17]	Domain of unknown function DUF296	chr1:1975153-1976749	1596	0	0.0184524	0.0299092	0	1.10437	1.76206
POPTR_0001s02560.1	POPTR_0001s02560	POPTRDRAFT_826604	Predicted protein [Source:UniProtKB/TrEMBL;Acc:B9MU13]	Peptidase M20, dimerisation	chr1:2040952-2044698	1198	40.9365	35.075	36.7025	1897.19	1644.19	1700.23
POPTR_0001s02570.1	POPTR_0001s02570	POPTRDRAFT_590000	Predicted protein [Source:UniProtKB/TrEMBL;Acc:B9MU12]	-	chr1:2049414-2053415	1793	33.453	16.6515	29.9204	2360.28	1195.09	2133.6
POPTR_0001s02570.2	POPTR_0001s02570	POPTRDRAFT_590000	Predicted protein [Source:UniProtKB/TrEMBL;Acc:B9MU12]	-	chr1:2049414-2053415	1036	0.193151	0	0.344199	7.96372	0	14.346
POPTR_0001s02580.1	POPTR_0001s02580	-	-	-	chr1:2049414-2053415	374	0.137745	0.756694	0.494749	0.988807	5.52192	3.52411
POPTR_0001s02590.1	POPTR_0001s02590	-	-	Domain of unknown function DUF296	chr1:2056004-2057120	796	12.7204	9.74347	12.1837	311.741	242.962	296.253
POPTR_0001s02600.1	POPTR_0001s02600	-	-	Domain of unknown function DUF296	chr1:2059352-2061155	984	6.64032	6.68137	7.54614	243.247	254.006	275.762
POPTR_0001s02610.1	POPTR_0001s02610	POPTRDRAFT_589998	Predicted protein [Source:UniProtKB/TrEMBL;Acc:B9MU09]	-	chr1:2072936-2073194	258	46.0315	50.5641	42.7315	169.429	196.689	152.748
POPTR_0001s02620.1	POPTR_0001s02620	-	-	-	chr1:2074966-2076243	630	6.61671	7.1106	5.65317	151.288	168.969	128.63
POPTR_0001s02640.1	POPTR_0001s02640	POPTRDRAFT_836330	Predicted protein [Source:UniProtKB/TrEMBL;Acc:B9MU07]	Clathrin adaptor, mu subunit, C-terminal	chr1:2082866-2089496	1955	0.416338	0.506933	0.444389	27.12	33.6076	28.6907
POPTR_0001s02650.1	POPTR_0001s02650	POPTRDRAFT_423881	Predicted protein [Source:UniProtKB/TrEMBL;Acc:B9MU06]	Zinc finger, LSD1-type	chr1:2100553-2102975	1172	1.43578	8.2323	1.08151	48.4516	281.615	36.1221
POPTR_0001s02660.1	POPTR_0001s02660	POPTRDRAFT_796431	Predicted protein [Source:UniProtKB/TrEMBL;Acc:B9MU05]	HAD-like domain	chr1:2104477-2109282	1540	15.6896	14.6057	16.1086	786.102	739.93	802.616
POPTR_0001s02670.1	POPTR_0001s02670	POPTRDRAFT_796430	Predicted protein [Source:UniProtKB/TrEMBL;Acc:B9MU04]	Leucine-rich repeat	chr1:2111140-2113489	1581	0.178873	0.21523	0.7099	9.89266	12.1481	38.7652
POPTR_0001s02680.1	POPTR_0001s02680	-	-	UBA-like	chr1:2116372-2118082	1620	3.07212	4.4316	2.40848	218.808	322.352	172.638
POPTR_0001s02690.1	POPTR_0001s02690	-	-	Zinc finger, RING-type	chr1:2120253-2120772	519	3.56063	6.71872	3.39071	61.3061	122.585	58.1478
POPTR_0001s02710.1	POPTR_0001s02710	-	-	No apical meristem (NAM) protein	chr1:2137324-2139360	1168	0.54518	5.2226	2.43997	21.7538	209.831	96.9131
POPTR_0001s02720.1	POPTR_0001s02720	-	-	-	chr1:2150392-2151413	978	9.91538	7.49282	9.11617	275.877	213.144	254.617
POPTR_0001s02730.1	POPTR_0001s02730	-	-	SUF system FeS cluster assembly, SufBD	chr1:2154691-2156262	801	12.2553	12.6812	11.4396	343.173	363.844	319.591
POPTR_0001s02750.1	POPTR_0001s02750	POPTRDRAFT_589986	Predicted protein [Source:UniProtKB/TrEMBL;Acc:B9MTZ8]	Protein phosphatase 2C, N-terminal	chr1:2165349-2169526	2678	2.28717	1.57962	1.84055	292.687	206.518	236.996
POPTR_0001s02770.1	POPTR_0001s02770	GDCH4	Precursor of carboxylase h-protein 4, glycine decarboxylase complex [source:UniProtKB/TrEMBL;Acc:B9MTZ6_POPTR]	Glycine cleavage H-protein	chr1:2184657-2186337	783	0.260694	0.0810845	0.758922	6.92165	2.20875	20.2636
POPTR_0001s02790.1	POPTR_0001s02790	POPTRDRAFT_814544	Predicted protein [Source:UniProtKB/TrEMBL;Acc:A9PDP6]	-	chr1:2189461-2191202	858	0.77251	0.365918	0.605691	18.3459	8.81632	14.3708
POPTR_0001s02790.2	POPTR_0001s02790	POPTRDRAFT_814544	Predicted protein [Source:UniProtKB/TrEMBL;Acc:A9PDP6]	-	chr1:2189461-2191202	704	49.9478	45.9611	53.23	920.468	859.221	975.023
POPTR_0001s02810.1	POPTR_0001s02810	POPTRDRAFT_796419	Predicted protein [Source:UniProtKB/TrEMBL;Acc:B9MTZ3]	Oligopeptide transporter	chr1:2225515-2227989	1712	4.45854	0.683193	3.10904	269.944	41.9662	187.659
POPTR_0001s02820.1	POPTR_0001s02820	POPTRDRAFT_1109792	Predicted protein [Source:UniProtKB/TrEMBL;Acc:B9MTZ2]	Pyruvate kinase, C-terminal-like	chr1:2229983-2237380	2215	14.2226	12.4427	13.8821	1180.64	1044.74	1145.34
POPTR_0001s02830.1	POPTR_0001s02830	POPTRDRAFT_796417	Predicted protein [Source:UniProtKB/TrEMBL;Acc:B9MTZ1]	-	chr1:2245638-2247583	1945	14.987	12.6178	17.4328	961.121	811.714	1120.13
POPTR_0001s02840.1	POPTR_0001s02840	POPTRDRAFT_589976	Predicted protein [Source:UniProtKB/TrEMBL;Acc:B9MTZ0]	-	chr1:2253334-2256842	1089	10.2755	14.1096	10.6391	340.15	464.941	350.649
POPTR_0001s02850.1	POPTR_0001s02850	-	-	-	chr1:2253334-2256842	265	0.432317	0.462031	0	0.988807	1.10437	0
POPTR_0001s02860.1	POPTR_0001s02860	POPTRDRAFT_423678	Predicted protein [Source:UniProtKB/TrEMBL;Acc:B9MTY9]	Phosphoribosyltransferase	chr1:2258058-2262276	1549	4.07089	1.10824	3.36238	225.645	61.8449	186.069
POPTR_0001s02870.1	POPTR_0001s02870	POPTRDRAFT_589973	Predicted protein [Source:UniProtKB/TrEMBL;Acc:B9MTY8]	Haem peroxidase, plant/fungal/bacterial	chr1:2269142-2270734	984	0.15469	12.565	0.0553975	4.94404	405.305	1.76206
POPTR_0001s02880.1	POPTR_0001s02880	POPTRDRAFT_739892	Predicted protein [Source:UniProtKB/TrEMBL;Acc:B9MTY7]	Endonuclease/exonuclease/phosphatase	chr1:2271708-2278410	2403	4.73636e-05	0	5.61879e-06	0.00444538	0	0.000526415
POPTR_0001s02880.2	POPTR_0001s02880	POPTRDRAFT_739892	Predicted protein [Source:UniProtKB/TrEMBL;Acc:B9MTY7]	Endonuclease/exonuclease/phosphatase	chr1:2271708-2278410	2385	0.906529	0.417915	0.263515	85.033	39.7574	24.6683
POPTR_0001s02890.1	POPTR_0001s02890	POPTRDRAFT_796412	Predicted protein [Source:UniProtKB/TrEMBL;Acc:B9MTY6]	F-box associated interaction domain	chr1:2285694-2287189	1345	0.106686	0.220933	0.0199452	4.1771	8.70833	0.777277
POPTR_0001s02900.1	POPTR_0001s02900	POPTRDRAFT_739998	Predicted protein [Source:UniProtKB/TrEMBL;Acc:B9MTY5]	Tetraspanin	chr1:2287925-2293339	1589	40.9384	53.7223	37.1307	2180.64	2905.6	1977.41
POPTR_0001s02910.1	POPTR_0001s02910	PTPRR11	Pseudo response regulator [source:UniProtKB/TrEMBL;Acc:B9MTY4_POPTR]	Myb, DNA-binding	chr1:2299587-2305933	2419	0.153612	0.295967	0.25663	15.4777	30.1631	25.9143
POPTR_0001s02910.2	POPTR_0001s02910	PTPRR11	Pseudo response regulator [source:UniProtKB/TrEMBL;Acc:B9MTY4_POPTR]	Myb, DNA-binding	chr1:2299587-2305933	2294	2.0197	0	0.944226	188.883	0	88.4911
POPTR_0001s02910.4	POPTR_0001s02910	PTPRR11	Pseudo response regulator [source:UniProtKB/TrEMBL;Acc:B9MTY4_POPTR]	Myb, DNA-binding	chr1:2299587-2305933	2151	8.0685	3.61519	5.58761	721.885	326.011	501.175
POPTR_0001s02910.5	POPTR_0001s02910	PTPRR11	Pseudo response regulator [source:UniProtKB/TrEMBL;Acc:B9MTY4_POPTR]	Myb, DNA-binding	chr1:2299587-2305933	2587	20.2357	6.1922	19.4513	2138.22	659.641	2058.34
POPTR_0001s02930.1	POPTR_0001s02930	POPTRDRAFT_826589	Predicted protein [Source:UniProtKB/TrEMBL;Acc:B9MTY3]	Methyltransferase type 11	chr1:2319558-2326897	2482	10.6478	7.90856	10.5907	1028.6	769.597	1022.69
POPTR_0001s02940.1	POPTR_0001s02940	POPTRDRAFT_589966	Predicted protein [Source:UniProtKB/TrEMBL;Acc:B9MTY2]	Inner nuclear membrane protein MAN1	chr1:2330051-2335284	1618	11.1446	10.7688	9.58649	642.725	630.597	550.642
POPTR_0001s02950.1	POPTR_0001s02950	POPTRDRAFT_676506	Predicted protein [Source:UniProtKB/TrEMBL;Acc:B9MTY1]	Vacuolar protein sorting 55	chr1:2339248-2341533	651	10.2134	11.7392	10.3877	166.12	198.787	168.276
POPTR_0001s02960.1	POPTR_0001s02960	POPTRDRAFT_591642	Predicted protein [Source:UniProtKB/TrEMBL;Acc:A9PBB4]	-	chr1:2345873-2346406	533	67.6185	66.1004	61.7627	1004.63	993.936	886.314
POPTR_0001s02970.1	POPTR_0001s02970	-	-	Protein of unknown function DUF594	chr1:2350000-2352103	2013	8.98019	3.81242	8.70644	628.882	269.467	607.028
POPTR_0001s02980.1	POPTR_0001s02980	POPTRDRAFT_589964	Predicted protein [Source:UniProtKB/TrEMBL;Acc:B9MTY0]	Alpha-D-phosphohexomutase, C-terminal	chr1:2361155-2365033	1930	9.08211	8.84456	9.70156	687.221	681.398	733.015
POPTR_0001s02990.1	POPTR_0001s02990	XM_002326463.1	predicted protein, mRNA [source:RefSeq DNA_predicted;Acc:XM_002326463.1]	Homeodomain-like	chr1:2368952-2370122	651	6.94397	12.8952	5.76522	215.56	414.14	180.611
POPTR_0001s03000.1	POPTR_0001s03000	-	-	-	chr1:2372330-2375422	1006	0.0882705	0.0648895	0.289842	2.96642	2.20875	9.69131
POPTR_0001s03010.1	POPTR_0001s03010	PTREXLB3	Putative uncharacterized protein PtrEXLB3 [source:UniProtKB/TrEMBL;Acc:B9MTX8_POPTR]	Barwin-related endoglucanase	chr1:2377610-2380211	765	119.529	0.687637	205.065	2982.29	17.67	5075.6
POPTR_0001s03020.1	POPTR_0001s03020	POPTRDRAFT_589960	Predicted protein [Source:UniProtKB/TrEMBL;Acc:B9MTX7]	Haloacid dehalogenase-like hydrolase	chr1:2385112-2387567	1194	1.96383	2.04515	5.43532	77.127	81.7236	211.897
POPTR_0001s03030.1	POPTR_0001s03030	POPTRDRAFT_589959	Predicted protein [Source:UniProtKB/TrEMBL;Acc:B9MTX6]	Haloacid dehalogenase-like hydrolase	chr1:2388057-2390119	1022	9.86257	7.45075	7.36423	351.027	270.571	261.665
POPTR_0001s03040.1	POPTR_0001s03040	POPTRDRAFT_836323	Predicted protein [Source:UniProtKB/TrEMBL;Acc:B9MTX5]	Dynamin GTPase effector	chr1:2391698-2398383	2283	1.08205	1.39515	1.61441	99.3424	129.894	148.867
POPTR_0001s03050.1	POPTR_0001s03050	POPTRDRAFT_589957	Predicted protein [Source:UniProtKB/TrEMBL;Acc:B9MTX4]	Domain of unknown function DUF250	chr1:2402047-2404522	1970	7.58177	4.41331	4.31677	429.142	251.797	242.283
POPTR_0001s03060.1	POPTR_0001s03060	POPTRDRAFT_739883	Predicted protein [Source:UniProtKB/TrEMBL;Acc:B9MTX3]	Serine-threonine/tyrosine-protein kinase	chr1:2412450-2415691	2627	0.0217684	0.745824	0.00906134	1.97761	68.4712	0.81838
POPTR_0001s03060.2	POPTR_0001s03060	POPTRDRAFT_739883	Predicted protein [Source:UniProtKB/TrEMBL;Acc:B9MTX3]	Serine-threonine/tyrosine-protein kinase	chr1:2412450-2415691	2631	0	0	0.000689391	0	0	0.0626475
POPTR_0001s03070.1	POPTR_0001s03070	POPTRDRAFT_796395	Predicted protein [Source:UniProtKB/TrEMBL;Acc:B9MTX2]	-	chr1:2420315-2421215	357	0.127125	0.139935	0.114796	0.988807	1.10437	0.881028
POPTR_0001s03080.1	POPTR_0001s03080	POPTRDRAFT_423872	Predicted protein [Source:UniProtKB/TrEMBL;Acc:B9MTX1]	Maturase, MatK	chr1:2421858-2423947	2089	3.99113	5.20851	5.01502	367.836	487.608	463.729
POPTR_0001s03090.1	POPTR_0001s03090	-	-	Ras	chr1:2427660-2431820	1260	7.53941	8.26889	5.18977	273.59	300.382	186.961
POPTR_0001s03100.1	POPTR_0001s03100	POPTRDRAFT_589953	Predicted protein [Source:UniProtKB/TrEMBL;Acc:B9MTX0]	Zinc finger, CCHC-type	chr1:2434304-2436997	1439	78.4172	74.1016	63.064	5604.56	5431.31	4582.23
POPTR_0001s03110.1	POPTR_0001s03110	POPTRDRAFT_826584	Predicted protein [Source:UniProtKB/TrEMBL;Acc:B9MTW9]	RNA helicase UPF1, UPF2-interacting domain	chr1:2443684-2456748	4914	25.6345	20.294	25.9551	5029.44	4012.96	5089.93
POPTR_0001s03120.1	POPTR_0001s03120	POPTRDRAFT_796391	Predicted protein [Source:UniProtKB/TrEMBL;Acc:B9MTW8]	Nicotinamide N-methyltransferase, putative	chr1:2459110-2459773	663	10.327	9.89138	9.11638	280.821	282.72	246.688
POPTR_0001s03130.1	POPTR_0001s03130	-	-	-	chr1:2470950-2474928	852	2.56777	1.56894	2.39786	91.9591	57.4274	86.3407
POPTR_0001s03140.1	POPTR_0001s03140	POPTRDRAFT_579833	Predicted protein [Source:UniProtKB/TrEMBL;Acc:B9P948]	-	chr1:2480633-2486286	1899	13.3416	10.742	12.8089	932.59	762.641	899.316
POPTR_0001s03150.1	POPTR_0001s03150	-	-	-	chr1:2493633-2494940	246	46.6991	42.4201	54.2189	111.735	109.333	125.106
POPTR_0001s03160.1	POPTR_0001s03160	POPTRDRAFT_836320	Predicted protein [Source:UniProtKB/TrEMBL;Acc:B9MTW6]	Peptidase S16, ATP-dependent protease La	chr1:2499546-2510079	3387	36.3696	12.4883	27.0886	5228.92	1826.84	3901.27
POPTR_0001s03170.1	POPTR_0001s03170	-	-	-	chr1:2529504-2530648	220	6.10454	3.43099	4.75436	10.6548	6.58565	7.68545
POPTR_0001s03180.1	POPTR_0001s03180	-	-	-	chr1:2533193-2535217	1174	2.62917	1.84993	2.03222	107.856	76.899	83.5173
POPTR_0001s03200.1	POPTR_0001s03200	-	-	Reverse transcriptase	chr1:2613648-2617119	2845	0	0.00709826	0	0	0.692326	0
POPTR_0001s03210.1	POPTR_0001s03210	POPTRDRAFT_547711	Predicted protein [Source:UniProtKB/TrEMBL;Acc:B9GLQ0]	Serine-threonine/tyrosine-protein kinase	chr1:2632925-2637103	2636	0.0104116	0	0	0.988807	0	0
POPTR_0001s03240.1	POPTR_0001s03240	-	-	Serine-threonine/tyrosine-protein kinase	chr1:2662837-2665405	1800	0.286193	0.289868	0.232571	17.7478	18.3374	14.3224
POPTR_0001s03250.1	POPTR_0001s03250	POPTRDRAFT_547715	Predicted protein [Source:UniProtKB/TrEMBL;Acc:B9GLQ4]	-	chr1:2666737-2669302	958	0.554447	0.606544	0.317373	20.7301	23.188	11.9041
POPTR_0001s03250.2	POPTR_0001s03250	POPTRDRAFT_547715	Predicted protein [Source:UniProtKB/TrEMBL;Acc:B9GLQ4]	-	chr1:2666737-2669302	766	0.26233	1.45131	0.774629	7.0958	40.0375	21.0213
POPTR_0001s03250.3	POPTR_0001s03250	POPTRDRAFT_547715	Predicted protein [Source:UniProtKB/TrEMBL;Acc:B9GLQ4]	-	chr1:2666737-2669302	908	2.12871	0.871726	2.30736	75.4369	31.6615	82.0252
POPTR_0001s03250.4	POPTR_0001s03250	POPTRDRAFT_547715	Predicted protein [Source:UniProtKB/TrEMBL;Acc:B9GLQ4]	-	chr1:2666737-2669302	925	2.49644	2.60916	2.67501	87.9229	93.9131	94.5461
POPTR_0001s03260.1	POPTR_0001s03260	POPTRDRAFT_828712	Predicted protein [Source:UniProtKB/TrEMBL;Acc:A9P8A1]	Plant metallothionein, family 15	chr1:2671817-2672641	580	2.1545	1.13947	0.357793	37.5468	20.2713	6.1986
POPTR_0001s03270.1	POPTR_0001s03270	XM_002299123.1	predicted protein, mRNA [source:RefSeq DNA_predicted;Acc:XM_002299123.1]	-	chr1:2682176-2682860	573	0	0.0861659	0.0708916	0	1.10437	0.881028
POPTR_0001s03290.1	POPTR_0001s03290	POPTRDRAFT_843435	Predicted protein [Source:UniProtKB/TrEMBL;Acc:B9GLP7]	Tubby, C-terminal	chr1:2685461-2686817	672	0	0.0970013	0.0392824	0	2.20875	0.881028
POPTR_0001s03300.1	POPTR_0001s03300	-	-	Pathogenesis-related transcriptional factor/ERF, DNA-binding	chr1:2690617-2695012	1712	0.0900223	0.0667815	0.0401905	5.93284	4.41749	2.64308
POPTR_0001s03310.1	POPTR_0001s03310	POPTRDRAFT_178183	Predicted protein [Source:UniProtKB/TrEMBL;Acc:B9GLP5]	Biopterin transport-related protein BT1	chr1:2699727-2704616	1991	3.16028	0.818593	2.16418	207.65	54.1143	141.845
POPTR_0001s03320.1	POPTR_0001s03320	POPTRDRAFT_547702	Predicted protein [Source:UniProtKB/TrEMBL;Acc:B9GLP4]	Peptidase A1	chr1:2704852-2707316	1954	2.46326	26.1819	11.3621	157.22	1685.27	719.8
POPTR_0001s03330.1	POPTR_0001s03330	POPTRDRAFT_814792	Predicted protein [Source:UniProtKB/TrEMBL;Acc:B9GLP3]	-	chr1:2719130-2726680	3188	8.62368	10.7203	13.991	972.164	1217.99	1576.17
POPTR_0001s03340.1	POPTR_0001s03340	POPTRDRAFT_1065618	Predicted protein [Source:UniProtKB/TrEMBL;Acc:B9GLP2]	-	chr1:2719130-2726680	2283	10.6659	18.7718	13.9898	856.405	1520.55	1125.49
POPTR_0001s03350.1	POPTR_0001s03350	POPTRDRAFT_547697	Predicted protein [Source:UniProtKB/TrEMBL;Acc:B9GLP1]	Zinc finger, RING-type	chr1:2728659-2733158	2627	0.328809	0.72905	0.264923	29.6642	66.2624	23.7877
POPTR_0001s03370.1	POPTR_0001s03370	POPTRDRAFT_828713	Predicted protein [Source:UniProtKB/TrEMBL;Acc:B9N9W1]	Neurokinin NK1 receptor	chr1:2746370-2747074	553	39.7558	39.1819	38.3284	565.598	564.335	542.713
POPTR_0001s03390.1	POPTR_0001s03390	POPTRDRAFT_278472	Predicted protein [Source:UniProtKB/TrEMBL;Acc:B9N9W3]	Serine-threonine/tyrosine-protein kinase	chr1:2760931-2762149	1218	4.66862	0.417871	4.26988	218.081	19.8787	200.874
POPTR_0001s03400.1	POPTR_0001s03400	POPTRDRAFT_278475	Predicted protein [Source:UniProtKB/TrEMBL;Acc:B9N9W4]	Serine-threonine/tyrosine-protein kinase	chr1:2766364-2769306	2802	0.437931	1.18617	1.1494	43.5075	119.272	113.653
POPTR_0001s03410.1	POPTR_0001s03410	POPTRDRAFT_587191	Predicted protein [Source:UniProtKB/TrEMBL;Acc:B9N9W5]	Heat shock protein 70	chr1:2770056-2772648	2592	57.6269	16.6948	407.694	6070.29	1796.69	42989.9
POPTR_0001s03420.1	POPTR_0001s03420	POPTRDRAFT_587192	Predicted protein [Source:UniProtKB/TrEMBL;Acc:B9N9W6]	Heat shock protein 70	chr1:2773995-2776089	2094	23.4995	20.2836	95.7757	2157.58	1891.79	8818.93
POPTR_0001s03430.1	POPTR_0001s03430	-	-	-	chr1:2778475-2779250	682	0.046367	3.46658	0.0412004	0.988807	73.993	0.881028
POPTR_0001s03440.1	POPTR_0001s03440	HCQ3	Quinate O-hydroxycinnamoyltransferase/shikimate O-hydroxycinnamoyltransferase [source:UniProtKB/TrEMBL;Acc:B2Z6Q5_POPTR]	Transferase	chr1:2779832-2783875	1774	0.695478	31.0005	0.877481	45.5548	2051.32	57.2668
POPTR_0001s03450.1	POPTR_0001s03450	POPTRDRAFT_587194	Predicted protein [Source:UniProtKB/TrEMBL;Acc:B9N9W8]	-	chr1:2792168-2792351	183	1.10692	3.19942	3.36866	0.988807	3.31312	2.64308
POPTR_0001s03460.1	POPTR_0001s03460	POPTRDRAFT_587195	Predicted protein [Source:UniProtKB/TrEMBL;Acc:B9N9W9]	Protein phosphatase 2C, N-terminal	chr1:2794994-2801642	1359	61.1243	48.9889	55.7242	3223.34	2609.63	2932.94
POPTR_0001s03470.1	POPTR_0001s03470	POPTRDRAFT_787369	Predicted protein [Source:UniProtKB/TrEMBL;Acc:B9N9X0]	Heat shock protein DnaJ, N-terminal	chr1:2804078-2805837	909	2.5474	3.81292	6.10033	84.0486	128.559	201.755
POPTR_0001s03480.1	POPTR_0001s03480	POPTRDRAFT_587197	Magnesium transporter [Source:UniProtKB/TrEMBL;Acc:B9N9X1]	Mg2+ transporter protein, CorA-like	chr1:2807477-2812029	1623	5.49198	7.67267	6.07454	319.571	453.14	352.876
POPTR_0001s03480.2	POPTR_0001s03480	POPTRDRAFT_587197	Magnesium transporter [Source:UniProtKB/TrEMBL;Acc:B9N9X1]	Mg2+ transporter protein, CorA-like	chr1:2807477-2812029	1478	0.0196004	0.0076435	0.00233065	1.01165	0.400646	0.120192
POPTR_0001s03490.1	POPTR_0001s03490	-	-	-	chr1:2815484-2816524	214	3.70904	3.3305	2.16899	7.91046	7.73061	4.40514
POPTR_0001s03500.1	POPTR_0001s03500	POPTRDRAFT_1074521	Predicted protein [Source:UniProtKB/TrEMBL;Acc:B9GVL8]	Sedlin	chr1:2816728-2820533	865	9.38947	10.0547	6.45127	227.224	244.778	155.942
POPTR_0001s03510.1	POPTR_0001s03510	POPTRDRAFT_587200	Predicted protein [Source:UniProtKB/TrEMBL;Acc:B9N9X4]	Pentatricopeptide repeat	chr1:2821384-2823786	2107	1.17285	1.44624	1.02629	81.0822	100.498	70.4822
POPTR_0001s03520.1	POPTR_0001s03520	POPTRDRAFT_828716	Predicted protein [Source:UniProtKB/TrEMBL;Acc:A9PBE8]	Plastocyanin-like	chr1:2825808-2826710	764	1.21047	0.906556	0.542476	27.6866	20.9831	12.3344
POPTR_0001s03530.1	POPTR_0001s03530	-	-	Serine-threonine/tyrosine-protein kinase	chr1:2830820-2832968	1179	0.675264	1.14158	0.34864	25.709	44.1749	13.2154
POPTR_0001s03540.1	POPTR_0001s03540	-	-	Leucine-rich repeat	chr1:2838310-2840965	1824	0	0.0423497	0.0173136	0	2.20875	0.881028
POPTR_0001s03550.1	POPTR_0001s03550	POPTRDRAFT_811974	Predicted protein [Source:UniProtKB/TrEMBL;Acc:B9N9X8]	Cyclic nucleotide-binding domain	chr1:2843226-2846896	2238	0.0246907	0	0.0109356	1.97761	0	0.881028
POPTR_0001s03560.1	POPTR_0001s03560	POPTRDRAFT_1118639	Predicted protein [Source:UniProtKB/TrEMBL;Acc:B9N9X9]	Domain of unknown function DUF1995	chr1:2847540-2853882	1588	1.72882	2.44143	2.02067	86.0937	122.566	99.838
POPTR_0001s03560.2	POPTR_0001s03560	POPTRDRAFT_1118639	Predicted protein [Source:UniProtKB/TrEMBL;Acc:B9N9X9]	Domain of unknown function DUF1995	chr1:2847540-2853882	1599	0.263348	0	0.0957903	13.215	0	4.77288
POPTR_0001s03560.3	POPTR_0001s03560	POPTRDRAFT_1118639	Predicted protein [Source:UniProtKB/TrEMBL;Acc:B9N9X9]	Domain of unknown function DUF1995	chr1:2847540-2853882	1497	0.121854	0.328749	0.198157	4.51608	12.1679	7.27966
POPTR_0001s03570.1	POPTR_0001s03570	POPTRDRAFT_787377	Predicted protein [Source:UniProtKB/TrEMBL;Acc:B9N9Y0]	GCN5-related N-acetyltransferase (GNAT) domain	chr1:2858195-2860559	1227	0	4.384	0.0192591	0	204.309	0.881028
POPTR_0001s03580.1	POPTR_0001s03580	-	-	-	chr1:2864435-2864680	245	9.89402	10.25	9.20183	27.6609	30.9225	24.6688
POPTR_0001s03590.1	POPTR_0001s03590	-	-	-	chr1:2866495-2867416	658	6.29627	7.58805	6.00552	96.9031	119.272	92.5079
POPTR_0001s03600.1	POPTR_0001s03600	POPTRDRAFT_587208	Predicted protein [Source:UniProtKB/TrEMBL;Acc:B9N9Y2]	-	chr1:2867845-2870578	1636	0.0324206	0.0541773	0.114923	1.97761	3.31312	7.04822
POPTR_0001s03620.1	POPTR_0001s03620	POPTRDRAFT_828718	Predicted protein [Source:UniProtKB/TrEMBL;Acc:B9N9Y4]	DNA-binding WRKY	chr1:2880201-2882414	1323	5.58738	0.448325	2.10208	288.548	23.1918	108.366
POPTR_0001s03640.1	POPTR_0001s03640	POPTRDRAFT_837570	Predicted protein [Source:UniProtKB/TrEMBL;Acc:B9N9Y6]	Ferredoxin	chr1:2895393-2899711	1240	5.40784	3.64717	5.56834	220.504	150.195	226.424
POPTR_0001s03650.1	POPTR_0001s03650	POPTRDRAFT_787385	Nramp transporter [Source:UniProtKB/TrEMBL;Acc:B9N9Y7]	Natural resistance-associated macrophage protein	chr1:2908696-2916025	1959	57.7927	54.4967	44.3951	3535.98	3376.07	2695.06
POPTR_0001s03660.1	POPTR_0001s03660	CCR2	Cinnamoyl CoA reductase [source:UniProtKB/TrEMBL;Acc:B9N9Z0_POPTR]	Male sterility, NAD-binding	chr1:2917427-2919477	1198	2.1887	0.601818	1.3124	96.9371	27.3894	58.1976
POPTR_0001s03670.1	POPTR_0001s03670	CCR2	Cinnamoyl CoA reductase [source:UniProtKB/TrEMBL;Acc:B9N9Z0_POPTR]	Male sterility, NAD-binding	chr1:2933283-2935709	1014	0.47589	0.14277	0.698089	18.0687	5.56499	26.5125
POPTR_0001s03690.1	POPTR_0001s03690	-	NBS-NBS-LRR type disease resistance protein [source:UniProtKB/TrEMBL;Acc:Q19PL1_POPTR]	Leucine-rich repeat	chr1:2971000-2973925	2925	0	0.0099475	0	0	1.10437	0
POPTR_0001s03710.1	POPTR_0001s03710	POPTRDRAFT_796523	NBS resistance protein [Source:UniProtKB/TrEMBL;Acc:B9MU95]	NB-ARC	chr1:2981524-2984348	2740	0	0.0162254	0.0329711	0	1.77081	3.53364
POPTR_0001s03730.1	POPTR_0001s03730	-	-	NB-ARC	chr1:2992403-2995369	1923	0	0	0.00746484	0	0	0.531417
POPTR_0001s03750.1	POPTR_0001s03750	-	-	-	chr1:3017549-3018019	470	3.86887	3.22492	3.74332	37.5747	32.0268	36.1221
POPTR_0001s03780.1	POPTR_0001s03780	POPTRDRAFT_177738	Predicted protein [Source:UniProtKB/TrEMBL;Acc:B9GLA6]	PUR-alpha/beta/gamma, DNA/RNA-binding	chr1:3064282-3065599	945	22.6518	21.734	19.8172	704.531	688.479	615.892
POPTR_0001s03790.1	POPTR_0001s03790	-	-	PUR-alpha/beta/gamma, DNA/RNA-binding	chr1:3068063-3068845	671	19.117	19.5626	14.8532	346.083	357.817	271.357
POPTR_0001s03800.1	POPTR_0001s03800	POPTRDRAFT_841806	Predicted protein [Source:UniProtKB/TrEMBL;Acc:B9GLA7]	Kinesin, motor domain	chr1:3069716-3075021	3096	0.0404956	1.00542	0.0290054	4.94404	123.69	3.52411
POPTR_0001s03810.1	POPTR_0001s03810	POPTRDRAFT_750407	Predicted protein [Source:UniProtKB/TrEMBL;Acc:B9GLA8]	-	chr1:3091912-3095993	1421	107.572	148.618	105.878	4700.79	6616.3	4606.01
POPTR_0001s03840.1	POPTR_0001s03840	POPTRDRAFT_750410	Predicted protein [Source:UniProtKB/TrEMBL;Acc:B9GLB1]	-	chr1:3104721-3109151	1908	0.0777175	0.250527	0.0552669	5.05594	16.6597	3.56672
POPTR_0001s03850.1	POPTR_0001s03850	-	-	-	chr1:3109254-3110038	711	0.0862424	0.472577	0.233215	1.97761	11.1201	5.32086
POPTR_0001s03860.1	POPTR_0001s03860	POPTRDRAFT_639592	Predicted protein [Source:UniProtKB/TrEMBL;Acc:B9GLB3]	-	chr1:3110300-3113179	1223	32.5222	34.6853	33.4234	1362.58	1485.38	1397.31
POPTR_0001s03870.1	POPTR_0001s03870	-	-	-	chr1:3113508-3115917	714	6.35102	4.91397	5.11043	99.8696	78.4105	79.2925
POPTR_0001s03880.1	POPTR_0001s03880	POPTRDRAFT_177749	Predicted protein [Source:UniProtKB/TrEMBL;Acc:B9GLB5]	Zinc finger, C3HC4 RING-type	chr1:3118422-3120891	1680	13.6195	23.1399	13.4745	881.027	1524.04	873.98
POPTR_0001s03890.1	POPTR_0001s03890	POPTRDRAFT_797004	Predicted protein [Source:UniProtKB/TrEMBL;Acc:B9GLB6]	Pyruvate kinase, C-terminal-like	chr1:3121874-3125947	2032	23.165	45.2064	17.9336	1861.92	3686.38	1434.31
POPTR_0001s03900.1	POPTR_0001s03900	POPTRDRAFT_177760	Predicted protein [Source:UniProtKB/TrEMBL;Acc:B9GLB7]	Glucosidase II beta subunit-like	chr1:3127534-3133003	2471	9.46167	6.21052	11.3325	1007.86	670.355	1204.94
POPTR_0001s03920.1	POPTR_0001s03920	XM_002299058.1	predicted protein, mRNA [source:RefSeq DNA_predicted;Acc:XM_002299058.1]	-	chr1:3134623-3136221	958	0.0335753	0.112615	0.119883	0.988807	3.31312	3.52411
POPTR_0001s03940.1	POPTR_0001s03940	POPTRDRAFT_814760	Predicted protein [Source:UniProtKB/TrEMBL;Acc:B9GLB9]	YTH domain	chr1:3137261-3141143	2185	2136.73	1238.98	1867.81	185588	108448	161029
POPTR_0001s03950.1	POPTR_0001s03950	-	-	Protease-associated domain, PA	chr1:3141866-3145453	2475	1.25737	1.28832	1.31688	110.746	114.855	115.415
POPTR_0001s03960.1	POPTR_0001s03960	POPTRDRAFT_177776	Predicted protein [Source:UniProtKB/TrEMBL;Acc:B9GLC1]	Protein kinase-like domain	chr1:3151488-3154987	1533	12.4023	13.9877	7.56162	643.073	733.402	391.279
POPTR_0001s03970.1	POPTR_0001s03970	-	-	DNA-binding WRKY	chr1:3162070-3164589	548	0.300607	0.441647	0.579952	5.93284	8.83499	11.4534
POPTR_0001s03980.1	POPTR_0001s03980	POPTRDRAFT_797006	Predicted protein [Source:UniProtKB/TrEMBL;Acc:A9PF58]	Chaperonin Cpn60/TCP-1	chr1:3165033-3169482	2268	110.009	68.4158	120.845	10629.5	6734.1	11674.4
POPTR_0001s03990.1	POPTR_0001s03990	-	-	Pumilio RNA-binding repeat	chr1:3171483-3176760	2347	1.34535	9.45798	1.58862	104.606	742.139	122.463
POPTR_0001s04020.1	POPTR_0001s04020	CYP716D2V1|CYP716D3V1	Cytochrome P450 [source:UniProtKB/TrEMBL;Acc:B9GLC5_POPTR]	Cytochrome P450	chr1:3184680-3186820	1232	4.02373	2.75366	3.05638	183.918	129.212	140.083
POPTR_0001s04030.1	POPTR_0001s04030	CYP716D2V1|CYP716D3V1	Cytochrome P450 [source:UniProtKB/TrEMBL;Acc:B9GLC6_POPTR]	Cytochrome P450	chr1:3193000-3195070	1424	13.6065	10.4323	11.1444	704.031	544.456	579.716
POPTR_0001s04040.1	POPTR_0001s04040	POPTRDRAFT_750424	Predicted protein [Source:UniProtKB/TrEMBL;Acc:B9GLC7]	Leucine-rich repeat	chr1:3201868-3204517	2649	1.59472	0.419447	0.820229	141.399	37.5487	72.2443
POPTR_0001s04050.1	POPTR_0001s04050	POPTRDRAFT_750425	Predicted protein [Source:UniProtKB/TrEMBL;Acc:B9GLC8]	-	chr1:3206452-3207120	505	3.7468	1.34799	2.70481	45.4851	16.5656	32.598
POPTR_0001s04060.1	POPTR_0001s04060	-	-	-	chr1:3211549-3214409	841	4.77906	3.90369	4.2473	128.545	106.02	114.534
POPTR_0001s04070.1	POPTR_0001s04070	POPTRDRAFT_547586	Predicted protein [Source:UniProtKB/TrEMBL;Acc:B9GLC9]	-	chr1:3215957-3217574	728	17.374	13.7568	14.9803	242.258	193.265	208.804
POPTR_0001s04080.1	POPTR_0001s04080	-	-	-	chr1:3220629-3221321	648	0.0894415	0	0.477317	1.97761	0	10.5723
POPTR_0001s04090.1	POPTR_0001s04090	POPTRDRAFT_547588	Predicted protein [Source:UniProtKB/TrEMBL;Acc:B9GLD0]	RNA polymerase Rpc34	chr1:3221986-3223047	1061	24.0651	11.14	22.7021	842.047	389.33	796.587
POPTR_0001s04100.1	POPTR_0001s04100	POPTRDRAFT_177802	Predicted protein [Source:UniProtKB/TrEMBL;Acc:B9GLD1]	Domain of unknown function DUF239, plant	chr1:3230533-3234371	2113	156.48	96.455	159.013	12630.1	7817.53	12831.8
POPTR_0001s04110.1	POPTR_0001s04110	POPTRDRAFT_639614	Predicted protein [Source:UniProtKB/TrEMBL;Acc:B9GLD2]	Peptidase C2, calpain, large subunit, domain III	chr1:3239934-3254349	6967	14.7188	12.1336	16.3881	4147.92	3465.36	4629.57
POPTR_0001s04120.1	POPTR_0001s04120	POPTRDRAFT_708263	Predicted protein [Source:UniProtKB/TrEMBL;Acc:B9GLD8]	Protein of unknown function DUF1639	chr1:3254935-3257337	1369	2.32018	2.14745	0.819296	100.58	93.7806	35.5733
POPTR_0001s04120.2	POPTR_0001s04120	POPTRDRAFT_708263	Predicted protein [Source:UniProtKB/TrEMBL;Acc:B9GLD8]	Protein of unknown function DUF1639	chr1:3254935-3257337	1137	0.000268457	3.05304	1.47734	0.0105756	121.412	58.296
POPTR_0001s04130.1	POPTR_0001s04130	POPTRDRAFT_547592	Predicted protein [Source:UniProtKB/TrEMBL;Acc:A9PBQ1]	-	chr1:3265603-3265783	180	229.276	2744.1	232.223	163.153	2242.98	148.894
POPTR_0001s04140.1	POPTR_0001s04140	-	-	-	chr1:3268403-3279513	5128	17.2835	9.2788	17.6382	3445.54	1870.28	3515.18
POPTR_0001s04150.1	POPTR_0001s04150	POPTRDRAFT_177820	Predicted protein [Source:UniProtKB/TrEMBL;Acc:B9GLE0]	Elongation factor P, C-terminal	chr1:3285052-3289535	1129	15.9262	10.3467	22.7251	619.982	406.409	888.076
POPTR_0001s04160.1	POPTR_0001s04160	POPTRDRAFT_750435	Predicted protein [Source:UniProtKB/TrEMBL;Acc:B9GLE1]	-	chr1:3297847-3298505	577	0.0652306	0	0	0.988807	0	0
POPTR_0001s04170.1	POPTR_0001s04170	POPTRDRAFT_547596	Predicted protein [Source:UniProtKB/TrEMBL;Acc:A9P967]	Mitochondrial substrate/solute carrier	chr1:3300838-3303760	1275	126.02	112.48	98.9102	5629.2	5113.06	4418.91
POPTR_0001s04180.1	POPTR_0001s04180	TUA4	Tubulin alpha-4 chain [source:UniProtKB/TrEMBL;Acc:A9P7T6_POPTR]	Tubulin/FtsZ, 2-layer sandwich domain	chr1:3309736-3312438	1737	14.2865	43.3937	12.7884	1005.05	3117.04	898.227
POPTR_0001s04200.1	POPTR_0001s04200	POPTRDRAFT_797014	Predicted protein [Source:UniProtKB/TrEMBL;Acc:B9GLE5]	HEAT	chr1:3317628-3327320	3960	22.8518	19.4718	23.2719	3456.87	3006.74	3511.62
POPTR_0001s04220.1	POPTR_0001s04220	POPTRDRAFT_547601	Predicted protein [Source:UniProtKB/TrEMBL;Acc:B9GLE7]	-	chr1:3339277-3339560	283	1.18007	1.00029	3.65952	4.94404	4.41749	14.9775
POPTR_0001s04230.1	POPTR_0001s04230	POPTRDRAFT_814770	Predicted protein [Source:UniProtKB/TrEMBL;Acc:B9GLE8]	Peptidyl-tRNA hydrolase	chr1:3344515-3346959	1268	7.78781	4.39195	6.9756	312.421	178.136	279.441
POPTR_0001s04230.2	POPTR_0001s04230	POPTRDRAFT_814770	Predicted protein [Source:UniProtKB/TrEMBL;Acc:B9GLE8]	Peptidyl-tRNA hydrolase	chr1:3344515-3346959	1229	0.460744	0	0	17.7794	0	0
POPTR_0001s04230.3	POPTR_0001s04230	POPTRDRAFT_814770	Predicted protein [Source:UniProtKB/TrEMBL;Acc:B9GLE8]	Peptidyl-tRNA hydrolase	chr1:3344515-3346959	1314	0.16835	0.202441	0.229997	6.98308	8.50309	9.53596
POPTR_0001s04240.1	POPTR_0001s04240	MYB006	Predicted protein [source:UniProtKB/TrEMBL;Acc:B9GLF0_POPTR]	Myb, DNA-binding	chr1:3348955-3351493	1983	2.41054	0.798998	1.25106	145.381	48.6057	74.9109
POPTR_0001s04250.1	POPTR_0001s04250	-	-	-	chr1:3361140-3364972	830	0.963152	0.351542	0.700363	20.765	7.73061	14.9775
POPTR_0001s04260.1	POPTR_0001s04260	POPTRDRAFT_708286	Predicted protein [Source:UniProtKB/TrEMBL;Acc:B9GLF1]	Cytokinin riboside 5'-monophosphate phosphoribohydrolase LOG	chr1:3370911-3373774	568	0.453628	0.486303	0.20188	7.91046	8.83499	3.52411
POPTR_0001s04270.1	POPTR_0001s04270	-	-	Protease inhibitor I4, serpin	chr1:3375234-3377009	1694	10.0568	28.2804	8.36819	752.482	2150.2	632.516
POPTR_0001s04280.1	POPTR_0001s04280	POPTRDRAFT_177863	Predicted protein [Source:UniProtKB/TrEMBL;Acc:B9GLF2]	-	chr1:3383038-3384638	973	0.0282724	0	0	0.988807	0	0
POPTR_0001s04290.2	POPTR_0001s04290	POPTRDRAFT_847566	Predicted protein [Source:UniProtKB/TrEMBL;Acc:B9GLF3]	Pheophorbide a oxygenase	chr1:3394660-3399051	2239	5.17135	11.9188	4.78639	431.613	1005.45	396.842
POPTR_0001s04310.1	POPTR_0001s04310	POPTRDRAFT_639645	Predicted protein [Source:UniProtKB/TrEMBL;Acc:B9GLF5]	Rieske [2Fe-2S] iron-sulphur domain	chr1:3405111-3408740	1853	4.81615	3.64007	3.91334	332.239	255.11	269.594
POPTR_0001s04320.1	POPTR_0001s04320	POPTRDRAFT_177877	Predicted protein [Source:UniProtKB/TrEMBL;Acc:B9GLF6]	TB2/DP1/HVA22-related protein	chr1:3411614-3415851	2658	2.45346	1.94773	3.35441	221.493	177.804	302.193
POPTR_0001s04330.1	POPTR_0001s04330	POPTRDRAFT_177885	Predicted protein [Source:UniProtKB/TrEMBL;Acc:B9GLF7]	IQ motif, EF-hand binding site	chr1:3419643-3422140	1898	0.147314	0.544912	0.179401	10.8769	40.8618	13.2154
POPTR_0001s04340.1	POPTR_0001s04340	POPTRDRAFT_639652	Predicted protein [Source:UniProtKB/TrEMBL;Acc:B9GLF9]	TAFII55 protein, conserved region	chr1:3437044-3440614	1135	13.3389	11.9287	12.0387	488.772	448.434	438.85
POPTR_0001s04350.1	POPTR_0001s04350	POPTRDRAFT_547618	Predicted protein [Source:UniProtKB/TrEMBL;Acc:B9GLG0]	RNA recognition motif domain	chr1:3449837-3454101	1158	25.5686	12.1885	30.0935	1056.24	512.429	1243.13
POPTR_0001s04360.1	POPTR_0001s04360	POPTRDRAFT_547619	Predicted protein [Source:UniProtKB/TrEMBL;Acc:B9GLG1]	X8	chr1:3455247-3458914	2221	0.838411	4.6815	1.57501	59.3284	336.834	111.009
POPTR_0001s04380.1	POPTR_0001s04380	POPTRDRAFT_708301	Predicted protein [Source:UniProtKB/TrEMBL;Acc:B9GLG3]	AMP-dependent synthetase/ligase	chr1:3475932-3481391	2494	5.02191	3.63477	0.713143	457.818	332.416	65.1961
POPTR_0001s04420.1	POPTR_0001s04420	POPTRDRAFT_547623	Predicted protein [Source:UniProtKB/TrEMBL;Acc:B9GLG5]	Kelch repeat type 2	chr1:3506560-3507931	1371	1.87759	1.73181	2.20347	131.511	124.794	155.061
POPTR_0001s04430.1	POPTR_0001s04430	2OGOX13	2-oxoglutarate-dependent dioxygenase [source:UniProtKB/TrEMBL;Acc:B9GLG6_POPTR]	Oxoglutarate/iron-dependent oxygenase	chr1:3508357-3509552	1086	0.0820732	0.0894819	0.0490599	2.96642	3.31312	1.76206
POPTR_0001s04440.1	POPTR_0001s04440	PTRLAT1	Neutral amino acid transport protein [source:UniProtKB/TrEMBL;Acc:B9GLG7_POPTR]	Amino acid permease domain	chr1:3509860-3511283	1423	2.98375	9.81406	2.27815	124.59	416.349	94.27
POPTR_0001s04450.1	POPTR_0001s04450	PTRLAT2	Neutral amino acid transport protein [source:UniProtKB/TrEMBL;Acc:B9GLG8_POPTR]	Amino acid permease domain	chr1:3513055-3514503	1448	8.87303	11.7343	5.97096	354.982	475.985	237.877
POPTR_0001s04470.1	POPTR_0001s04470	POPTRDRAFT_750466	Predicted protein [Source:UniProtKB/TrEMBL;Acc:B9GLH0]	-	chr1:3522419-3527418	1468	0.248453	0.617722	0.341347	11.9658	30.4184	16.3338
POPTR_0001s04490.1	POPTR_0001s04490	POPTRDRAFT_177947	Predicted protein [Source:UniProtKB/TrEMBL;Acc:B9GLH2]	Squalene/phytoene synthase	chr1:3531727-3533701	1231	1.77374	1.37438	1.53947	87.0151	68.4712	75.7684
POPTR_0001s04500.1	POPTR_0001s04500	POPTRDRAFT_547629	Predicted protein [Source:UniProtKB/TrEMBL;Acc:B9GLH3]	Metallo-dependent phosphatase	chr1:3534740-3539650	1648	51.7517	52.5975	41.9634	2884.44	2980.02	2327.31
POPTR_0001s04510.1	POPTR_0001s04510	POPTRDRAFT_177956	Predicted protein [Source:UniProtKB/TrEMBL;Acc:B9GLH4]	Helicase, C-terminal	chr1:3541171-3547233	3071	53.264	35.6455	45.0572	6492.21	4421.77	5513.64
POPTR_0001s04520.1	POPTR_0001s04520	-	-	-	chr1:3551533-3551878	345	12.8397	4.97717	8.09792	97.8919	39.7574	62.553
POPTR_0001s04530.1	POPTR_0001s04530	XM_002297609.1	f-box family protein, mRNA [source:RefSeq DNA_predicted;Acc:XM_002297609.1]	Kelch repeat type 1	chr1:3553998-3556269	2186	22.8188	8.36195	15.4432	1639.79	607.925	1108.62
POPTR_0001s04560.1	POPTR_0001s04560	POPTRDRAFT_177966	Predicted protein [Source:UniProtKB/TrEMBL;Acc:B9GLH7]	Protein of unknown function DUF538	chr1:3563334-3565222	833	5.49712	45.8095	3.71128	125.853	1059.09	84.573
POPTR_0001s04570.1	POPTR_0001s04570	POPTRDRAFT_750473	Predicted protein [Source:UniProtKB/TrEMBL;Acc:B9GLH9]	Protein of unknown function DUF538	chr1:3566894-3569205	996	44.8536	77.0842	32.5437	1160.59	2012.17	834.339
POPTR_0001s04580.1	POPTR_0001s04580	POPTRDRAFT_639670	Predicted protein [Source:UniProtKB/TrEMBL;Acc:B9GLI0]	Protein of unknown function DUF538	chr1:3570216-3572031	1049	194.587	83.8266	138.109	5127.72	2214.79	3602.63
POPTR_0001s04580.2	POPTR_0001s04580	POPTRDRAFT_639670	Predicted protein [Source:UniProtKB/TrEMBL;Acc:B9GLI0]	Protein of unknown function DUF538	chr1:3570216-3572031	944	2.72478	2.8589	1.82102	62.5259	65.7416	41.2999
POPTR_0001s04590.1	POPTR_0001s04590	POPTRDRAFT_639672	Predicted protein [Source:UniProtKB/TrEMBL;Acc:A9PIA1]	Plant lipid transfer protein/seed storage/trypsin-alpha amylase inhibitor	chr1:3577226-3578311	864	81.3437	39.3907	31.9606	2248.55	1122.04	882.79
POPTR_0001s04600.1	POPTR_0001s04600	POPTRDRAFT_547638	Predicted protein [Source:UniProtKB/TrEMBL;Acc:B9GLI2]	-	chr1:3582683-3584064	770	1.38566	0.410594	1.24597	29.6642	8.83499	26.4308
POPTR_0001s04610.1	POPTR_0001s04610	POPTRDRAFT_547639	Predicted protein [Source:UniProtKB/TrEMBL;Acc:B9GLI3]	K Homology, type 1, subgroup	chr1:3585161-3598056	3028	26.0313	17.2215	24.7575	2726.65	1814.59	2581.13
POPTR_0001s04620.1	POPTR_0001s04620	POPTRDRAFT_177975	Predicted protein [Source:UniProtKB/TrEMBL;Acc:B9GLI4]	Zinc finger, C3HC4 RING-type	chr1:3585161-3598056	3087	43.3566	24.4704	45.9806	5381.57	3107.6	5681.15
POPTR_0001s04630.1	POPTR_0001s04630	POPTRDRAFT_844487	Predicted protein [Source:UniProtKB/TrEMBL;Acc:B9GLI6]	Protein of unknown function DUF716, TMEM45	chr1:3602224-3603628	1404	0	0.00309099	0	0	0.114417	0
POPTR_0001s04650.1	POPTR_0001s04650	POPTRDRAFT_547643	Predicted protein [Source:UniProtKB/TrEMBL;Acc:A9PD67]	Plant disease resistance response protein	chr1:3616503-3617361	858	6.7485	26.7425	6.42905	197.761	799.053	188.54
POPTR_0001s04660.1	POPTR_0001s04660	POPTRDRAFT_547644	Predicted protein [Source:UniProtKB/TrEMBL;Acc:B9GLI9]	-	chr1:3619955-3620312	357	0.42553	1.41649	0.19149	1.97761	6.62624	0.881028
POPTR_0001s04680.1	POPTR_0001s04680	-	-	F-box domain, Skp2-like	chr1:3629755-3630187	432	0	0.433155	0.343333	0	3.31312	2.64308
POPTR_0001s04690.1	POPTR_0001s04690	-	-	-	chr1:3630999-3631569	570	2.3459	1.44838	2.03872	37.5747	24.2962	32.598
POPTR_0001s04700.1	POPTR_0001s04700	DMT903	DNA methyltransferase [source:UniProtKB/TrEMBL;Acc:B9GLJ3_POPTR]	C-5 cytosine methyltransferase	chr1:3633507-3639496	2913	1.05712	0.681053	1.21536	137.444	90.5661	158.585
POPTR_0001s04710.1	POPTR_0001s04710	POPTRDRAFT_839996	Predicted protein [Source:UniProtKB/TrEMBL;Acc:B9GLJ4]	Protein kinase-like domain	chr1:3646713-3653420	2824	68.3707	65.1387	65.7006	8112.54	7807.26	7844.6
POPTR_0001s04720.1	POPTR_0001s04720	POPTRDRAFT_814778	Predicted protein [Source:UniProtKB/TrEMBL;Acc:B9GLJ5]	Heat shock protein DnaJ, cysteine-rich domain	chr1:3654366-3657718	925	4.15259	6.17128	5.41362	119.685	180.621	155.57
POPTR_0001s04720.2	POPTR_0001s04720	POPTRDRAFT_814778	Predicted protein [Source:UniProtKB/TrEMBL;Acc:B9GLJ5]	Heat shock protein DnaJ, cysteine-rich domain	chr1:3654366-3657718	1231	0.911598	2.50948	2.59134	31.6025	87.742	89.3556
POPTR_0001s04740.1	POPTR_0001s04740	PTRMTP8.4	Metal tolerance protein [source:UniProtKB/TrEMBL;Acc:B9GLJ7_POPTR]	Cation efflux protein	chr1:3661443-3663705	1444	1.91772	2.19054	1.43411	91.269	105.487	67.7471
POPTR_0001s04750.1	POPTR_0001s04750	PTRMTP8.2	Metal tolerance protein [source:UniProtKB/TrEMBL;Acc:B9GLJ8_POPTR]	Cation efflux protein	chr1:3664643-3667612	1345	6.69366	2.62066	7.17242	282.894	111.553	301.261
POPTR_0001s04760.1	POPTR_0001s04760	POPTRDRAFT_846573	Predicted protein [Source:UniProtKB/TrEMBL;Acc:B9GLJ9]	-	chr1:3669203-3672181	2371	2.46341	2.52243	3.21872	235.336	245.171	307.479
POPTR_0001s04770.1	POPTR_0001s04770	POPTRDRAFT_750490	Predicted protein [Source:UniProtKB/TrEMBL;Acc:B9GLK0]	Seven-in-absentia protein, TRAF-like domain	chr1:3673495-3675246	1268	25.8904	8.5799	19.4244	1193.49	398.679	896.005
POPTR_0001s04780.1	POPTR_0001s04780	-	-	-	chr1:3678926-3679343	223	0	0	1.41126	0	0	2.64308
POPTR_0001s04790.1	POPTR_0001s04790	POPTRDRAFT_639689	Predicted protein [Source:UniProtKB/TrEMBL;Acc:B9GLK2]	Serine-threonine/tyrosine-protein kinase	chr1:3679586-3683854	1315	1.01118	0.253336	1.21529	43.5075	11.0437	51.9806
POPTR_0001s04800.1	POPTR_0001s04800	FTHFS1	10-formyltetrahydrofolate synthetase [source:UniProtKB/TrEMBL;Acc:B9GLK3_POPTR]	Formate-tetrahydrofolate ligase, FTHFS	chr1:3686101-3690921	2124	10.7033	10.1399	8.40711	931.739	898.606	734.222
POPTR_0001s04800.2	POPTR_0001s04800	FTHFS1	10-formyltetrahydrofolate synthetase [source:UniProtKB/TrEMBL;Acc:B9GLK3_POPTR]	Formate-tetrahydrofolate ligase, FTHFS	chr1:3686101-3690921	2363	0.94435	0.160221	0.399563	87.6999	15.15	37.1617
POPTR_0001s04820.1	POPTR_0001s04820	POPTRDRAFT_814782	Predicted protein [Source:UniProtKB/TrEMBL;Acc:B9GLK5]	Haem peroxidase, plant/fungal/bacterial	chr1:3696613-3698213	1186	6.29093	19.0066	16.928	256.059	795.206	681.443
POPTR_0001s04840.1	POPTR_0001s04840	POPTRDRAFT_547662	Predicted protein [Source:UniProtKB/TrEMBL;Acc:B9GLK7]	Haem peroxidase, plant/fungal/bacterial	chr1:3714066-3716004	1525	0.525295	1.70028	1.44173	25.6009	83.8504	69.8232
POPTR_0001s04850.1	POPTR_0001s04850	POPTRDRAFT_748430	Predicted protein [Source:UniProtKB/TrEMBL;Acc:B9P6F9]	Haem peroxidase, plant/fungal/bacterial	chr1:3721089-3722725	1218	5.87275	12.839	15.8488	252.432	564.571	674.588
POPTR_0001s04870.1	POPTR_0001s04870	POPTRDRAFT_547665	Predicted protein [Source:UniProtKB/TrEMBL;Acc:B9GLL0]	Haem peroxidase, plant/fungal/bacterial	chr1:3735490-3737158	1224	1.12439	1.15828	1.19354	44.4963	46.3837	46.6945
POPTR_0001s04900.1	POPTR_0001s04900	POPTRDRAFT_844363	Predicted protein [Source:UniProtKB/TrEMBL;Acc:B9GLL1]	Plastid lipid-associated protein/fibrillin conserved domain	chr1:3755831-3759682	1401	0.319904	0.270587	0.512566	16.8097	14.3569	26.7951
POPTR_0001s04900.2	POPTR_0001s04900	POPTRDRAFT_844363	Predicted protein [Source:UniProtKB/TrEMBL;Acc:B9GLL1]	Plastid lipid-associated protein/fibrillin conserved domain	chr1:3755831-3759682	1104	0	0	0.181462	0	0	7.56502
POPTR_0001s04910.1	POPTR_0001s04910	-	-	-	chr1:3763633-3763972	339	6.35389	5.66117	9.16351	38.5635	35.3399	54.6237
POPTR_0001s04920.1	POPTR_0001s04920	POPTRDRAFT_547667	Predicted protein [Source:UniProtKB/TrEMBL;Acc:B9GLL2]	Prefoldin	chr1:3764070-3765766	1532	19.774	16.3055	28.4972	1233.04	1030.95	1794.65
POPTR_0001s04930.1	POPTR_0001s04930	-	-	Sodium:dicarboxylate symporter	chr1:3770842-3777407	2056	50.2048	41.2667	46.9228	3363.92	2788.54	3137.34
POPTR_0001s04940.1	POPTR_0001s04940	-	-	-	chr1:3779036-3795011	3198	29.5315	22.0659	28.5562	3407.43	2582.03	3284.47
POPTR_0001s04950.1	POPTR_0001s04950	-	-	-	chr1:3801397-3807017	1071	23.6497	17.5597	24.1795	889.927	671.459	910.102
POPTR_0001s04970.1	POPTR_0001s04970	POPTRDRAFT_947299	Predicted protein [Source:UniProtKB/TrEMBL;Acc:B9P8R0]	Glycosyl transferase, family 48	chr1:3813052-3828515	5974	3.27131	18.68	5.962	732.391	4213.39	1334.07
POPTR_0001s04980.1	POPTR_0001s04980	-	-	U box domain	chr1:3838388-3841228	2115	2.84735	12.1187	4.73959	235.336	1022.65	391.176
POPTR_0001s04990.1	POPTR_0001s04990	POPTRDRAFT_639715	Predicted protein [Source:UniProtKB/TrEMBL;Acc:B9GLL6]	Fatty acid desaturase, type 1	chr1:3853398-3856299	1355	0	1.55467	0	0	67.2893	0
POPTR_0001s05000.1	POPTR_0001s05000	-	-	Fatty acid desaturase, type 1	chr1:3858653-3859736	1083	0	0.110798	0	0	3.39056	0
POPTR_0001s05020.1	POPTR_0001s05020	POPTRDRAFT_797040	Predicted protein [Source:UniProtKB/TrEMBL;Acc:B9GLL8]	Fatty acid desaturase, type 1	chr1:3871197-3872340	1143	0.0301701	2.36396	0.950965	0.988807	77.3061	30.836
POPTR_0001s05030.1	POPTR_0001s05030	POPTRDRAFT_178110	Predicted protein [Source:UniProtKB/TrEMBL;Acc:B9GLL9]	Uncharacterised protein family UPF0120	chr1:3877731-3882698	2618	5.70167	6.29894	8.1028	541.032	605.164	768.256
POPTR_0001s05050.1	POPTR_0001s05050	POPTRDRAFT_547681	Predicted protein [Source:UniProtKB/TrEMBL;Acc:B9GLM2]	Haem peroxidase	chr1:3890408-3892279	1455	1.48458	4.36906	4.71582	70.7887	210.422	221.447
POPTR_0001s05070.1	POPTR_0001s05070	POPTRDRAFT_829302	Predicted protein [Source:UniProtKB/TrEMBL;Acc:B9GLM3]	K Homology, type 1, subgroup	chr1:3898702-3899730	1028	37.6593	31.4921	30.0313	1351.17	1142.06	1080.96
POPTR_0001s05080.1	POPTR_0001s05080	POPTRDRAFT_750518	Predicted protein [Source:UniProtKB/TrEMBL;Acc:B9GLM4]	-	chr1:3904462-3908539	1844	17.1425	24.5688	24.7988	1021.3	1485.38	1470.44
POPTR_0001s05090.1	POPTR_0001s05090	XM_002299119.1	predicted protein, mRNA [source:RefSeq DNA_predicted;Acc:XM_002299119.1]	Oligopeptide transporter	chr1:3912544-3915181	1758	0.24829	4.8511	0.609428	15.8209	312.538	38.7652
POPTR_0001s05100.1	POPTR_0001s05100	POPTRDRAFT_639726	Predicted protein [Source:UniProtKB/TrEMBL;Acc:B9GLM6]	Glucose/ribitol dehydrogenase	chr1:3924259-3928999	1723	19.0213	40.0379	23.6509	1126.37	2405.45	1395.44
POPTR_0001s05100.2	POPTR_0001s05100	POPTRDRAFT_639726	Predicted protein [Source:UniProtKB/TrEMBL;Acc:B9GLM6]	Glucose/ribitol dehydrogenase	chr1:3924259-3928999	1813	0.110751	0.22881	0.202891	6.80607	14.2352	12.4384
POPTR_0001s05110.1	POPTR_0001s05110	BRD914	Bromodomain protein [source:UniProtKB/TrEMBL;Acc:B9GLM7_POPTR]	Myb, DNA-binding	chr1:3938899-3940091	1092	6.44956	4.90184	6.1461	277.855	217.562	262.546
POPTR_0001s05120.1	POPTR_0001s05120	XM_002297628.1	hypothetical protein, mRNA [source:RefSeq DNA_predicted;Acc:XM_002297628.1]	Bromodomain	chr1:3942527-3943474	891	4.90538	2.74322	5.71109	176.008	100.498	205.279
POPTR_0001s05140.1	POPTR_0001s05140	POPTRDRAFT_547690	Predicted protein [Source:UniProtKB/TrEMBL;Acc:B9GLN0]	Alpha/beta hydrolase fold-1	chr1:3947975-3950287	1155	20.8607	36.3425	20.2704	707.986	1245.73	684.559
POPTR_0001s05150.1	POPTR_0001s05150	POPTRDRAFT_750526	Predicted protein [Source:UniProtKB/TrEMBL;Acc:B9GLN1]	EMSY N-terminal	chr1:3950346-3954550	1986	33.4685	17.8821	34.6349	2778.85	1502.09	2882.42
POPTR_0001s05160.1	POPTR_0001s05160	-	-	Uncharacterised protein family UPF0061	chr1:3956373-3960201	1680	47.8535	44.2179	40.4204	3111.78	2919.96	2621.06
POPTR_0001s05170.1	POPTR_0001s05170	POPTRDRAFT_639731	Predicted protein [Source:UniProtKB/TrEMBL;Acc:B9GLN3]	Biotin/lipoate A/B protein ligase	chr1:3961097-3962978	942	2.52402	2.92385	2.7501	72.0675	85.0228	78.3357
POPTR_0001s05180.2	POPTR_0001s05180	POPTRDRAFT_814791	Predicted protein [Source:UniProtKB/TrEMBL;Acc:B9GLN4]	AT hook, DNA-binding motif	chr1:3966991-3969673	1088	0.924648	0.551869	1.07026	36.5859	22.0875	42.2893
POPTR_0001s05190.1	POPTR_0001s05190	POPTRDRAFT_178161	Predicted protein [Source:UniProtKB/TrEMBL;Acc:B9GLN6]	Serine-threonine/tyrosine-protein kinase	chr1:3980986-3983375	2389	0.0352566	0.00615257	0.0120216	3.1716	0.559862	1.07826
POPTR_0001s05200.1	POPTR_0001s05200	POPTRDRAFT_750532	Predicted protein [Source:UniProtKB/TrEMBL;Acc:B9GLN7]	Bulb-type lectin domain	chr1:3990326-3991087	726	0	0.19064	0.159897	0	4.70739	3.86228
POPTR_0001s05210.1	POPTR_0001s05210	-	-	Serine-threonine/tyrosine-protein kinase	chr1:4001449-4003386	1871	0.37252	0.676431	0.263084	25.709	47.1982	18.1634
POPTR_0001s05220.1	POPTR_0001s05220	-	-	Protein kinase-like domain	chr1:4007140-4007784	644	0.369885	0.558078	0.328495	7.91046	12.1481	7.04822
POPTR_0001s05230.1	POPTR_0001s05230	POPTRDRAFT_750535	Predicted protein [Source:UniProtKB/TrEMBL;Acc:B9GLN9]	Bulb-type lectin domain	chr1:4010620-4011085	465	0	0.0331927	0	0	0.423977	0
POPTR_0001s05240.1	POPTR_0001s05240	POPTRDRAFT_178160	Predicted protein [Source:UniProtKB/TrEMBL;Acc:B9GLN5]	Serine-threonine/tyrosine-protein kinase	chr1:4013616-4016246	2430	0.0831201	0.0410243	0.0840302	7.70529	3.85763	7.73202
POPTR_0001s05250.1	POPTR_0001s05250	POPTRDRAFT_750778	Predicted protein [Source:UniProtKB/TrEMBL;Acc:B9GMA9]	Serine-threonine/tyrosine-protein kinase	chr1:4018821-4021260	2439	0	0.0801635	0	0	7.30664	0
POPTR_0001s05260.1	POPTR_0001s05260	POPTRDRAFT_750776	Predicted protein [Source:UniProtKB/TrEMBL;Acc:B9GMA8]	Pentatricopeptide repeat	chr1:4026582-4028836	1800	1.26797	1.6363	1.34195	84.0486	110.437	88.9838
POPTR_0001s05270.1	POPTR_0001s05270	POPTRDRAFT_829335	Predicted protein [Source:UniProtKB/TrEMBL;Acc:A9P969]	AT hook-like	chr1:4034479-4036691	1025	23.7486	21.2853	18.6123	835.556	765.848	653.98
POPTR_0001s05290.1	POPTR_0001s05290	-	-	-	chr1:4068762-4069816	1054	0.0236111	0	0	0.988807	0	0
POPTR_0001s05330.1	POPTR_0001s05330	POPTRDRAFT_940698	Predicted protein [Source:UniProtKB/TrEMBL;Acc:B9NFI1]	Lipoxygenase, C-terminal	chr1:4105372-4110716	2891	0	0	2.30279e-05	0	0	0.00263943
POPTR_0001s05330.2	POPTR_0001s05330	POPTRDRAFT_940698	Predicted protein [Source:UniProtKB/TrEMBL;Acc:B9NFI1]	Lipoxygenase, C-terminal	chr1:4105372-4110716	2874	0	0	0.00402156	0	0	0.453204
POPTR_0001s05340.1	POPTR_0001s05340	POPTRDRAFT_639904	Predicted protein [Source:UniProtKB/TrEMBL;Acc:B9GMA3]	Phosphoribosyltransferase C-terminal	chr1:4126470-4128892	2422	0.416403	2.83714	1.03836	42.5187	294.264	105.723
POPTR_0001s05360.1	POPTR_0001s05360	EIN3F	Ethylene-insensitive 3f [source:UniProtKB/TrEMBL;Acc:B9GMA1_POPTR]	Ethylene insensitive 3	chr1:4144522-4147314	2162	15.5637	6.1972	17.172	1451.25	584.214	1603.75
POPTR_0001s05370.1	POPTR_0001s05370	-	-	Ethylene insensitive 3	chr1:4149475-4151223	1659	3.45363	1.78917	3.88771	232.547	122.585	260.944
POPTR_0001s05390.1	POPTR_0001s05390	POPTRDRAFT_844029	Predicted protein [Source:UniProtKB/TrEMBL;Acc:B9GM97]	Transcription factor jumonji	chr1:4156794-4160405	1668	10.3935	8.02625	17.7628	638.77	500.281	1089.83
POPTR_0001s05400.1	POPTR_0001s05400	POPTRDRAFT_797124	Predicted protein [Source:UniProtKB/TrEMBL;Acc:B9GM96]	UDP-glucuronosyl/UDP-glucosyltransferase	chr1:4161995-4163612	1617	1.53614	2.43408	0.436975	87.0151	139.151	24.6688
POPTR_0001s05440.1	POPTR_0001s05440	POPTRDRAFT_547899	Predicted protein [Source:UniProtKB/TrEMBL;Acc:B9GM94]	GrpE nucleotide exchange factor, head	chr1:4176818-4179461	2093	21.332	5.23651	14.4454	1497.05	372.174	1013.18
POPTR_0001s05450.1	POPTR_0001s05450	HTR913	Histone H3 [source:UniProtKB/TrEMBL;Acc:A9P905_POPTR]	Histone core	chr1:4188532-4189162	630	1.15443	1.91272	2.78045	28.4388	47.9088	67.9816
POPTR_0001s05460.1	POPTR_0001s05460	POPTRDRAFT_178704	Predicted protein [Source:UniProtKB/TrEMBL;Acc:B9GM92]	WD40 repeat-like-containing domain	chr1:4189324-4195866	1500	0.238166	0.633349	0.471137	9.88807	26.505	19.3826
POPTR_0001s05470.1	POPTR_0001s05470	HTR913	Histone H3 [source:UniProtKB/TrEMBL;Acc:A9P905_POPTR]	Histone core	chr1:4196459-4197211	752	5.37416	4.98041	6.34618	155.479	147.565	183.992
POPTR_0001s05480.1	POPTR_0001s05480	-	-	-	chr1:4198543-4200540	1263	19.8846	4.56471	12.4769	803.9	185.535	503.067
POPTR_0001s05490.1	POPTR_0001s05490	POPTRDRAFT_639896	Predicted protein [Source:UniProtKB/TrEMBL;Acc:B9GM89]	-	chr1:4208682-4213028	1696	0.393895	0.551436	0.324295	24.7202	35.3399	20.2636
POPTR_0001s05500.1	POPTR_0001s05500	-	-	-	chr1:4219690-4222586	2301	6.62099	5.46714	6.34101	521.102	437.363	497.781
POPTR_0001s05520.1	POPTR_0001s05520	POPTRDRAFT_750752	Predicted protein [Source:UniProtKB/TrEMBL;Acc:B9GM86]	Leucine-rich repeat	chr1:4242185-4243633	1448	0.0206853	0.112974	0	0.988807	5.52187	0
POPTR_0001s05530.1	POPTR_0001s05530	-	Putative uncharacterized protein [source:UniProtKB/TrEMBL;Acc:A9PFM1_POPTR]	Protein of unknown function DUF247, plant	chr1:4246748-4248560	1555	0.0491492	0.0666711	0.266271	2.43519	3.31312	13.2154
POPTR_0001s05540.1	POPTR_0001s05540	POPTRDRAFT_797120	Predicted protein [Source:UniProtKB/TrEMBL;Acc:B9GM84]	Protein of unknown function DUF247, plant	chr1:4257570-4259228	1658	0.0354254	0	0.157873	1.97761	0	8.81028
POPTR_0001s05550.1	POPTR_0001s05550	-	-	-	chr1:4262114-4263263	435	0.897042	0.995001	0.893447	8.89927	9.93936	8.81028
POPTR_0001s05560.1	POPTR_0001s05560	POPTRDRAFT_814847	Predicted protein [Source:UniProtKB/TrEMBL;Acc:B9GM82]	Protein of unknown function DUF1680	chr1:4263679-4269988	3376	37.172	576.488	38.9246	4428.85	69638.3	4613.03
POPTR_0001s05570.1	POPTR_0001s05570	POPTRDRAFT_178669	Predicted protein [Source:UniProtKB/TrEMBL;Acc:B9GM81]	Serine-threonine/tyrosine-protein kinase	chr1:4285688-4287130	1442	3.46465	22.9573	32.7419	200.728	1356.74	1888.6
POPTR_0001s05590.1	POPTR_0001s05590	POPTRDRAFT_797116	Predicted protein [Source:UniProtKB/TrEMBL;Acc:B9GM79]	PRELI/MSF1	chr1:4316245-4318085	909	52.8888	35.9781	46.264	1637.47	1140.82	1431.67
POPTR_0001s05600.1	POPTR_0001s05600	POPTRDRAFT_639885	Predicted protein [Source:UniProtKB/TrEMBL;Acc:A9P8S9]	Zinc finger, AN1-type	chr1:4319754-4322350	1058	135.491	139.609	156.039	4984.85	5214.35	5702.55
POPTR_0001s05610.1	POPTR_0001s05610	POPTRDRAFT_1065868	Predicted protein [Source:UniProtKB/TrEMBL;Acc:B9GM77]	Serine-threonine/tyrosine-protein kinase	chr1:4329517-4333975	1754	0.0650177	0.409101	0.0289344	3.95523	25.4006	1.76206
POPTR_0001s05620.1	POPTR_0001s05620	POPTRDRAFT_829331	ZIP transporter [Source:UniProtKB/TrEMBL;Acc:B9GM76]	Zinc/iron permease	chr1:4338128-4344183	1288	23.7729	17.2874	19.3991	962.11	706.799	780.591
POPTR_0001s05640.1	POPTR_0001s05640	POPTRDRAFT_1065856	Predicted protein [Source:UniProtKB/TrEMBL;Acc:B9GM74]	Bacterial surface antigen (D15)	chr1:4352821-4358875	2343	21.0641	19.2593	20.4888	1878.29	1733.86	1831.57
POPTR_0001s05650.1	POPTR_0001s05650	POPTRDRAFT_547880	Heavy metal ATPase [Source:UniProtKB/TrEMBL;Acc:B9GM73]	Haloacid dehalogenase-like hydrolase	chr1:4366353-4371255	2925	48.3812	39.9583	59.0305	6039.64	5072.39	7380.37
POPTR_0001s05670.1	POPTR_0001s05670	POPTRDRAFT_178631	Predicted protein [Source:UniProtKB/TrEMBL;Acc:B9GM72]	-	chr1:4376394-4377732	1251	13.053	10.3502	11.2738	705.02	563.108	614.076
POPTR_0001s05680.1	POPTR_0001s05680	-	-	-	chr1:4378584-4378866	282	0.420512	0.44334	0.946433	1.97761	2.20875	4.40514
POPTR_0001s05690.1	POPTR_0001s05690	POPTRDRAFT_639874	Predicted protein [Source:UniProtKB/TrEMBL;Acc:B9GM71]	Mitochondrial substrate/solute carrier	chr1:4380378-4383309	1550	5.19733	9.97968	5.29137	276.959	538.934	281.929
POPTR_0001s05700.1	POPTR_0001s05700	POPTRDRAFT_845638	Predicted protein [Source:UniProtKB/TrEMBL;Acc:B9GM70]	Pentatricopeptide repeat	chr1:4384357-4386320	1873	3.20259	2.71739	2.90017	210.616	181.117	190.302
POPTR_0001s05710.1	POPTR_0001s05710	POPTRDRAFT_814838	Predicted protein [Source:UniProtKB/TrEMBL;Acc:B9GM69]	Zinc finger, C3HC4 RING-type	chr1:4390446-4394384	1377	0	0.109226	0	0	5.01258	0
POPTR_0001s05710.2	POPTR_0001s05710	POPTRDRAFT_814838	Predicted protein [Source:UniProtKB/TrEMBL;Acc:B9GM69]	Zinc finger, C3HC4 RING-type	chr1:4390446-4394384	1495	0.825338	2.78813	0.803147	39.2954	131.93	38.2403
POPTR_0001s05720.1	POPTR_0001s05720	-	-	Extensin repeat	chr1:4396601-4397558	957	3.48842	0.063153	0.39773	62.2949	1.10437	7.04822
POPTR_0001s05750.1	POPTR_0001s05750	POPTRDRAFT_547867	Predicted protein [Source:UniProtKB/TrEMBL;Acc:B9GM57]	Basic leucine zipper	chr1:4492036-4494834	920	14.5058	8.03176	10.292	487.482	272.78	348.006
POPTR_0001s05760.1	POPTR_0001s05760	-	-	Zinc finger, CCCH-type	chr1:4510022-4514612	3354	82.237	29.8305	63.3681	9491.31	3493.46	7305.19
POPTR_0001s05780.1	POPTR_0001s05780	-	-	Pentatricopeptide repeat	chr1:4531133-4531963	780	1.57922	2.00628	1.54383	39.5523	50.8012	38.7652
POPTR_0001s05790.1	POPTR_0001s05790	POPTRDRAFT_787659	Autoinhibited calcium ATPase [Source:UniProtKB/TrEMBL;Acc:B9NAY3]	ATPase, P-type cation-transporter, C-terminal	chr1:4532520-4536524	2961	0.0438608	0.56964	0.0550619	4.94404	65.158	6.16719
POPTR_0001s05800.1	POPTR_0001s05800	-	-	-	chr1:4538244-4538981	291	0	0	0.186809	0	0	0.881028
POPTR_0001s05810.1	POPTR_0001s05810	POPTRDRAFT_675179	Predicted protein [Source:UniProtKB/TrEMBL;Acc:B9NAY4]	-	chr1:4547466-4549565	852	9.18377	7.54493	11.6558	299.609	248.484	377.961
POPTR_0001s05820.1	POPTR_0001s05820	POPTRDRAFT_837586	Predicted protein [Source:UniProtKB/TrEMBL;Acc:B9NAY5]	Glycerol-3-phosphate dehydrogenase, NAD-dependent, C-terminal	chr1:4550428-4553503	1659	3.83832	5.39761	2.88665	260.056	371.069	196.469
POPTR_0001s05830.1	POPTR_0001s05830	POPTRDRAFT_587825	Cytokinin oxidase [Source:UniProtKB/TrEMBL;Acc:B9NAY6]	Cytokinin dehydrogenase 1, FAD/cytokinin binding domain	chr1:4562510-4564855	1682	49.5502	1.41589	3.0873	2798.33	80.6193	173.562
POPTR_0001s05840.1	POPTR_0001s05840	POPTRDRAFT_787663	Predicted protein [Source:UniProtKB/TrEMBL;Acc:B9NAY7]	IQ motif, EF-hand binding site	chr1:4576589-4579271	2059	1.36295	1.35993	0.423921	102.836	104.915	31.717
POPTR_0001s05850.1	POPTR_0001s05850	POPTRDRAFT_587827	Predicted protein [Source:UniProtKB/TrEMBL;Acc:B9NAY8]	-	chr1:4583384-4586391	1185	1.52969	1.06043	1.30036	65.2613	45.2793	55.5047
POPTR_0001s05870.1	POPTR_0001s05870	-	-	Peptidase S10, serine carboxypeptidase, active site	chr1:4616126-4616641	515	4.71193	2.12743	3.26005	75.1494	35.3399	51.9806
POPTR_0001s05880.1	POPTR_0001s05880	-	-	-	chr1:4619058-4621182	1279	8.14924	4.31123	8.94023	341.139	184.43	372.675
POPTR_0001s05910.1	POPTR_0001s05910	-	-	Ribonuclease H-like	chr1:4629783-4630966	564	0.0519856	0.0645937	0.0597926	0.723337	0.933421	0.819025
POPTR_0001s05920.1	POPTR_0001s05920	-	-	Reverse transcriptase	chr1:4643807-4647610	3262	0	0.0018455	0.00190978	0	0.211369	0.215574
POPTR_0001s05940.1	POPTR_0001s05940	POPTRDRAFT_750712	F-box family protein [Source:UniProtKB/TrEMBL;Acc:B9GM54]	F-box domain, cyclin-like	chr1:4658197-4659142	945	0.0321081	0	0	0.988807	0	0
POPTR_0001s05960.1	POPTR_0001s05960	POPTRDRAFT_750710	Predicted protein [Source:UniProtKB/TrEMBL;Acc:B9GM52]	F-box domain, cyclin-like	chr1:4679280-4680168	888	0	1.03637	0	0	28.7137	0
POPTR_0001s05970.1	POPTR_0001s05970	POPTRDRAFT_547863	Predicted protein [Source:UniProtKB/TrEMBL;Acc:B9GM51]	F-box domain, cyclin-like	chr1:4684350-4686962	1331	2.24125	2.14062	2.03052	95.9143	92.7674	86.3407
POPTR_0001s05980.1	POPTR_0001s05980	POPTRDRAFT_750708	Predicted protein [Source:UniProtKB/TrEMBL;Acc:B9GM50]	-	chr1:4687626-4689609	1341	2.82635	2.78644	3.42618	98.8807	98.2892	118.939
POPTR_0001s06000.1	POPTR_0001s06000	POPTRDRAFT_708538	Predicted protein [Source:UniProtKB/TrEMBL;Acc:B9GM49]	-	chr1:4694627-4700219	1948	20.03	27.3969	21.8696	1384.81	1912.29	1503.82
POPTR_0001s06020.1	POPTR_0001s06020	POPTRDRAFT_841786	Predicted protein [Source:UniProtKB/TrEMBL;Acc:B9GM47]	WD40 repeat, subgroup	chr1:4708194-4709545	1351	0.0218168	3.13541	0.251936	0.988807	142.352	11.4534
POPTR_0001s06030.1	POPTR_0001s06030	POPTRDRAFT_750703	Predicted protein [Source:UniProtKB/TrEMBL;Acc:B9GM46]	-	chr1:4712895-4717756	871	17.5651	16.4022	18.4323	406.4	385.426	424.655
POPTR_0001s06040.1	POPTR_0001s06040	-	Putative uncharacterized protein [source:UniProtKB/TrEMBL;Acc:A9P8V9_POPTR]	-	chr1:4718105-4719936	1094	117.085	126.392	121.607	4285.01	4720.21	4434.2
POPTR_0001s06070.1	POPTR_0001s06070	-	-	Metallo-dependent phosphatase	chr1:4726323-4729187	1561	0	1.47409	0.0157599	0	83.9324	0.881028
POPTR_0001s06080.1	POPTR_0001s06080	POPTRDRAFT_750698	Predicted protein [Source:UniProtKB/TrEMBL;Acc:B9GM41]	-	chr1:4731235-4732353	881	0	0.735297	0	0	14.3569	0
POPTR_0001s06090.1	POPTR_0001s06090	GRAS35	GRAS family transcription factor [source:UniProtKB/TrEMBL;Acc:B9GM40_POPTR]	Transcription factor GRAS	chr1:4738173-4739789	1616	19.3756	10.1711	17.303	1101.53	591.944	986.751
POPTR_0001s06120.1	POPTR_0001s06120	POPTRDRAFT_547849	Predicted protein [Source:UniProtKB/TrEMBL;Acc:B9GM37]	Plant disease resistance response protein	chr1:4747934-4748775	841	0.0410933	0.0459152	0	0.988807	1.10437	0
POPTR_0001s06130.1	POPTR_0001s06130	-	-	Domain of unknown function DUF231, plant	chr1:4749447-4752458	969	8.12231	2.46286	8.21187	304.553	92.7674	310.122
POPTR_0001s06140.1	POPTR_0001s06140	POPTRDRAFT_797104	Predicted protein [Source:UniProtKB/TrEMBL;Acc:B9GM36]	Essential protein Yae1, N-terminal	chr1:4755121-4756864	852	12.5859	5.87374	13.1337	346.083	164.552	361.221
POPTR_0001s06150.1	POPTR_0001s06150	-	-	Calmodulin-binding protein, plant	chr1:4757455-4761072	3490	218.28	71.6232	180.264	34090.8	11381	28117.4
POPTR_0001s06160.1	POPTR_0001s06160	POPTRDRAFT_708533	Predicted protein [Source:UniProtKB/TrEMBL;Acc:B9GM34]	-	chr1:4771906-4776163	1578	6.62781	5.64026	7.27463	395.523	341.251	433.466
POPTR_0001s06170.1	POPTR_0001s06170	POPTRDRAFT_547844	Predicted protein [Source:UniProtKB/TrEMBL;Acc:B9GM33]	Short-chain dehydrogenase/reductase SDR	chr1:4777262-4779866	1123	18.8227	13.8132	16.3044	777.203	577.587	672.224
POPTR_0001s06190.1	POPTR_0001s06190	-	-	Brix domain	chr1:4783895-4787560	1188	8.77498	8.04325	12.4044	334.217	309.225	470.106
POPTR_0001s06200.1	POPTR_0001s06200	POPTRDRAFT_750686	Predicted protein [Source:UniProtKB/TrEMBL;Acc:B9GM29]	Armadillo	chr1:4788175-4791608	2807	0.00994884	0.0435162	0	0.995245	4.41749	0
POPTR_0001s06210.1	POPTR_0001s06210	POPTRDRAFT_814830	Predicted protein [Source:UniProtKB/TrEMBL;Acc:B9GM28]	Annexin repeat	chr1:4794323-4797404	1282	0.0204843	0.022685	0	0.988808	1.10437	0
POPTR_0001s06240.10	POPTR_0001s06240	POPTRDRAFT_750682	Predicted protein [Source:UniProtKB/TrEMBL;Acc:B9GM26]	-	chr1:4808106-4815668	2744	8.87409	4.28562	7.03271	904.598	440.054	712.874
POPTR_0001s06240.11	POPTR_0001s06240	POPTRDRAFT_750682	Predicted protein [Source:UniProtKB/TrEMBL;Acc:B9GM26]	-	chr1:4808106-4815668	2675	5.2355	2.37399	3.19304	524.471	239.791	318.05
POPTR_0001s06240.12	POPTR_0001s06240	POPTRDRAFT_750682	Predicted protein [Source:UniProtKB/TrEMBL;Acc:B9GM26]	-	chr1:4808106-4815668	2919	2.40608	0.508704	2.75092	256.459	54.6052	291.863
POPTR_0001s06240.13	POPTR_0001s06240	POPTRDRAFT_750682	Predicted protein [Source:UniProtKB/TrEMBL;Acc:B9GM26]	-	chr1:4808106-4815668	2841	0.697286	0.567738	1.90822	72.2602	59.2982	196.629
POPTR_0001s06240.14	POPTR_0001s06240	POPTRDRAFT_750682	Predicted protein [Source:UniProtKB/TrEMBL;Acc:B9GM26]	-	chr1:4808106-4815668	2840	0.164415	0.0920004	0.289554	16.8244	9.47732	29.4575
POPTR_0001s06240.15	POPTR_0001s06240	POPTRDRAFT_750682	Predicted protein [Source:UniProtKB/TrEMBL;Acc:B9GM26]	-	chr1:4808106-4815668	2692	1.46788	0.814256	0.784635	145.654	81.3694	77.4379
POPTR_0001s06240.17	POPTR_0001s06240	POPTRDRAFT_750682	Predicted protein [Source:UniProtKB/TrEMBL;Acc:B9GM26]	-	chr1:4808106-4815668	2402	3.856	1.19235	3.75756	329.296	102.292	319.145
POPTR_0001s06240.18	POPTR_0001s06240	POPTRDRAFT_750682	Predicted protein [Source:UniProtKB/TrEMBL;Acc:B9GM26]	-	chr1:4808106-4815668	2228	0.0538839	0.357599	0.054862	4.33476	28.9048	4.39012
POPTR_0001s06240.19	POPTR_0001s06240	POPTRDRAFT_750682	Predicted protein [Source:UniProtKB/TrEMBL;Acc:B9GM26]	-	chr1:4808106-4815668	2102	0.190772	0.211741	0.169641	14.0552	15.6826	12.431
POPTR_0001s06240.2	POPTR_0001s06240	POPTRDRAFT_750682	Predicted protein [Source:UniProtKB/TrEMBL;Acc:B9GM26]	-	chr1:4808106-4815668	2708	1.08026	0.759329	1.91406	109.198	77.3379	192.414
POPTR_0001s06240.20	POPTR_0001s06240	POPTRDRAFT_750682	Predicted protein [Source:UniProtKB/TrEMBL;Acc:B9GM26]	-	chr1:4808106-4815668	1961	17.4894	9.66017	18.2147	1198.43	665.541	1240.96
POPTR_0001s06240.3	POPTR_0001s06240	POPTRDRAFT_750682	Predicted protein [Source:UniProtKB/TrEMBL;Acc:B9GM26]	-	chr1:4808106-4815668	2705	1.95868	1.55228	1.44072	197.353	157.65	144.375
POPTR_0001s06240.4	POPTR_0001s06240	POPTRDRAFT_750682	Predicted protein [Source:UniProtKB/TrEMBL;Acc:B9GM26]	-	chr1:4808106-4815668	1865	0.641896	0.427059	0.122105	44.3263	29.9389	8.36655
POPTR_0001s06240.5	POPTR_0001s06240	POPTRDRAFT_750682	Predicted protein [Source:UniProtKB/TrEMBL;Acc:B9GM26]	-	chr1:4808106-4815668	2836	1.96092	0.438549	0.813518	202.871	45.6997	83.6651
POPTR_0001s06240.6	POPTR_0001s06240	POPTRDRAFT_750682	Predicted protein [Source:UniProtKB/TrEMBL;Acc:B9GM26]	-	chr1:4808106-4815668	2717	0.283002	0.699052	0.392671	28.6368	71.301	39.5266
POPTR_0001s06240.7	POPTR_0001s06240	POPTRDRAFT_750682	Predicted protein [Source:UniProtKB/TrEMBL;Acc:B9GM26]	-	chr1:4808106-4815668	2744	0.528129	0	0.398606	53.6329	0	40.2541
POPTR_0001s06240.8	POPTR_0001s06240	POPTRDRAFT_750682	Predicted protein [Source:UniProtKB/TrEMBL;Acc:B9GM26]	-	chr1:4808106-4815668	2750	13.2395	7.13982	8.71365	1344.2	730.357	879.592
POPTR_0001s06240.9	POPTR_0001s06240	POPTRDRAFT_750682	Predicted protein [Source:UniProtKB/TrEMBL;Acc:B9GM26]	-	chr1:4808106-4815668	2657	49.8734	28.8395	38.3019	4983.53	2905.9	3805.3
POPTR_0001s06260.1	POPTR_0001s06260	POPTRDRAFT_547834	Predicted protein [Source:UniProtKB/TrEMBL;Acc:A9P863]	Ribosomal protein S27a	chr1:4825847-4826726	879	50.2024	28.5968	51.8291	1582.27	912.227	1631.24
POPTR_0001s06270.1	POPTR_0001s06270	POPTRDRAFT_547833	Cc-nbs-lrr resistance protein [Source:UniProtKB/TrEMBL;Acc:B9GM23]	Leucine-rich repeat	chr1:4827730-4831268	3538	4.08715	3.34898	3.41822	539.889	450.584	449.324
POPTR_0001s06280.1	POPTR_0001s06280	POPTRDRAFT_547832	Predicted protein [Source:UniProtKB/TrEMBL;Acc:B9GM22]	RNA polymerase, subunit H/Rpb5 C-terminal	chr1:4835990-4838268	702	0.0503255	0.615901	0	0.988807	12.1481	0
POPTR_0001s06290.1	POPTR_0001s06290	POPTRDRAFT_639844	F-box family protein [Source:UniProtKB/TrEMBL;Acc:B9GM21]	F-box domain, Skp2-like	chr1:4839220-4842402	847	31.1169	25.2425	26.0599	918.602	756.496	773.675
POPTR_0001s06300.1	POPTR_0001s06300	-	-	Galactose-binding domain-like	chr1:4843434-4847826	1905	0	0.0153975	0	0	1.10437	0
POPTR_0001s06320.1	POPTR_0001s06320	-	-	-	chr1:4856755-4857554	322	0.156719	0.172937	0.282985	0.988807	1.10437	1.76206
POPTR_0001s06330.1	POPTR_0001s06330	POPTRDRAFT_178520	Predicted protein [Source:UniProtKB/TrEMBL;Acc:B9GM19]	MADF domain	chr1:4857759-4858875	975	20.1339	10.6542	17.5103	966.065	533.412	848.43
POPTR_0001s06340.1	POPTR_0001s06340	POPTRDRAFT_547827	Predicted protein [Source:UniProtKB/TrEMBL;Acc:B9GM18]	Initiation factor 2B-related	chr1:4862755-4868478	1968	120.834	107.484	147.981	9373.19	8522.23	11457.1
POPTR_0001s06350.1	POPTR_0001s06350	POPTRDRAFT_797092	Predicted protein [Source:UniProtKB/TrEMBL;Acc:B9GM17]	Seven-in-absentia protein, TRAF-like domain	chr1:4874573-4878725	1522	2.56577	2.40709	1.79355	121.623	114.855	84.5787
POPTR_0001s06360.1	POPTR_0001s06360	-	Putative uncharacterized protein [source:UniProtKB/TrEMBL;Acc:A9PHV8_POPTR]	Orotidine 5'-phosphate decarboxylase domain	chr1:4878801-4881618	1755	15.8128	16.8535	13.5214	1103.51	1190.51	951.51
POPTR_0001s06370.1	POPTR_0001s06370	POPTRDRAFT_1065779	Predicted protein [Source:UniProtKB/TrEMBL;Acc:B9GM15]	C2 calcium-dependent membrane targeting	chr1:4888572-4891321	1077	0.0516316	0.028813	0	1.97761	1.10437	0
POPTR_0001s06380.1	POPTR_0001s06380	-	-	-	chr1:4892200-4892651	368	0	0.66664	0	0	6.62624	0
POPTR_0001s06390.1	POPTR_0001s06390	POPTRDRAFT_708496	Putative uncharacterized protein [Source:UniProtKB/TrEMBL;Acc:B9GM14]	Glutaredoxin	chr1:4894584-4896242	1658	28.9618	74.2472	23.4032	1584.07	4112.69	1282.78
POPTR_0001s06400.1	POPTR_0001s06400	POPTRDRAFT_547822	Predicted protein [Source:UniProtKB/TrEMBL;Acc:B9GM13]	Sensitivity To Red Light Reduced-like, SRR1	chr1:4899857-4901862	1293	5.30283	3.67707	4.57752	263.023	186.639	225.543
POPTR_0001s06410.1	POPTR_0001s06410	POPTRDRAFT_639831	Predicted protein [Source:UniProtKB/TrEMBL;Acc:B9GM10]	WD40 repeat, subgroup	chr1:4905908-4914472	2465	9.22944	9.05902	9.58207	897.11	875.512	932.056
POPTR_0001s06420.1	POPTR_0001s06420	POPTRDRAFT_547820	Predicted protein [Source:UniProtKB/TrEMBL;Acc:B9GM09]	Brevis radix-like domain	chr1:4918379-4928928	3773	1.41526	2.40539	1.43471	215.78	371.398	218.689
POPTR_0001s06430.1	POPTR_0001s06430	XM_002297705.1	type-a response regulator (PtRR5), mRNA [source:RefSeq DNA_predicted;Acc:XM_002297705.1]	Signal transduction response regulator, receiver domain	chr1:4932652-4933745	766	7.209	33.7539	20.6726	145.355	691.436	416.726
POPTR_0001s06440.1	POPTR_0001s06440	POPTRDRAFT_846521	Predicted protein [Source:UniProtKB/TrEMBL;Acc:B9GM07]	Oligopeptide transporter	chr1:4940542-4944447	1869	133.055	21.7532	28.8704	9782.27	1612.39	2119.75
POPTR_0001s06450.1	POPTR_0001s06450	NRPD902	RNA polymerase IV subunit [source:UniProtKB/TrEMBL;Acc:B9GM06_POPTR]	RNA polymerase Rpb1, domain 3	chr1:4965609-4970912	2529	0.605163	0.545234	0.653395	52.4393	47.4881	56.3858
POPTR_0001s06460.1	POPTR_0001s06460	POPTRDRAFT_547816	Predicted protein [Source:UniProtKB/TrEMBL;Acc:B9GM05]	-	chr1:4974856-4978912	2667	0.570455	0.635322	0.463306	77.8453	87.5774	63.2659
POPTR_0001s06470.1	POPTR_0001s06470	POPTRDRAFT_750656	Predicted protein [Source:UniProtKB/TrEMBL;Acc:B9GM04]	Glycoside hydrolase, family 2, domain 5	chr1:4987593-4996388	3725	36.0119	26.3747	27.2159	5234.61	3887.57	3948.62
POPTR_0001s06480.1	POPTR_0001s06480	-	-	Leucine-rich repeat	chr1:4996996-4999471	822	0	6.35549e-05	0	0	0.00156418	0
POPTR_0001s06490.1	POPTR_0001s06490	POPTRDRAFT_750654	Predicted protein [Source:UniProtKB/TrEMBL;Acc:B9GM02]	-	chr1:5001988-5006491	1854	7.79497	8.30153	8.64304	476.685	513.534	528.866
POPTR_0001s06500.1	POPTR_0001s06500	-	-	Protein of unknown function DUF702	chr1:5008677-5011974	1220	1.12947	6.15652	1.04273	47.4628	260.632	44.0514
POPTR_0001s06520.1	POPTR_0001s06520	POPTRDRAFT_178459	Predicted protein [Source:UniProtKB/TrEMBL;Acc:B9GLZ9]	Phosphatidylinositol-4-phosphate 5-kinase, core	chr1:5014924-5018944	2292	0	0.325316	0.00921876	0	30.9225	0.881028
POPTR_0001s06530.1	POPTR_0001s06530	-	Putative uncharacterized protein [source:UniProtKB/TrEMBL;Acc:A9P8U5_POPTR]	NADPH-dependent FMN reductase	chr1:5028942-5031217	984	9.80156	85.2886	8.10439	270.933	2375.51	222.9
POPTR_0001s06550.1	POPTR_0001s06550	POPTRDRAFT_639820	Predicted protein [Source:UniProtKB/TrEMBL;Acc:B9GLZ7]	-	chr1:5037373-5041478	1451	1.04681	9.07636	1.81067	54.3844	477.089	94.27
POPTR_0001s06560.1	POPTR_0001s06560	-	Putative uncharacterized protein [source:UniProtKB/TrEMBL;Acc:A9P9A2_POPTR]	Peptidase A1	chr1:5049249-5051819	1663	6.04641	639.841	32.4718	372.605	40114	1992.24
POPTR_0001s06560.2	POPTR_0001s06560	-	Putative uncharacterized protein [source:UniProtKB/TrEMBL;Acc:A9P9A2_POPTR]	Peptidase A1	chr1:5049249-5051819	1642	0.0028944	0.0122476	0.127694	0.175174	0.75491	7.69357
POPTR_0001s06570.1	POPTR_0001s06570	POPTRDRAFT_797083	Predicted protein [Source:UniProtKB/TrEMBL;Acc:B9GLZ5]	Armadillo-type fold	chr1:5056307-5057797	1386	11.6398	12.1264	11.0034	678.322	731.095	644.912
POPTR_0001s06580.1	POPTR_0001s06580	POPTRDRAFT_178438	Predicted protein [Source:UniProtKB/TrEMBL;Acc:B9GLZ4]	MADF domain	chr1:5065504-5067697	1860	4.42629	12.8912	6.88942	312.495	921.137	488.97
POPTR_0001s06590.1	POPTR_0001s06590	-	Putative uncharacterized protein [source:UniProtKB/TrEMBL;Acc:A9P8W8_POPTR]	Thioredoxin domain	chr1:5069660-5072628	768	2.00413	2.88134	2.73113	47.4628	68.4712	65.1961
POPTR_0001s06610.1	POPTR_0001s06610	POPTRDRAFT_178420	Predicted protein [Source:UniProtKB/TrEMBL;Acc:B9GLY9]	Leucine-rich repeat	chr1:5078213-5083131	3353	1.2557	0.970693	1.49017	144.366	112.651	170.892
POPTR_0001s06630.1	POPTR_0001s06630	-	-	-	chr1:5087292-5089164	559	4.8098	0.517073	4.68732	65.554	7.31393	62.553
POPTR_0001s06630.3	POPTR_0001s06630	-	-	-	chr1:5087292-5089164	523	0.6736	1.04463	0	8.60657	13.6692	0
POPTR_0001s06640.1	POPTR_0001s06640	-	-	-	chr1:5089371-5089587	216	0.664399	0	0	0.988807	0	0
POPTR_0001s06650.1	POPTR_0001s06650	-	NBS type disease resistance protein [source:UniProtKB/TrEMBL;Acc:Q19PN7_POPTR]	Leucine-rich repeat	chr1:5089619-5093324	3705	9.38074	2.54855	7.41216	1223.13	335.7	963.801
POPTR_0001s06660.1	POPTR_0001s06660	-	-	Mitochodrial transcription termination factor-related	chr1:5101977-5103153	1176	3.91779	2.46264	5.36093	122.612	78.4105	165.633
POPTR_0001s06670.1	POPTR_0001s06670	-	-	NUDIX hydrolase domain	chr1:5108244-5110307	587	1.17109	1.12181	0.580049	24.7202	24.2962	12.3344
POPTR_0001s06680.1	POPTR_0001s06680	XM_002304771.1	predicted protein, mRNA [source:RefSeq DNA_predicted;Acc:XM_002304771.1]	Ankyrin repeat	chr1:5110580-5122573	5350	26.9883	18.0056	25.534	7186.65	4902.31	6826.2
POPTR_0001s06690.1	POPTR_0001s06690	-	-	VQ	chr1:5133002-5133677	456	0.0896241	0.292079	0.563038	0.988807	3.31312	6.16719
POPTR_0001s06700.1	POPTR_0001s06700	-	-	Basic leucine zipper	chr1:5141548-5150634	2172	29.2496	7.86004	22.6779	2616.86	712.263	2028.14
POPTR_0001s06710.1	POPTR_0001s06710	-	Putative uncharacterized protein [source:UniProtKB/TrEMBL;Acc:A9PBX8_POPTR]	Complex 1 LYR protein	chr1:5151921-5154288	707	35.9661	41.9366	29.8186	783.136	904.482	644.912
POPTR_0001s06720.1	POPTR_0001s06720	-	-	Peptidyl-prolyl cis-trans isomerase, cyclophilin-type	chr1:5154953-5158076	908	37.6578	32.1359	47.8611	1183.54	1024.81	1500.37
POPTR_0001s06730.1	POPTR_0001s06730	-	-	-	chr1:5154953-5158076	294	1.08661	1.16897	1.18914	4.94404	5.52187	5.28617
POPTR_0001s06740.1	POPTR_0001s06740	POPTRDRAFT_708460	Predicted protein [Source:UniProtKB/TrEMBL;Acc:B9GLY7]	Protein of unknown function DUF810	chr1:5158925-5174332	3666	18.7694	21.7092	16.983	2700.43	3156.3	2447.5
POPTR_0001s06750.1	POPTR_0001s06750	-	-	Methyltransferase type 11	chr1:5178063-5182348	1908	24.5387	23.9048	29.3246	1736.35	1697.42	2074.82
POPTR_0001s06760.1	POPTR_0001s06760	POPTRDRAFT_750638	Predicted protein [Source:UniProtKB/TrEMBL;Acc:B9GLY5]	Mitochodrial transcription termination factor-related	chr1:5186598-5187930	1056	5.1469	7.96244	7.20902	152.276	238.545	210.566
POPTR_0001s06800.1	POPTR_0001s06800	-	-	RNA polymerase Rpb2, domain 7	chr1:5205973-5208265	1259	17.395	10.5547	23.211	765.337	468.254	1022.87
POPTR_0001s06810.1	POPTR_0001s06810	-	-	DNA-directed RNA polymerase, subunit 2, domain 6	chr1:5209873-5218640	2100	12.7534	6.73	18.5003	918.602	489.237	1331.23
POPTR_0001s06820.1	POPTR_0001s06820	-	-	-	chr1:5220549-5223681	327	8.9119	5.07932	15.8542	67.2389	39.7574	118.939
POPTR_0001s06840.1	POPTR_0001s06840	POPTRDRAFT_708459	Predicted protein [Source:UniProtKB/TrEMBL;Acc:B9GLY0]	Exonuclease, RNase T/DNA polymerase III	chr1:5231367-5234023	1581	104.005	94.224	87.7813	5763.62	5339.66	4854.83
POPTR_0001s06840.2	POPTR_0001s06840	POPTRDRAFT_708459	Predicted protein [Source:UniProtKB/TrEMBL;Acc:B9GLY0]	Exonuclease, RNase T/DNA polymerase III	chr1:5231367-5234023	1533	1.33819	1.17954	1.26602	71.8448	64.7813	67.8657
POPTR_0001s06860.1	POPTR_0001s06860	-	-	-	chr1:5244332-5245099	543	0.00698866	0	0	0.0913176	0	0
POPTR_0001s06870.1	POPTR_0001s06870	RBL901	Retinoblastoma-related protein [source:UniProtKB/Swiss-Prot;Acc:RBR_POPTR]	Retinoblastoma-associated protein, B-box	chr1:5245962-5253697	3569	15.5555	14.3633	14.3741	2048.81	1909.46	1895.09
POPTR_0001s06880.1	POPTR_0001s06880	POPTRDRAFT_639801	Predicted protein [Source:UniProtKB/TrEMBL;Acc:B9GLX7]	Mannosyltransferase, DXD	chr1:5261032-5264055	1711	6.18624	8.34668	3.58021	283.687	385.923	163.524
POPTR_0001s06880.2	POPTR_0001s06880	POPTRDRAFT_639801	Predicted protein [Source:UniProtKB/TrEMBL;Acc:B9GLX7]	Mannosyltransferase, DXD	chr1:5261032-5264055	1108	1.60251	0.562256	1.83981	42.6195	14.9643	48.8033
POPTR_0001s06890.1	POPTR_0001s06890	POPTRDRAFT_547792	Predicted protein [Source:UniProtKB/TrEMBL;Acc:B9GLX6]	Uncharacterised conserved protein UCP037471	chr1:5264930-5266112	1182	0.519196	0.030213	1.07741	18.7873	1.10437	38.7032
POPTR_0001s06900.1	POPTR_0001s06900	POPTRDRAFT_1065718	Predicted protein [Source:UniProtKB/TrEMBL;Acc:B9GLX5]	-	chr1:5266444-5276972	2303	42.4255	26.4866	40.5258	3697.19	2330.39	3538.88
POPTR_0001s06910.1	POPTR_0001s06910	-	Putative uncharacterized protein [source:UniProtKB/TrEMBL;Acc:A9PEC1_POPTR]	-	chr1:5281222-5285982	1819	135.904	133.059	131.348	8539.34	8395.45	8264.92
POPTR_0001s06930.1	POPTR_0001s06930	POPTRDRAFT_847633	Predicted protein [Source:UniProtKB/TrEMBL;Acc:B9GLX2]	Choline/ethanolamine kinase	chr1:5290958-5295642	2205	8.96208	6.34054	10.2819	712.892	512.552	817.367
POPTR_0001s06940.1	POPTR_0001s06940	POPTRDRAFT_839858	Predicted protein [Source:UniProtKB/TrEMBL;Acc:B9GLX1]	Drug/metabolite transporter	chr1:5297214-5300677	1068	0.0346706	1.11272	0.0619132	0.988807	32.0268	1.76206
POPTR_0001s06960.1	POPTR_0001s06960	POPTRDRAFT_750621	Predicted protein [Source:UniProtKB/TrEMBL;Acc:B9GLW9]	Zinc finger, C3HC4 RING-type	chr1:5305964-5306519	495	0	0.0798349	0	0	1.10437	0
POPTR_0001s06970.1	POPTR_0001s06970	POPTRDRAFT_547785	Predicted protein [Source:UniProtKB/TrEMBL;Acc:B9GLW8]	Alpha/beta hydrolase fold-3	chr1:5314196-5315481	1285	0.302752	0.020968	0	15.8209	1.10437	0
POPTR_0001s06980.1	POPTR_0001s06980	POPTRDRAFT_1065707	Predicted protein [Source:UniProtKB/TrEMBL;Acc:B9GLW7]	Drug/metabolite transporter	chr1:5334064-5336530	1564	66.0018	399.883	163.973	3723.77	23046.1	9232
POPTR_0001s06990.1	POPTR_0001s06990	POPTRDRAFT_178351	Predicted protein [Source:UniProtKB/TrEMBL;Acc:B9GLW6]	-	chr1:5341531-5347954	1140	1.62563	0.794665	1.83636	77.127	38.6531	87.2217
POPTR_0001s07000.1	POPTR_0001s07000	POPTRDRAFT_547782	Predicted protein [Source:UniProtKB/TrEMBL;Acc:B9GLW5]	-	chr1:5348257-5348891	168	0	6.10425	0	0	2.20875	0
POPTR_0001s07010.1	POPTR_0001s07010	-	-	Cytochrome P450	chr1:5350372-5354271	1620	26.3592	26.8754	26.1076	1378.66	1408.75	1373.21
POPTR_0001s07020.1	POPTR_0001s07020	POPTRDRAFT_639787	Predicted protein [Source:UniProtKB/TrEMBL;Acc:A9P9T5]	Proteinase inhibitor I25, cystatin	chr1:5356781-5359065	1157	74.443	107.049	53.0604	2934.57	4271.63	2071.66
POPTR_0001s07030.1	POPTR_0001s07030	-	-	-	chr1:5359963-5360628	540	0.27778	0.149619	0.441129	3.95523	2.20875	6.16719
POPTR_0001s07040.1	POPTR_0001s07040	POPTRDRAFT_750614	Cc-nbs-lrr resistance protein [Source:UniProtKB/TrEMBL;Acc:B9GLW2]	NB-ARC	chr1:5360757-5363759	2952	0.255022	0.0621001	0.171517	27.1539	6.65554	18.2736
POPTR_0001s07050.1	POPTR_0001s07050	-	-	Transcription factor CBF/NF-Y/archaeal histone	chr1:5364695-5367938	1465	33.4015	23.1222	29.3166	1984.74	1408.08	1746.78
POPTR_0001s07070.1	POPTR_0001s07070	POPTRDRAFT_839944	Predicted protein [Source:UniProtKB/TrEMBL;Acc:B9GLV9]	KDPG/KHG aldolase	chr1:5384843-5389514	1350	4.07494	0.781288	4.11878	177.985	34.2356	179.73
POPTR_0001s07080.1	POPTR_0001s07080	POPTRDRAFT_547775	Predicted protein [Source:UniProtKB/TrEMBL;Acc:B9GLV8]	Ubiquitin-associated/translation elongation factor EF1B, N-terminal	chr1:5390511-5394031	2322	15.0923	13.8719	14.8131	1452.32	1340.74	1427.73
POPTR_0001s07100.1	POPTR_0001s07100	POPTRDRAFT_847163	Predicted protein [Source:UniProtKB/TrEMBL;Acc:B9GLV6]	Xyloglucan fucosyltransferase	chr1:5398060-5400536	2343	12.7686	5.71398	13.1928	952.222	426.288	981.465
POPTR_0001s07110.1	POPTR_0001s07110	POPTRDRAFT_840064	Predicted protein [Source:UniProtKB/TrEMBL;Acc:B9GLV5]	Ribonuclease P/MRP, subunit p29	chr1:5402788-5406788	1555	6.54098	3.81282	7.76662	377.598	221.979	445.8
POPTR_0001s07110.2	POPTR_0001s07110	POPTRDRAFT_840064	Predicted protein [Source:UniProtKB/TrEMBL;Acc:B9GLV5]	Ribonuclease P/MRP, subunit p29	chr1:5402788-5406788	1519	0.192472	0	0	11.0037	0	0
POPTR_0001s07140.1	POPTR_0001s07140	POPTRDRAFT_178315	Predicted protein [Source:UniProtKB/TrEMBL;Acc:B9GLV2]	Steadiness box	chr1:5417336-5419688	2301	13.8645	18.387	14.0072	1216.23	1638.89	1235.27
POPTR_0001s07150.1	POPTR_0001s07150	GTB903	Global transcription factor group [source:UniProtKB/TrEMBL;Acc:B9GLV1_POPTR]	Nucleic acid-binding, OB-fold-like	chr1:5423302-5433987	4583	5.07894	3.09429	5.77654	975.953	601.884	1111.86
POPTR_0001s07160.1	POPTR_0001s07160	-	Putative uncharacterized protein [source:UniProtKB/TrEMBL;Acc:A9P8T1_POPTR]	Ubiquitin-associated/translation elongation factor EF1B, N-terminal	chr1:5435086-5437630	925	58.2517	78.8431	60.0401	2251.07	3126.1	2304.93
POPTR_0001s07170.1	POPTR_0001s07170	POPTRDRAFT_547765	Predicted protein [Source:UniProtKB/TrEMBL;Acc:B9GLV0]	Mitochodrial transcription termination factor-related	chr1:5439812-5440949	1137	2.58069	1.70455	3.5657	85.0374	56.323	117.177
POPTR_0001s07180.1	POPTR_0001s07180	POPTRDRAFT_547762	Predicted protein [Source:UniProtKB/TrEMBL;Acc:B9GLU7]	Mitochodrial transcription termination factor-related	chr1:5444145-5445306	1161	2.68193	0.658915	3.08036	92.9479	23.1918	103.08
POPTR_0001s07190.1	POPTR_0001s07190	POPTRDRAFT_750598	Predicted protein [Source:UniProtKB/TrEMBL;Acc:B9GLU6]	-	chr1:5447155-5450995	309	2.21119	1.43746	1.65708	11.9623	8.05182	8.81028
POPTR_0001s07200.1	POPTR_0001s07200	POPTRDRAFT_547760	Predicted protein [Source:UniProtKB/TrEMBL;Acc:B9GLU5]	Mitochodrial transcription termination factor-related	chr1:5447155-5450995	2307	9.12655	6.46312	7.73683	562.535	400.566	473.993
POPTR_0001s07210.1	POPTR_0001s07210	POPTRDRAFT_547759	Predicted protein [Source:UniProtKB/TrEMBL;Acc:B9GLU4]	Mitochodrial transcription termination factor-related	chr1:5452190-5453569	1379	2.99416	1.13206	3.33314	121.508	46.3837	134.607
POPTR_0001s07220.1	POPTR_0001s07220	POPTRDRAFT_547756	Predicted protein [Source:UniProtKB/TrEMBL;Acc:B9GLU1]	Mitochodrial transcription termination factor-related	chr1:5460715-5462941	1629	12.8996	8.72027	15.9063	755.449	523.473	924.198
POPTR_0001s07230.1	POPTR_0001s07230	POPTRDRAFT_547755	Predicted protein [Source:UniProtKB/TrEMBL;Acc:B9GLU0]	Mitochodrial transcription termination factor-related	chr1:5464261-5465599	1338	3.25944	0.737964	4.42372	148.436	34.2356	198.421
POPTR_0001s07240.1	POPTR_0001s07240	-	Putative uncharacterized protein [source:UniProtKB/TrEMBL;Acc:A9PG44_POPTR]	Mitochodrial transcription termination factor-related	chr1:5470217-5471635	1418	3.94911	1.52688	4.62888	172.053	67.3668	201.755
POPTR_0001s07250.1	POPTR_0001s07250	-	-	Mitochodrial transcription termination factor-related	chr1:5473133-5474895	1232	0.119451	0.692619	0	4.45602	26.3537	0
POPTR_0001s07250.2	POPTR_0001s07250	-	-	Mitochodrial transcription termination factor-related	chr1:5473133-5474895	1406	0.251615	0.869712	0.744468	11.3649	39.6872	33.528
POPTR_0001s07260.1	POPTR_0001s07260	POPTRDRAFT_547752	Predicted protein [Source:UniProtKB/TrEMBL;Acc:B9GLT7]	Mitochodrial transcription termination factor-related	chr1:5477418-5479189	1125	10.5809	7.2422	9.72089	354.982	247.38	324.218
POPTR_0001s07280.1	POPTR_0001s07280	POPTRDRAFT_547750	Predicted protein [Source:UniProtKB/TrEMBL;Acc:B9GLT5]	F-box associated domain, type 3	chr1:5484541-5487216	1768	1.2398	0.136547	0.650573	70.9584	7.85103	37.2256
POPTR_0001s07280.2	POPTR_0001s07280	POPTRDRAFT_547750	Predicted protein [Source:UniProtKB/TrEMBL;Acc:B9GLT5]	F-box associated domain, type 3	chr1:5484541-5487216	1685	1.62401	2.14334	2.63755	89.625	118.745	145.845
POPTR_0001s07280.3	POPTR_0001s07280	POPTRDRAFT_547750	Predicted protein [Source:UniProtKB/TrEMBL;Acc:B9GLT5]	F-box associated domain, type 3	chr1:5484541-5487216	1638	9.54213	2.68552	3.76544	504.884	142.871	199.295
POPTR_0001s07300.1	POPTR_0001s07300	POPTRDRAFT_178300	Predicted protein [Source:UniProtKB/TrEMBL;Acc:B9GLT3]	SAC3/GANP/Nin1/mts3/eIF-3 p25	chr1:5490036-5494868	1556	12.5388	10.3497	10.0779	621.96	519.056	497.781
POPTR_0001s07310.1	POPTR_0001s07310	POPTRDRAFT_829311	Predicted protein [Source:UniProtKB/TrEMBL;Acc:B9GLT2]	Myb, DNA-binding	chr1:5495772-5499745	2677	11.4928	9.04841	12.3293	1280.89	1033.87	1378.23
POPTR_0001s07330.1	POPTR_0001s07330	MYB007	Predicted protein [source:UniProtKB/TrEMBL;Acc:B9GLT0_POPTR]	Myb, DNA-binding	chr1:5509495-5514170	2019	2.72395	2.44581	2.45227	202.416	185.085	181.331
POPTR_0001s07330.2	POPTR_0001s07330	MYB007	Predicted protein [source:UniProtKB/TrEMBL;Acc:B9GLT0_POPTR]	Myb, DNA-binding	chr1:5509495-5514170	2292	0.791629	0.4118	0.813938	65.551	34.6856	67.1192
POPTR_0001s07340.1	POPTR_0001s07340	POPTRDRAFT_797064	Predicted protein [Source:UniProtKB/TrEMBL;Acc:B9GLS9]	Importin-beta, N-terminal	chr1:5522011-5534177	2595	18.1714	14.2527	20.0325	1500.84	1187.25	1639.85
POPTR_0001s07350.1	POPTR_0001s07350	POPTRDRAFT_708416	Predicted protein [Source:UniProtKB/TrEMBL;Acc:B9GLS8]	Tetratricopeptide repeat	chr1:5542079-5546135	1808	12.3243	15.5798	15.3096	930.14	1199.35	1159.36
POPTR_0001s07360.1	POPTR_0001s07360	POPTRDRAFT_285274	Predicted protein [Source:UniProtKB/TrEMBL;Acc:B9NKH0]	Sulfotransferase domain	chr1:5548806-5549689	852	0.259225	2.81411	0.425977	5.93284	65.5467	9.75341
POPTR_0001s07370.1	POPTR_0001s07370	POPTRDRAFT_547741	Predicted protein [Source:UniProtKB/TrEMBL;Acc:B9GLS7]	Sulfotransferase domain	chr1:5555583-5556687	1104	0.0890872	1.26329	0.156794	2.96642	42.6819	5.22406
POPTR_0001s07380.1	POPTR_0001s07380	POPTRDRAFT_178266	Predicted protein [Source:UniProtKB/TrEMBL;Acc:B9GLS6]	Sulfotransferase domain	chr1:5559028-5560032	1004	0	0.0339201	0	0	1.10437	0
POPTR_0001s07390.1	POPTR_0001s07390	SDG948	SET domain protein [source:UniProtKB/TrEMBL;Acc:B9GLS5_POPTR]	SET domain	chr1:5563896-5568028	2260	3.33749	5.74512	5.14263	316.789	553.721	489.602
POPTR_0001s07390.2	POPTR_0001s07390	SDG948	SET domain protein [source:UniProtKB/TrEMBL;Acc:B9GLS5_POPTR]	SET domain	chr1:5563896-5568028	2470	10.4451	10.3445	8.49137	1077.79	1080.51	879.393
POPTR_0001s07400.1	POPTR_0001s07400	PTR4CL3	4-Coumarate:CoA ligase4-coumarate:CoA ligase [source:UniProtKB/TrEMBL;Acc:B2Z6P0_POPTR]	AMP-dependent synthetase/ligase	chr1:5569220-5572422	1948	16.2221	312.72	12.6094	1209.19	23560.6	939.949
POPTR_0001s07410.1	POPTR_0001s07410	-	-	Inhibin, beta A subunit	chr1:5575274-5578171	1915	1.04531	1.51112	1.19787	90.2508	132.525	103.961
POPTR_0001s07410.2	POPTR_0001s07410	-	-	Inhibin, beta A subunit	chr1:5575274-5578171	1825	0.000227541	0	0	0.0187096	0	0
POPTR_0001s07420.1	POPTR_0001s07420	POPTRDRAFT_791055	Predicted protein [Source:UniProtKB/TrEMBL;Acc:B9P574]	-	chr1:5579975-5582611	1667	1.85842e-05	0.0478114	0.038762	0.00126893	3.31312	2.64308
POPTR_0001s07430.1	POPTR_0001s07430	POPTRDRAFT_814798	Predicted protein [Source:UniProtKB/TrEMBL;Acc:B9GLS3]	Zinc finger, C6HC-type	chr1:5583683-5585357	1418	35.1811	34.7247	26.9859	1945.96	1960.19	1499.5
POPTR_0001s07440.1	POPTR_0001s07440	POPTRDRAFT_1065652	Predicted protein [Source:UniProtKB/TrEMBL;Acc:B9GLS2]	ATPase, AAA-type, core	chr1:5589736-5595937	1647	4.27342	5.70529	3.31529	252.146	340.147	193.826
POPTR_0001s07450.1	POPTR_0001s07450	-	-	-	chr1:5603495-5603924	429	3.86534	17.8067	4.73965	42.5187	198.787	51.9806
POPTR_0001s07460.1	POPTR_0001s07460	POPTRDRAFT_639756	Predicted protein [Source:UniProtKB/TrEMBL;Acc:B9GLS0]	-	chr1:5608221-5608950	729	1.45472	1.11346	2.05537	35.5971	27.6093	50.2186
POPTR_0001s07470.1	POPTR_0001s07470	-	-	-	chr1:5609472-5609997	300	0.999772	0.423366	0.905678	4.94404	2.20875	4.40514
POPTR_0001s07480.1	POPTR_0001s07480	POPTRDRAFT_178246	Predicted protein [Source:UniProtKB/TrEMBL;Acc:B9GLR9]	Aldose 1-epimerase	chr1:5612071-5615660	960	0.268239	1.62324	0.373254	9.00004	55.6239	12.5395
POPTR_0001s07500.1	POPTR_0001s07500	POPTRDRAFT_708402	Predicted protein [Source:UniProtKB/TrEMBL;Acc:B9GLR6]	Serine-threonine/tyrosine-protein kinase	chr1:5623417-5631414	2470	0	0.869119	0	0	81.3038	0
POPTR_0001s07500.2	POPTR_0001s07500	POPTRDRAFT_708402	Predicted protein [Source:UniProtKB/TrEMBL;Acc:B9GLR6]	Serine-threonine/tyrosine-protein kinase	chr1:5623417-5631414	2715	0.000355143	6.19639e-05	0.000103416	0.0351197	0.00617563	0.0102336
POPTR_0001s07500.3	POPTR_0001s07500	POPTRDRAFT_708402	Predicted protein [Source:UniProtKB/TrEMBL;Acc:B9GLR6]	Serine-threonine/tyrosine-protein kinase	chr1:5623417-5631414	2698	0.0597636	3.34645	0.0624136	5.89773	332.82	6.15696
POPTR_0001s07510.1	POPTR_0001s07510	-	Putative uncharacterized protein [source:UniProtKB/TrEMBL;Acc:A9PF88_POPTR]	UBA-like	chr1:5640190-5645132	1355	65.8333	73.6228	71.0315	3395.13	3819.16	3654.11
POPTR_0001s07510.2	POPTR_0001s07510	-	Putative uncharacterized protein [source:UniProtKB/TrEMBL;Acc:A9PF88_POPTR]	UBA-like	chr1:5640190-5645132	1277	0.000977714	0	0.344813	0.0461841	0	16.2491
POPTR_0001s07520.1	POPTR_0001s07520	POPTRDRAFT_547725	Predicted protein [Source:UniProtKB/TrEMBL;Acc:A9PI15]	TMS membrane protein/tumour differentially expressed protein	chr1:5649173-5652776	1570	73.9652	70.4097	72.2899	3768.68	3656.13	3663.72
POPTR_0001s07530.1	POPTR_0001s07530	POPTRDRAFT_639745	Predicted protein [Source:UniProtKB/TrEMBL;Acc:B9GLR3]	-	chr1:5653954-5656483	728	0.809127	1.44033	0.513159	14.956	26.9151	9.45394
POPTR_0001s07550.1	POPTR_0001s07550	POPTRDRAFT_1120283	Predicted protein [Source:UniProtKB/TrEMBL;Acc:B9NFM8]	Serine-threonine/tyrosine-protein kinase	chr1:5673395-5677204	2186	0	0.0134314	0	0	1.10437	0
POPTR_0001s07570.1	POPTR_0001s07570	POPTRDRAFT_750550	Predicted protein [Source:UniProtKB/TrEMBL;Acc:B9GLQ3]	-	chr1:5736116-5736410	294	0.450104	2.77624	1.57978	1.85368	11.738	6.40456
POPTR_0001s07580.1	POPTR_0001s07580	-	-	Ribonuclease CAF1	chr1:5738136-5739080	675	0	0.375549	0	0	7.21636	0
POPTR_0001s07600.1	POPTR_0001s07600	POPTRDRAFT_789732	Predicted protein [Source:UniProtKB/TrEMBL;Acc:B9NEW0]	RNA recognition motif domain	chr1:5744092-5744836	744	0	0	0.0505904	0	0	0.881028
POPTR_0001s07610.1	POPTR_0001s07610	POPTRDRAFT_547722	Predicted protein [Source:UniProtKB/TrEMBL;Acc:B9GLR1]	Reverse transcriptase	chr1:5747615-5751319	2231	0.0148512	0.000614792	0.00271639	1.11611	0.0467263	0.203144
POPTR_0001s07630.1	POPTR_0001s07630	-	-	Serine-threonine/tyrosine-protein kinase	chr1:5767816-5769025	1209	0.150351	0.276443	0.0513874	5.54111	10.4568	1.88429
POPTR_0001s07640.1	POPTR_0001s07640	-	-	EGF-like calcium-binding	chr1:5781555-5782669	945	0.0314033	0.0346217	0.0282368	0.988807	1.10437	0.881028
POPTR_0001s07650.1	POPTR_0001s07650	POPTRDRAFT_178198	Predicted protein [Source:UniProtKB/TrEMBL;Acc:B9GLP8]	Serine-threonine/tyrosine-protein kinase	chr1:5790866-5793481	2080	0.0914682	0.109784	0.0978497	6.57376	7.9888	6.98641
POPTR_0001s07660.1	POPTR_0001s07660	POPTRDRAFT_639740	Predicted protein [Source:UniProtKB/TrEMBL;Acc:B9GLP9]	Potassium uptake protein TrkA	chr1:5795261-5797683	767	1.90996	1.5796	2.17327	55.2745	46.9294	62.6867
POPTR_0001s07670.1	POPTR_0001s07670	-	-	Plant metallothionein, family 15	chr1:5799733-5800528	551	8.30367	4.36315	1.27557	137.893	74.4421	20.9305
POPTR_0001s07680.1	POPTR_0001s07680	POPTRDRAFT_278667	Predicted protein [Source:UniProtKB/TrEMBL;Acc:B9PF72]	Ribonuclease CAF1	chr1:5810246-5811073	827	0	0.186814	0.0391663	0	4.34162	0.881028
POPTR_0001s07700.1	POPTR_0001s07700	SAUR19	SAUR family protein [source:UniProtKB/TrEMBL;Acc:B9N3P5_POPTR]	Auxin responsive SAUR protein	chr1:5838375-5839080	504	0	0.121898	0	0	2.20875	0
POPTR_0001s07710.1	POPTR_0001s07710	-	-	-	chr1:5841593-5843733	1384	75.7059	182.891	132.513	4064.62	9954.42	7151.09
POPTR_0001s07720.1	POPTR_0001s07720	-	-	Peptidase C13, legumain	chr1:5845732-5846950	623	35.4936	92.2119	63.1381	706.997	1870.12	1257.23
POPTR_0001s07730.1	POPTR_0001s07730	POPTRDRAFT_837085	Predicted protein [Source:UniProtKB/TrEMBL;Acc:B9N3P4]	Squalene/phytoene synthase	chr1:5850014-5852948	1790	4.85021	4.78912	4.76713	294.665	294.868	288.977
POPTR_0001s07740.1	POPTR_0001s07740	POPTRDRAFT_581221	Predicted protein [Source:UniProtKB/TrEMBL;Acc:B9N3P3]	-	chr1:5862316-5862607	291	0.521934	0.843464	0.426565	2.4185	4.01869	1.91534
POPTR_0001s07750.1	POPTR_0001s07750	-	-	Tetratricopeptide TPR2	chr1:5866588-5867482	894	50.8547	51.6502	91.5022	1940.04	2049.72	3484.46
POPTR_0001s07760.1	POPTR_0001s07760	-	-	Tetratricopeptide TPR2	chr1:5869649-5871185	1073	61.008	67.2802	108.546	2709.58	3017.75	4869.38
POPTR_0001s07760.2	POPTR_0001s07760	-	-	Tetratricopeptide TPR2	chr1:5869649-5871185	1157	0.0921594	0.188922	0.321299	4.23474	8.78657	14.8843
POPTR_0001s07790.1	POPTR_0001s07790	POPTRDRAFT_581218	Predicted protein [Source:UniProtKB/TrEMBL;Acc:B9N3N9]	Pectinesterase inhibitor	chr1:5884434-5884769	335	0.12867	0	0.231278	0.988807	0	1.76206
POPTR_0001s07800.1	POPTR_0001s07800	POPTRDRAFT_581217	Predicted protein [Source:UniProtKB/TrEMBL;Acc:B9N3N8]	-	chr1:5885927-5888490	1253	27.4017	7.33601	27.6629	1257.76	341.251	1260.75
POPTR_0001s07810.1	POPTR_0001s07810	POPTRDRAFT_581216	Predicted protein [Source:UniProtKB/TrEMBL;Acc:B9N3N7]	Plant lipid transfer protein/seed storage/trypsin-alpha amylase inhibitor	chr1:5899082-5901068	741	4.18779	17.6929	1.65191	88.0039	372.174	34.3601
POPTR_0001s07820.1	POPTR_0001s07820	POPTRDRAFT_646478	Predicted protein [Source:UniProtKB/TrEMBL;Acc:B9GVR6]	Tetratricopeptide TPR-1	chr1:5911834-5916099	2219	16.7003	24.8338	19.0578	1692.07	2579.95	1935.92
POPTR_0001s07830.1	POPTR_0001s07830	MYB092	Predicted protein [source:UniProtKB/TrEMBL;Acc:B9N3N5_POPTR]	Myb, DNA-binding	chr1:5925574-5927505	1252	1.4207	110.691	2.40816	63.2837	4963.73	106.891
POPTR_0001s07840.1	POPTR_0001s07840	POPTRDRAFT_581213	Predicted protein [Source:UniProtKB/TrEMBL;Acc:A9PDB8]	-	chr1:5933901-5935593	994	9.07637	9.87546	10.7619	311.474	345.669	368.27
POPTR_0001s07850.1	POPTR_0001s07850	POPTRDRAFT_837081	Predicted protein [Source:UniProtKB/TrEMBL;Acc:B9N3N2]	Cytochrome P450	chr1:5946105-5948884	1912	88.4301	53.8573	77.9272	6664.56	4132.57	5824.47
POPTR_0001s07860.1	POPTR_0001s07860	CYP706B3	Cytochrome P450 [source:UniProtKB/TrEMBL;Acc:B9N3N1_POPTR]	Cytochrome P450	chr1:5951293-5953386	1723	9.36007	2.61078	11.4154	601.195	168.969	734.777
POPTR_0001s07870.1	POPTR_0001s07870	POPTRDRAFT_744008	Predicted protein [Source:UniProtKB/TrEMBL;Acc:B9N3N0]	Copper amine oxidase, C-terminal	chr1:5958252-5961798	2647	188.385	70.6115	118.047	19895.8	7508.63	12470.9
POPTR_0001s07880.1	POPTR_0001s07880	POPTRDRAFT_744004	Predicted protein [Source:UniProtKB/TrEMBL;Acc:B9N3M9]	Copper amine oxidase, C-terminal	chr1:5965370-5969601	2435	6.03622	3.65306	4.5168	606.139	371.069	454.61
POPTR_0001s07890.1	POPTR_0001s07890	-	Putative uncharacterized protein [source:UniProtKB/TrEMBL;Acc:A9P951_POPTR]	Ribosomal protein S8	chr1:5980469-5982220	693	28.1212	20.2895	21.7898	705.708	517.655	544.658
POPTR_0001s07890.2	POPTR_0001s07890	-	Putative uncharacterized protein [source:UniProtKB/TrEMBL;Acc:A9P951_POPTR]	Ribosomal protein S8	chr1:5980469-5982220	676	93	74.2397	92.2452	2254.28	1840.85	2225.22
POPTR_0001s07900.1	POPTR_0001s07900	POPTRDRAFT_827881	Predicted protein [Source:UniProtKB/TrEMBL;Acc:B9N3M7]	Alpha/beta hydrolase fold-1	chr1:5984173-5990980	1492	34.7886	30.8016	31.3328	1644.39	1466.61	1474.84
POPTR_0001s07910.1	POPTR_0001s07910	-	-	-	chr1:5984173-5990980	341	0.703048	0	0	4.94404	0	0
POPTR_0001s07920.1	POPTR_0001s07920	POPTRDRAFT_671189	Predicted protein [Source:UniProtKB/TrEMBL;Acc:A9P988]	EF-hand	chr1:6000341-6001025	684	173.943	397.306	156.291	3800.28	8769.51	3374.61
POPTR_0001s07930.1	POPTR_0001s07930	POPTRDRAFT_811054	Predicted protein [Source:UniProtKB/TrEMBL;Acc:B9N3M5]	Serine-threonine/tyrosine-protein kinase	chr1:6012280-6016001	2372	0.381572	8.5118	2.38757	31.6418	714.284	197.35
POPTR_0001s07940.1	POPTR_0001s07940	POPTRDRAFT_581202	Predicted protein [Source:UniProtKB/TrEMBL;Acc:B9N3M4]	Glycine cleavage T-protein, C-terminal barrel	chr1:6017679-6020618	1434	9.10529	6.53233	9.50881	492.426	361.13	511.966
POPTR_0001s07940.2	POPTR_0001s07940	POPTRDRAFT_581202	Predicted protein [Source:UniProtKB/TrEMBL;Acc:B9N3M4]	Glycine cleavage T-protein, C-terminal barrel	chr1:6017679-6020618	1594	0	0	0.145538	0	0	8.72104
POPTR_0001s07950.1	POPTR_0001s07950	POPTRDRAFT_784359	Predicted protein [Source:UniProtKB/TrEMBL;Acc:B9N3M3]	Protein of unknown function DUF1442	chr1:6027220-6028220	888	1.14652	0	1.33572	45.5739	0	52.9662
POPTR_0001s07960.1	POPTR_0001s07960	-	-	-	chr1:6028804-6029592	261	1.5804	0.527836	0.941029	6.24596	2.20875	3.631
POPTR_0001s07970.1	POPTR_0001s07970	POPTRDRAFT_671184	Predicted protein [Source:UniProtKB/TrEMBL;Acc:B9N3M2]	Peptide chain release factor class I/class II	chr1:6032979-6034548	495	2.88295	3.94371	3.30536	38.5635	54.1143	43.1704
POPTR_0001s07980.1	POPTR_0001s07980	-	Putative uncharacterized protein [source:UniProtKB/TrEMBL;Acc:A9PH36_POPTR]	-	chr1:6035273-6038483	1856	1.27591	1.54515	1.64136	91.1356	111.536	117.62
POPTR_0001s07980.2	POPTR_0001s07980	-	Putative uncharacterized protein [source:UniProtKB/TrEMBL;Acc:A9PH36_POPTR]	-	chr1:6035273-6038483	1850	70.7772	59.9365	71.3283	5037.81	4315.9	5088.37
POPTR_0001s07990.1	POPTR_0001s07990	-	-	Cullin protein, neddylation domain	chr1:6044772-6050415	2317	10.7961	7.96329	12.4616	977.067	731.095	1127.81
POPTR_0001s08000.1	POPTR_0001s08000	POPTRDRAFT_581196	Predicted protein [Source:UniProtKB/TrEMBL;Acc:B9N3M0]	Zinc finger, DHHC-type, palmitoyltransferase	chr1:6053636-6058137	1378	3.31278	2.52532	2.42441	145.355	111.542	106.604
POPTR_0001s08010.1	POPTR_0001s08010	POPTRDRAFT_581195	Predicted protein [Source:UniProtKB/TrEMBL;Acc:B9N3L9]	-	chr1:6066086-6067716	1479	0.362549	6.46729	0.913537	18.7873	340.14	46.6945
POPTR_0001s08020.1	POPTR_0001s08020	-	-	Sec1-like protein	chr1:6072157-6086651	2023	8.68226	6.30781	8.87791	654.094	478.17	668.919
POPTR_0001s08030.2	POPTR_0001s08030	POPTRDRAFT_581193	Predicted protein [Source:UniProtKB/TrEMBL;Acc:B9N3L7]	DNA photolyase, FAD-binding/Cryptochrome, C-terminal	chr1:6072157-6086651	2972	0.363909	0.432075	0.36534	39.5519	47.4879	39.6457
POPTR_0001s08040.1	POPTR_0001s08040	POPTRDRAFT_784351	Predicted protein [Source:UniProtKB/TrEMBL;Acc:B9N3L6]	-	chr1:6106719-6110009	2234	1.50612	5.86347	1.36139	133.719	528.196	121.57
POPTR_0001s08040.2	POPTR_0001s08040	POPTRDRAFT_784351	Predicted protein [Source:UniProtKB/TrEMBL;Acc:B9N3L6]	-	chr1:6106719-6110009	1874	0.87874	0.679891	1.7029	69.001	54.339	134.417
POPTR_0001s08050.1	POPTR_0001s08050	POPTRDRAFT_267028	Predicted protein [Source:UniProtKB/TrEMBL;Acc:B9N3L5]	Fatty acid hydroxylase	chr1:6121047-6124979	1241	17.528	16.6277	7.95963	682.018	662.177	308.361
POPTR_0001s08060.1	POPTR_0001s08060	-	-	Pentatricopeptide repeat	chr1:6138062-6139662	1079	0.0226708	0.0753997	0.0201585	0.988807	3.31312	0.881028
POPTR_0001s08070.1	POPTR_0001s08070	POPTRDRAFT_581188	Predicted protein [Source:UniProtKB/TrEMBL;Acc:B9N3L3]	-	chr1:6141825-6142961	708	0.950589	1.16869	0.441764	24.7202	30.9225	11.4534
POPTR_0001s08080.1	POPTR_0001s08080	POPTRDRAFT_837072	Predicted protein [Source:UniProtKB/TrEMBL;Acc:B9N3L2]	Cornichon	chr1:6144573-6147102	904	10.2114	12.2349	9.04278	252.633	302.635	224.583
POPTR_0001s08090.1	POPTR_0001s08090	POPTRDRAFT_784346	Predicted protein [Source:UniProtKB/TrEMBL;Acc:B9N3L1]	Nucleotide excision repair, TFIIH, subunit TTDA	chr1:6160815-6162354	914	14.8463	13.6689	11.1933	358.333	335.289	265.429
POPTR_0001s08090.2	POPTR_0001s08090	POPTRDRAFT_784346	Predicted protein [Source:UniProtKB/TrEMBL;Acc:B9N3L1]	Nucleotide excision repair, TFIIH, subunit TTDA	chr1:6160815-6162354	927	2.75336	3.86987	3.20983	67.4486	96.0364	77.2907
POPTR_0001s08090.3	POPTR_0001s08090	POPTRDRAFT_784346	Predicted protein [Source:UniProtKB/TrEMBL;Acc:B9N3L1]	Nucleotide excision repair, TFIIH, subunit TTDA	chr1:6160815-6162354	867	3.57538	2.70848	2.52641	81.6245	62.7294	56.6478
POPTR_0001s08100.1	POPTR_0001s08100	POPTRDRAFT_827867	Predicted protein [Source:UniProtKB/TrEMBL;Acc:B9N3L0]	Peptidase S14, ClpP	chr1:6167949-6171072	1367	0.122336	0.132591	0	5.22419	5.65242	0
POPTR_0001s08100.2	POPTR_0001s08100	POPTRDRAFT_827867	Predicted protein [Source:UniProtKB/TrEMBL;Acc:B9N3L0]	Peptidase S14, ClpP	chr1:6167949-6171072	1279	25.41	27.838	24.4514	1048.84	1145.1	1007.01
POPTR_0001s08110.1	POPTR_0001s08110	POPTRDRAFT_581183	Predicted protein [Source:UniProtKB/TrEMBL;Acc:B9N3K9]	Domain of unknown function DUF296	chr1:6171876-6174193	972	44.9086	38.4979	36.8463	1381.75	1195.94	1122.14
POPTR_0001s08120.1	POPTR_0001s08120	-	-	AT hook, DNA-binding motif	chr1:6175607-6176704	543	4.38935	5.53986	4.61393	80.0934	104.915	83.6976
POPTR_0001s08130.1	POPTR_0001s08130	POPTRDRAFT_581182	Predicted protein [Source:UniProtKB/TrEMBL;Acc:B9N3K8]	Amino acid-binding ACT	chr1:6189290-6192160	1734	3.00642	5.10052	2.36519	219.515	378.8	173.562
POPTR_0001s08140.1	POPTR_0001s08140	POPTRDRAFT_846424	Predicted protein [Source:UniProtKB/TrEMBL;Acc:B9GKT6]	Clp, N-terminal	chr1:6216512-6219001	954	55.2013	49.3062	64.7024	1584.87	1428.92	1845.03
POPTR_0001s08140.2	POPTR_0001s08140	POPTRDRAFT_846424	Predicted protein [Source:UniProtKB/TrEMBL;Acc:B9GKT6]	Clp, N-terminal	chr1:6216512-6219001	483	1.98058	0.843966	0.959815	24.0488	10.582	11.5645
POPTR_0001s08140.3	POPTR_0001s08140	POPTRDRAFT_846424	Predicted protein [Source:UniProtKB/TrEMBL;Acc:B9GKT6]	Clp, N-terminal	chr1:6216512-6219001	486	14.9403	2.94164	8.2781	182.805	37.0406	100.165
POPTR_0001s08150.1	POPTR_0001s08150	-	-	-	chr1:6216512-6219001	231	56.0339	49.6529	61.7049	125.579	118.168	132.154
POPTR_0001s08160.1	POPTR_0001s08160	POPTRDRAFT_266996	Predicted protein [Source:UniProtKB/TrEMBL;Acc:B9N3K6]	Multi antimicrobial extrusion protein	chr1:6219298-6220729	1431	1.90179	11.9609	13.632	92.9479	589.313	666.938
POPTR_0001s08180.1	POPTR_0001s08180	-	-	-	chr1:6248949-6249634	573	8.85159e-05	0	0	0.00127752	0	0
POPTR_0001s08200.1	POPTR_0001s08200	POPTRDRAFT_180708	Predicted protein [Source:UniProtKB/TrEMBL;Acc:B9GKT3]	Armadillo	chr1:6257089-6265330	2960	0.87991	3.00554	1.53625	108.825	377.798	189.813
POPTR_0001s08210.1	POPTR_0001s08210	POPTRDRAFT_548563	Predicted protein [Source:UniProtKB/TrEMBL;Acc:B9GKT2]	Zinc finger, AN1-type	chr1:6272172-6274263	1283	22.6504	25.5471	31.7202	957.166	1081.18	1335.64
POPTR_0001s08220.1	POPTR_0001s08220	POPTRDRAFT_548562	Predicted protein [Source:UniProtKB/TrEMBL;Acc:B9GKT1]	-	chr1:6281713-6282677	812	0.450851	11.3614	0.399833	9.88807	252.902	8.81028
POPTR_0001s08230.1	POPTR_0001s08230	POPTRDRAFT_640598	Predicted protein [Source:UniProtKB/TrEMBL;Acc:B9GKT0]	Uncharacterised protein family Ycf49	chr1:6283343-6286927	893	0.947556	2.23215	1.43625	25.709	61.8449	38.7652
POPTR_0001s08250.1	POPTR_0001s08250	POPTRDRAFT_640597	Predicted protein [Source:UniProtKB/TrEMBL;Acc:B9GKS8]	SNARE associated Golgi protein	chr1:6292771-6296831	1684	8.35841	13.9021	8.11483	432.312	729.991	417.607
POPTR_0001s08260.1	POPTR_0001s08260	POPTRDRAFT_846134	Predicted protein [Source:UniProtKB/TrEMBL;Acc:B9GKS7]	Serine-threonine/tyrosine-protein kinase	chr1:6302404-6305810	3308	0.0615005	0.802352	0.133648	6.92165	91.663	14.9775
POPTR_0001s08270.1	POPTR_0001s08270	POPTRDRAFT_751427	Predicted protein [Source:UniProtKB/TrEMBL;Acc:B9GKS6]	-	chr1:6310919-6316815	2297	0.993747	0.793986	0.957611	82.071	66.2624	79.2925
POPTR_0001s08280.1	POPTR_0001s08280	-	-	C4-dicarboxylate transporter/malic acid transport protein	chr1:6316994-6318223	933	0	0.0881413	0	0	2.20875	0
POPTR_0001s08300.1	POPTR_0001s08300	POPTRDRAFT_548555	Predicted protein [Source:UniProtKB/TrEMBL;Acc:B9GKS5]	Domain of unknown function DUF250	chr1:6324248-6325755	1507	2.3528	5.09087	1.87836	101.847	223.083	81.0546
POPTR_0001s08310.1	POPTR_0001s08310	POPTRDRAFT_548554	Predicted protein [Source:UniProtKB/TrEMBL;Acc:B9GKS4]	WRC	chr1:6338072-6339407	1036	0.0310796	0.515668	0.163143	0.988807	16.5174	5.19148
POPTR_0001s08320.1	POPTR_0001s08320	CYP76F3	Cytochrome P450 [source:UniProtKB/TrEMBL;Acc:B9GKS3_POPTR]	Cytochrome P450	chr1:6346497-6348498	1883	47.9088	11.5266	71.0509	3513.21	856.994	5189.25
POPTR_0001s08330.1	POPTR_0001s08330	-	-	Superoxide dismutase, copper/zinc binding	chr1:6354447-6357271	1509	36.233	25.313	47.571	1829.49	1297.66	2398.14
POPTR_0001s08350.1	POPTR_0001s08350	POPTRDRAFT_1067107	Predicted protein [Source:UniProtKB/TrEMBL;Acc:B9GKS1]	MADF domain	chr1:6369511-6370810	1299	24.1987	17.3991	23.0098	1293.36	958.596	1233.44
POPTR_0001s08360.1	POPTR_0001s08360	-	-	-	chr1:6370842-6371321	479	1.8641	1.69829	2.18427	24.7202	23.1918	29.0739
POPTR_0001s08370.1	POPTR_0001s08370	POPTRDRAFT_1067105	Predicted protein [Source:UniProtKB/TrEMBL;Acc:B9GKR9]	YTH domain	chr1:6380662-6386532	1869	9.83294	7.33753	10.754	642.725	481.507	701.298
POPTR_0001s08390.1	POPTR_0001s08390	-	-	D-isomer specific 2-hydroxyacid dehydrogenase, catalytic domain	chr1:6401515-6403094	753	15.8894	13.7689	17.7711	382.668	337.938	425.536
POPTR_0001s08400.1	POPTR_0001s08400	-	-	D-isomer specific 2-hydroxyacid dehydrogenase, NAD-binding	chr1:6408173-6408978	805	15.7072	15.0517	16.8896	365.859	352.295	394.7
POPTR_0001s08410.1	POPTR_0001s08410	ANS2	Putative uncharacterized protein [source:UniProtKB/TrEMBL;Acc:A9PHZ9_POPTR]	Oxoglutarate/iron-dependent oxygenase	chr1:6417724-6419472	1471	157.36	35.1486	8.18455	9422.4	2123.63	488.97
POPTR_0001s08420.1	POPTR_0001s08420	POPTRDRAFT_845903	Predicted protein [Source:UniProtKB/TrEMBL;Acc:B9GKR5]	-	chr1:6431516-6434806	1600	0	0	0.000140791	0	0	0.00706569
POPTR_0001s08440.1	POPTR_0001s08440	POPTRDRAFT_180626	Predicted protein [Source:UniProtKB/TrEMBL;Acc:B9GKR4]	Protein of unknown function DUF1191	chr1:6439275-6440595	942	0.0335993	0.779769	1.58859e-05	0.988807	23.1918	0.000467877
POPTR_0001s08450.1	POPTR_0001s08450	-	-	WD40 repeat-like-containing domain	chr1:6443868-6445031	880	9.02937	7.92885	10.4346	245.224	217.562	282.81
POPTR_0001s08460.1	POPTR_0001s08460	-	-	WD40 repeat, subgroup	chr1:6449334-6453432	1221	14.7848	12.4399	15.2442	615.895	527.891	637.864
POPTR_0001s08470.1	POPTR_0001s08470	POPTRDRAFT_548540	Predicted protein [Source:UniProtKB/TrEMBL;Acc:B9GKR2]	-	chr1:6453531-6455462	1337	1.03268	14.4605	1.21013	47.4628	669.25	55.5047
POPTR_0001s08480.1	POPTR_0001s08480	POPTRDRAFT_640574	Predicted protein [Source:UniProtKB/TrEMBL;Acc:B9GKR1]	-	chr1:6462620-6463572	866	0	0.452914	0.0401973	0	9.93936	0.881028
POPTR_0001s08510.1	POPTR_0001s08510	-	-	Transcription factor, MADS-box	chr1:6478980-6480482	407	1.53843	0.11911	0.684768	13.8433	1.10437	6.16719
POPTR_0001s08520.1	POPTR_0001s08520	-	-	Protein of unknown function DUF544	chr1:6494696-6496417	447	31.8525	26.6067	32.5337	317.407	268.363	318.051
POPTR_0001s08530.1	POPTR_0001s08530	-	-	Flagellar hook-length control protein	chr1:6498763-6502330	1851	26.1839	24.9379	26.3508	1916.31	1843.2	1934.74
POPTR_0001s08540.1	POPTR_0001s08540	-	-	KNOX2	chr1:6513482-6514078	444	45.4783	52.895	37.0698	373.769	431.81	303.955
POPTR_0001s08550.1	POPTR_0001s08550	-	-	ELK	chr1:6516566-6517905	846	32.3659	30.2555	24.3862	1074.83	1028.17	813.189
POPTR_0001s08560.1	POPTR_0001s08560	XM_002299532.1	predicted protein, mRNA [source:RefSeq DNA_predicted;Acc:XM_002299532.1]	Phospholipase D/Transphosphatidylase	chr1:6526024-6529066	1741	5.82502	1.97839	4.97153	390.579	133.629	334.791
POPTR_0001s08570.1	POPTR_0001s08570	POPTRDRAFT_829499	Predicted protein [Source:UniProtKB/TrEMBL;Acc:A9PCQ6]	NAD-dependent epimerase/dehydratase	chr1:6531179-6532992	1328	24.926	55.4206	21.0731	1067.32	2425.16	893.287
POPTR_0001s08590.1	POPTR_0001s08590	POPTRDRAFT_548532	Predicted protein [Source:UniProtKB/TrEMBL;Acc:B9GKQ5]	Transcription factor, TCP	chr1:6539122-6541393	2271	33.5875	9.97921	41.8818	2857.65	861.411	3559.35
POPTR_0001s08600.1	POPTR_0001s08600	-	Putative uncharacterized protein [source:UniProtKB/TrEMBL;Acc:A9PBS1_POPTR]	Hydroxymethylglutaryl-coenzyme A synthase C-terminal	chr1:6545133-6549336	1925	9.36427	27.3013	9.68838	604.371	1775.83	622.241
POPTR_0001s08610.1	POPTR_0001s08610	POPTRDRAFT_841888	Predicted protein [Source:UniProtKB/TrEMBL;Acc:B9GKQ3]	Pyridoxal phosphate-dependent transferase, major domain	chr1:6559942-6561914	1786	0.0158755	0.017634	0.113127	0.988807	1.10437	7.04822
POPTR_0001s08630.1	POPTR_0001s08630	-	-	-	chr1:6574948-6576414	761	63.5973	21.4627	48.4623	1219.11	413.036	929.716
POPTR_0001s08640.1	POPTR_0001s08640	-	-	SPX, N-terminal	chr1:6580788-6586642	1955	38.5131	11.8534	29.5244	2264.36	705.025	1729.35
POPTR_0001s08650.1	POPTR_0001s08650	-	-	RNA polymerase Rpb1, domain 3	chr1:6598606-6609905	3577	1.99201	2.59823	2.57225	228.415	301.494	293.382
POPTR_0001s08670.1	POPTR_0001s08670	-	-	Ran binding protein 1	chr1:6629680-6631124	432	14.057	10.245	14.3049	168.181	124.315	170.114
POPTR_0001s08680.1	POPTR_0001s08680	-	-	-	chr1:6634477-6636507	1095	12.9372	11.4194	15.8743	412.333	365.548	497.781
POPTR_0001s08690.1	POPTR_0001s08690	POPTRDRAFT_1067052	Predicted protein [Source:UniProtKB/TrEMBL;Acc:B9GKP6]	Domain of unknown function DUF250	chr1:6637761-6641257	1716	0.294745	0	0	14.6398	0	0
POPTR_0001s08690.2	POPTR_0001s08690	POPTRDRAFT_1067052	Predicted protein [Source:UniProtKB/TrEMBL;Acc:B9GKP6]	Domain of unknown function DUF250	chr1:6637761-6641257	1662	23.0987	18.2862	19.712	1127.09	894.542	958.516
POPTR_0001s08700.1	POPTR_0001s08700	POPTRDRAFT_548521	Predicted protein [Source:UniProtKB/TrEMBL;Acc:B9GKP5]	-	chr1:6648061-6651354	1416	0.0935691	0.743353	0.0673984	4.94404	39.7574	3.52411
POPTR_0001s08710.1	POPTR_0001s08710	CBF4	Putative C-repeat binding protein 4 [source:UniProtKB/TrEMBL;Acc:A9XBG7_POPTR]	Pathogenesis-related transcriptional factor/ERF, DNA-binding	chr1:6659257-6659974	642	0.133346	0	0.557329	2.96642	0	12.3344
POPTR_0001s08720.1	POPTR_0001s08720	CBF2	AP2/ERF domain-containing transcription factorC-repeat binding facor 3 [source:UniProtKB/TrEMBL;Acc:A9PL45_POPTR]	Pathogenesis-related transcriptional factor/ERF, DNA-binding	chr1:6661160-6662192	1032	0.299348	0	0.164615	12.8545	0	7.04822
POPTR_0001s08760.1	POPTR_0001s08760	POPTRDRAFT_797403	Predicted protein [Source:UniProtKB/TrEMBL;Acc:B9GKN9]	Apoptosis regulator, Bcl-2 protein, BAG	chr1:6693021-6695090	1675	0.447976	1.8763	0.569633	27.6866	117.064	35.2411
POPTR_0001s08770.1	POPTR_0001s08770	POPTRDRAFT_1067026	Predicted protein [Source:UniProtKB/TrEMBL;Acc:B9GKN8]	Translation elongation factor EFTu/EF1A, C-terminal	chr1:6699230-6701037	1807	29.808	29.5063	34.4709	2032.8	2014.07	2368.38
POPTR_0001s08780.1	POPTR_0001s08780	POPTRDRAFT_815112	Predicted protein [Source:UniProtKB/TrEMBL;Acc:B9GKN7]	Membrane bound O-acyl transferase, MBOAT	chr1:6701789-6705610	1838	36.7968	66.0075	32.1172	2321.37	4206.27	2019.55
POPTR_0001s08790.1	POPTR_0001s08790	POPTRDRAFT_640545	Predicted protein [Source:UniProtKB/TrEMBL;Acc:B9GKN6]	Protein of unknown function DUF947	chr1:6712384-6715608	1202	47.3202	43.1765	47.8877	2127.91	1990.08	2149.71
POPTR_0001s08810.1	POPTR_0001s08810	POPTRDRAFT_1067015	F-box family protein [Source:UniProtKB/TrEMBL;Acc:B9GKN4]	F-box domain, cyclin-like	chr1:6724216-6726851	1147	42.7106	48.957	58.6391	1640.89	1907.86	2253.86
POPTR_0001s08820.1	POPTR_0001s08820	POPTRDRAFT_640543	Predicted protein [Source:UniProtKB/TrEMBL;Acc:B9GKN3]	Pectinesterase inhibitor	chr1:6741097-6742148	1051	0.672511	0.212382	0.833523	20.765	6.62624	25.5498
POPTR_0001s08830.1	POPTR_0001s08830	POPTRDRAFT_640541	Predicted protein [Source:UniProtKB/TrEMBL;Acc:B9GKN1]	-	chr1:6743482-6747205	896	4.72282	2.89553	6.167	130.523	80.6193	169.157
POPTR_0001s08840.1	POPTR_0001s08840	POPTRDRAFT_1067013	Predicted protein [Source:UniProtKB/TrEMBL;Acc:B9GKN0]	UBX	chr1:6752649-6757124	2321	19.7664	21.7138	20.2858	1961.43	2188.37	2020.31
POPTR_0001s08850.1	POPTR_0001s08850	GRAS18	GRAS family transcription factor [source:UniProtKB/TrEMBL;Acc:B9GKM9_POPTR]	Transcription factor GRAS	chr1:6762010-6764341	2331	0.0210947	0.127359	0.046833	1.97761	12.1481	4.40514
POPTR_0001s08860.1	POPTR_0001s08860	CYP80E2	Cytochrome P450 [source:UniProtKB/TrEMBL;Acc:B9GKM8_POPTR]	Cytochrome P450	chr1:6766272-6768519	1683	0	1.51876	0	0	91.663	0
POPTR_0001s08870.1	POPTR_0001s08870	POPTRDRAFT_1067002	Predicted protein [Source:UniProtKB/TrEMBL;Acc:B9GKM7]	GPI transamidase subunit PIG-U	chr1:6770864-6776491	1873	28.1563	22.1151	27.5454	1464.42	1161.8	1422.86
POPTR_0001s08890.1	POPTR_0001s08890	POPTRDRAFT_751366	Predicted protein [Source:UniProtKB/TrEMBL;Acc:B9GKM5]	Generative cell specific-1, HAP2-GCS1	chr1:6785592-6793025	1869	0.137062	0.0446998	0.208668	9.88807	3.31312	14.9775
POPTR_0001s08910.1	POPTR_0001s08910	POPTRDRAFT_640534	Predicted protein [Source:UniProtKB/TrEMBL;Acc:B9GKM3]	IQ motif, EF-hand binding site	chr1:6806874-6811152	1779	0.0853594	7.0673	0.446907	5.93284	498.072	30.836
POPTR_0001s08920.1	POPTR_0001s08920	POPTRDRAFT_815105	Predicted protein [Source:UniProtKB/TrEMBL;Acc:B9GKM2]	Peptidase S54, rhomboid domain	chr1:6816141-6819053	1159	1.79809	8.04254	2.60648	65.2613	295.972	95.151
POPTR_0001s08940.1	POPTR_0001s08940	POPTRDRAFT_751360	Predicted protein [Source:UniProtKB/TrEMBL;Acc:B9GKL9]	Pentatricopeptide repeat	chr1:6835113-6836847	1518	0.41243	0.628243	0.369304	20.765	32.0268	18.5016
POPTR_0001s08950.1	POPTR_0001s08950	POPTRDRAFT_815104	Predicted protein [Source:UniProtKB/TrEMBL;Acc:B9GKL8]	Protein of unknown function DUF810	chr1:6844772-6860019	4582	8.09002	8.74495	8.23868	1284.42	1400.29	1301.28
POPTR_0001s08950.2	POPTR_0001s08950	POPTRDRAFT_815104	Predicted protein [Source:UniProtKB/TrEMBL;Acc:B9GKL8]	Protein of unknown function DUF810	chr1:6844772-6860019	4252	0.00028192	0.000401861	0	0.0413095	0.0595038	0
POPTR_0001s08960.1	POPTR_0001s08960	POPTRDRAFT_815103	Predicted protein [Source:UniProtKB/TrEMBL;Acc:B9GKL6]	C2 calcium-dependent membrane targeting	chr1:6860938-6862125	1187	0.570089	1.295	0.586964	19.7761	45.2793	20.2636
POPTR_0001s08970.1	POPTR_0001s08970	-	Putative uncharacterized protein [source:UniProtKB/TrEMBL;Acc:A9PB72_POPTR]	Pectinesterase inhibitor	chr1:6868973-6869920	947	46.9792	35.1392	39.0023	1261.72	965.954	1037.85
POPTR_0001s08990.1	POPTR_0001s08990	POPTRDRAFT_548499	Predicted protein [Source:UniProtKB/TrEMBL;Acc:B9GKL4]	Heat shock factor (HSF)-type, DNA-binding	chr1:6877505-6879984	2023	24.6939	19.3055	47.0355	2141.76	1715.09	4115.28
POPTR_0001s09000.1	POPTR_0001s09000	POPTRDRAFT_548498	Predicted protein [Source:UniProtKB/TrEMBL;Acc:B9GKL2]	Thaumatin, pathogenesis-related	chr1:6881732-6882745	1013	0.442947	0	0.124303	15.8209	0	4.40514
POPTR_0001s09020.1	POPTR_0001s09020	XM_002333307.1	predicted protein, mRNA [source:RefSeq DNA_predicted;Acc:XM_002333307.1]	Helicase, C-terminal	chr1:6893162-6895157	979	0.0288715	0	0.103311	0.988807	0	3.52411
POPTR_0001s09030.1	POPTR_0001s09030	POPTRDRAFT_180473	Predicted protein [Source:UniProtKB/TrEMBL;Acc:B9GKL0]	Thaumatin, pathogenesis-related	chr1:6912677-6913659	982	333.668	31.834	84.0865	11008.9	1061.93	2748.82
POPTR_0001s09040.1	POPTR_0001s09040	POPTRDRAFT_640520	Predicted protein [Source:UniProtKB/TrEMBL;Acc:B9GKK9]	Transcription initiation factor TFIIE, beta subunit	chr1:6918940-6922396	1308	57.2689	52.0866	46.3176	2760.75	2546.69	2225.48
POPTR_0001s09050.1	POPTR_0001s09050	POPTRDRAFT_548494	Predicted protein [Source:UniProtKB/TrEMBL;Acc:B9GKK8]	-	chr1:6923999-6924260	261	4.25646	1.88294	6.59712	11.8657	5.52187	17.6206
POPTR_0001s09060.1	POPTR_0001s09060	POPTRDRAFT_709393	Predicted protein [Source:UniProtKB/TrEMBL;Acc:B9GKK7]	Helicase, C-terminal	chr1:6932727-6937513	2739	3.98793	3.58018	4.9862	458.8	416.349	576.192
POPTR_0001s09070.1	POPTR_0001s09070	POPTRDRAFT_709387	Predicted protein [Source:UniProtKB/TrEMBL;Acc:B9GKK6]	Tetraspanin	chr1:6941741-6945709	1089	55.8426	74.6703	40.2499	1742.28	2377.72	1247.54
POPTR_0001s09090.1	POPTR_0001s09090	POPTRDRAFT_815097	Predicted protein [Source:UniProtKB/TrEMBL;Acc:B9GKK4]	Remorin, C-terminal	chr1:6951030-6953134	915	1.5067	17.6734	2.03599	61.3061	737.721	83.6976
POPTR_0001s09110.1	POPTR_0001s09110	POPTRDRAFT_548487	Predicted protein [Source:UniProtKB/TrEMBL;Acc:B9GKK2]	-	chr1:6970123-6971169	1046	0	0	0.0957797	0	0	2.64308
POPTR_0001s09120.1	POPTR_0001s09120	POPTRDRAFT_842227	Predicted protein [Source:UniProtKB/TrEMBL;Acc:B9GKK1]	-	chr1:6985035-6990003	2718	0.0908591	0.0902136	0.110433	10.8769	11.0493	13.2154
POPTR_0001s09130.1	POPTR_0001s09130	POPTRDRAFT_709382	Predicted protein [Source:UniProtKB/TrEMBL;Acc:B9GKK0]	Serine-threonine/tyrosine-protein kinase	chr1:6993689-6998876	2568	1.82799	10.1345	2.31078	160.685	904.876	202.843
POPTR_0001s09180.1	POPTR_0001s09180	TUB3	Tubulin, beta chain [source:UniProtKB/TrEMBL;Acc:B9GKJ5_POPTR]	Tubulin/FtsZ, 2-layer sandwich domain	chr1:7027789-7030590	1629	0.531871	17.1201	4.12193	33.6195	1096.09	260.784
POPTR_0001s09190.1	POPTR_0001s09190	-	Putative uncharacterized protein [source:UniProtKB/TrEMBL;Acc:A9PI64_POPTR]	Pyridoxal phosphate-dependent enzyme, beta subunit	chr1:7033311-7036292	1254	9.11318	8.70194	7.57697	420.569	409.987	347.697
POPTR_0001s09190.2	POPTR_0001s09190	-	Putative uncharacterized protein [source:UniProtKB/TrEMBL;Acc:A9PI64_POPTR]	Pyridoxal phosphate-dependent enzyme, beta subunit	chr1:7033311-7036292	1355	0.5322	0.540748	0.61433	26.3725	27.3447	30.2639
POPTR_0001s09200.1	POPTR_0001s09200	POPTRDRAFT_709378	Predicted protein [Source:UniProtKB/TrEMBL;Acc:B9GKJ3]	AMP-dependent synthetase/ligase	chr1:7038514-7041253	2065	43.1042	27.7478	40.2309	3162.21	2058.55	2943.51
POPTR_0001s09210.1	POPTR_0001s09210	POPTRDRAFT_751336	Heavy metal ATPase [Source:UniProtKB/TrEMBL;Acc:B9GKJ2]	Haloacid dehalogenase-like hydrolase	chr1:7055690-7059936	2898	14.0199	18.6157	7.49589	1623.47	2189.26	866.931
POPTR_0001s09220.1	POPTR_0001s09220	POPTRDRAFT_579334	Predicted protein [Source:UniProtKB/TrEMBL;Acc:B9NI09]	Heavy metal transport/detoxification protein	chr1:7067465-7067705	240	0.770888	0	0	1.97761	0	0
POPTR_0001s09230.1	POPTR_0001s09230	POPTRDRAFT_180407	Predicted protein [Source:UniProtKB/TrEMBL;Acc:B9GKJ1]	Glutathione S-transferase, N-terminal	chr1:7069562-7072819	1146	26.4529	18.2776	21.7057	1080.77	759.809	879.266
POPTR_0001s09250.1	POPTR_0001s09250	POPTRDRAFT_180397	Predicted protein [Source:UniProtKB/TrEMBL;Acc:B9GKI8]	Phosphoribosyltransferase C-terminal	chr1:7080803-7083949	3146	0	0.00905466	0.0513023	0	1.10437	6.16719
POPTR_0001s09270.1	POPTR_0001s09270	PTRCGPX3_1	Glutathione peroxidase [source:UniProtKB/TrEMBL;Acc:A9PI44_POPTR]	Glutathione peroxidase	chr1:7087958-7090234	863	59.5149	35.1084	44.939	1487.69	902.999	1115.52
POPTR_0001s09270.2	POPTR_0001s09270	PTRCGPX3_1	Glutathione peroxidase [source:UniProtKB/TrEMBL;Acc:A9PI44_POPTR]	Glutathione peroxidase	chr1:7087958-7090234	855	2.21115	1.02022	2.74484	54.295	25.7794	66.9168
POPTR_0001s09280.1	POPTR_0001s09280	PTRCGPX5	Glutathione peroxidase [source:UniProtKB/TrEMBL;Acc:B9GKI5_POPTR]	Glutathione peroxidase	chr1:7094580-7096543	908	89.1925	103.578	98.9826	2552.11	2999.48	2805.19
POPTR_0001s09300.1	POPTR_0001s09300	POPTRDRAFT_846545	Predicted protein [Source:UniProtKB/TrEMBL;Acc:B9GKI4]	Domain of unknown function DUF296	chr1:7097975-7103769	1444	7.76819	8.34212	8.18722	405.133	440.533	424.39
POPTR_0001s09300.2	POPTR_0001s09300	POPTRDRAFT_846545	Predicted protein [Source:UniProtKB/TrEMBL;Acc:B9GKI4]	Domain of unknown function DUF296	chr1:7097975-7103769	1614	0.813118	1.11929	1.18881	46.7523	65.2702	68.1044
POPTR_0001s09310.1	POPTR_0001s09310	POPTRDRAFT_709356	Predicted protein [Source:UniProtKB/TrEMBL;Acc:B9GKI3]	Resolvase, holliday junction-type, YqgF-like	chr1:7108479-7110979	881	2.66447	5.83623	2.42354	77.127	170.074	69.6012
POPTR_0001s09320.1	POPTR_0001s09320	POPTRDRAFT_829476	Predicted protein [Source:UniProtKB/TrEMBL;Acc:B9GKI2]	Serine-threonine/tyrosine-protein kinase	chr1:7114817-7120393	2575	8.31579	6.0134	6.16425	788.26	576.686	584.433
POPTR_0001s09320.2	POPTR_0001s09320	POPTRDRAFT_829476	Predicted protein [Source:UniProtKB/TrEMBL;Acc:B9GKI2]	Serine-threonine/tyrosine-protein kinase	chr1:7114817-7120393	2574	17.7379	12.4895	21.4701	1675.27	1193.65	2027.37
POPTR_0001s09330.1	POPTR_0001s09330	TUB9	Tubulin, beta chain [source:UniProtKB/TrEMBL;Acc:B9GKI1_POPTR]	Tubulin/FtsZ, 2-layer sandwich domain	chr1:7122617-7124431	1603	0.754176	65.8231	3.64928	44.4963	3932.22	214.09
POPTR_0001s09340.1	POPTR_0001s09340	POPTRDRAFT_709341	Predicted protein [Source:UniProtKB/TrEMBL;Acc:B9GKI0]	Glutamate--cysteine ligase, GCS2	chr1:7126779-7134163	2072	32.1793	15.4154	56.7516	2388.76	1154.98	4216.37
POPTR_0001s09350.1	POPTR_0001s09350	POPTRDRAFT_548466	Predicted protein [Source:UniProtKB/TrEMBL;Acc:B9GKH9]	Haloacid dehalogenase-like hydrolase	chr1:7140552-7142739	2187	8.49293	5.24173	7.12846	650.747	408.618	548.88
POPTR_0001s09380.1	POPTR_0001s09380	POPTRDRAFT_1066903	Predicted protein [Source:UniProtKB/TrEMBL;Acc:B9GKH8]	Bromo adjacent homology (BAH) domain	chr1:7154041-7159414	2137	24.1487	16.1243	25.9099	2434.01	1657.2	2635.98
POPTR_0001s09390.1	POPTR_0001s09390	POPTRDRAFT_548464	Predicted protein [Source:UniProtKB/TrEMBL;Acc:B9GKH7]	Tubby, C-terminal	chr1:7161910-7164745	2652	1.70285	1.28955	1.99287	176.997	135.838	207.042
POPTR_0001s09410.1	POPTR_0001s09410	POPTRDRAFT_838725	Predicted protein [Source:UniProtKB/TrEMBL;Acc:B9GKH5]	Kinesin, motor domain	chr1:7171151-7178817	3264	0.893974	1.64628	1.01213	114.702	213.144	129.511
POPTR_0001s09420.1	POPTR_0001s09420	POPTRDRAFT_751320	Predicted protein [Source:UniProtKB/TrEMBL;Acc:B9GKH4]	Zinc finger, C3HC4 RING-type	chr1:7182554-7183196	642	0.0561881	0.0603214	0	0.988807	1.10437	0
POPTR_0001s09430.1	POPTR_0001s09430	POPTRDRAFT_815084	Predicted protein [Source:UniProtKB/TrEMBL;Acc:B9GKH3]	-	chr1:7188421-7190869	884	12.55	10.2071	8.22608	330.262	270.571	215.852
POPTR_0001s09440.1	POPTR_0001s09440	-	-	-	chr1:7213233-7214089	856	9.28793	0.5108	4.96935	181.941	9.93939	97.7941
POPTR_0001s09450.1	POPTR_0001s09450	POPTRDRAFT_1066896	Predicted protein [Source:UniProtKB/TrEMBL;Acc:B9GKH2]	Helix-loop-helix DNA-binding domain	chr1:7214426-7217955	2150	38.8665	4.27843	16.8637	3172.09	354.504	1373.15
POPTR_0001s09470.1	POPTR_0001s09470	POPTRDRAFT_640485	Predicted protein [Source:UniProtKB/TrEMBL;Acc:B9GKH0]	-	chr1:7223334-7227844	3542	0.970006	0.410009	0.99614	128.545	55.2187	131.273
POPTR_0001s09480.1	POPTR_0001s09480	POPTRDRAFT_751316	Predicted protein [Source:UniProtKB/TrEMBL;Acc:B9GKG9]	Mur ligase, C-terminal	chr1:7235954-7240090	2761	1.84708	3.22534	2.42019	227.426	401.992	300.43
POPTR_0001s09500.1	POPTR_0001s09500	POPTRDRAFT_845503	Predicted protein [Source:UniProtKB/TrEMBL;Acc:B9GKG7]	Peptidase A22B, signal peptide peptidase	chr1:7246153-7252240	1737	8.32529	9.151	9.73894	471.661	522.564	551.005
POPTR_0001s09520.1	POPTR_0001s09520	POPTRDRAFT_709331	Predicted protein [Source:UniProtKB/TrEMBL;Acc:B9GKG5]	Serine-threonine/tyrosine-protein kinase	chr1:7258068-7265961	4013	4.01406	2.48013	2.56104	566.689	353.396	360.914
POPTR_0001s09520.2	POPTR_0001s09520	POPTRDRAFT_709331	Predicted protein [Source:UniProtKB/TrEMBL;Acc:B9GKG5]	Serine-threonine/tyrosine-protein kinase	chr1:7258068-7265961	4105	2.98377	2.26448	3.46914	424.877	325.49	492.928
POPTR_0001s09520.3	POPTR_0001s09520	POPTRDRAFT_709331	Predicted protein [Source:UniProtKB/TrEMBL;Acc:B9GKG5]	Serine-threonine/tyrosine-protein kinase	chr1:7258068-7265961	4082	0	6.3186e-05	6.19823e-05	0	0.00907393	0.00880721
POPTR_0001s09550.1	POPTR_0001s09550	POPTRDRAFT_797367	Predicted protein [Source:UniProtKB/TrEMBL;Acc:B9GKG2]	Uncharacterised protein family UPF0497, trans-membrane plant	chr1:7273613-7276148	897	0.37982	0.422742	0.4257	7.91046	8.83499	8.81028
POPTR_0001s09560.1	POPTR_0001s09560	-	-	Helicase, C-terminal	chr1:7273613-7276148	1413	0.354165	0.108524	0.279481	17.7985	5.52187	14.0964
POPTR_0001s09570.1	POPTR_0001s09570	POPTRDRAFT_180318	Predicted protein [Source:UniProtKB/TrEMBL;Acc:B9GKG1]	Thaumatin, pathogenesis-related	chr1:7280385-7281408	1023	144.164	3.53107	35.3269	4882.27	120.858	1180.56
POPTR_0001s09580.1	POPTR_0001s09580	POPTRDRAFT_1066884	Predicted protein [Source:UniProtKB/TrEMBL;Acc:B9GKG0]	Potassium channel, voltage dependent, Kv, tetramerisation	chr1:7288629-7290432	1803	5.99008	1.47374	4.72826	412.078	103.811	324.731
POPTR_0001s09590.1	POPTR_0001s09590	POPTRDRAFT_548444	Predicted protein [Source:UniProtKB/TrEMBL;Acc:B9GKF9]	-	chr1:7297324-7300441	1953	40.5033	6.67575	25.7755	2699.71	452.223	1716.68
POPTR_0001s09590.2	POPTR_0001s09590	POPTRDRAFT_548444	Predicted protein [Source:UniProtKB/TrEMBL;Acc:B9GKF9]	-	chr1:7297324-7300441	1754	8.36054	0.697525	3.43127	487.22	41.432	199.525
POPTR_0001s09600.1	POPTR_0001s09600	POPTRDRAFT_548443	Predicted protein [Source:UniProtKB/TrEMBL;Acc:B9GKF8]	Peptidase M1, membrane alanine aminopeptidase, N-terminal	chr1:7305421-7312945	3607	4.29443	1.37286	6.95017	573.152	185.143	926.365
POPTR_0001s09600.2	POPTR_0001s09600	POPTRDRAFT_548443	Predicted protein [Source:UniProtKB/TrEMBL;Acc:B9GKF8]	Peptidase M1, membrane alanine aminopeptidase, N-terminal	chr1:7305421-7312945	3574	157.916	58.383	165.734	20974.6	7836.22	21977.9
POPTR_0001s09610.1	POPTR_0001s09610	POPTRDRAFT_709317	Predicted protein [Source:UniProtKB/TrEMBL;Acc:A9PG85]	Ubiquitin-conjugating enzyme, E2	chr1:7316634-7320049	823	35.4923	35.7156	28.2647	923.333	939.764	733.811
POPTR_0001s09620.1	POPTR_0001s09620	POPTRDRAFT_751302	Predicted protein [Source:UniProtKB/TrEMBL;Acc:B9GKF6]	ARID/BRIGHT DNA-binding domain	chr1:7325070-7328589	1947	3.45625	3.32906	3.01453	250.389	244.51	218.006
POPTR_0001s09630.1	POPTR_0001s09630	POPTRDRAFT_829469	Predicted protein [Source:UniProtKB/TrEMBL;Acc:B9GKF5]	Zinc finger, C3HC4 RING-type	chr1:7335964-7338804	2085	41.3637	19.3948	34.9037	2753.2	1304.21	2326.99
POPTR_0001s09640.1	POPTR_0001s09640	POPTRDRAFT_709311	Predicted protein [Source:UniProtKB/TrEMBL;Acc:B9GKF4]	-	chr1:7343605-7347855	1824	10.8043	23.0511	10.2086	724.796	1568.18	684.96
POPTR_0001s09660.1	POPTR_0001s09660	POPTRDRAFT_709305	Predicted protein [Source:UniProtKB/TrEMBL;Acc:B9GKF2]	Clathrin adaptor, beta-adaptin, appendage, C-terminal subdomain	chr1:7361526-7368052	3018	43.1019	65.5499	37.2342	4599.94	7116.32	3939.13
POPTR_0001s09670.2	POPTR_0001s09670	POPTRDRAFT_751297	Predicted protein [Source:UniProtKB/TrEMBL;Acc:B9GKF1]	Helicase, C-terminal	chr1:7375861-7382393	2876	9.39758	11.9936	7.6359	986.679	1271.7	795.017
POPTR_0001s09670.3	POPTR_0001s09670	POPTRDRAFT_751297	Predicted protein [Source:UniProtKB/TrEMBL;Acc:B9GKF1]	Helicase, C-terminal	chr1:7375861-7382393	2867	6.58528	13.3991	5.95658	692.829	1424.1	621.889
POPTR_0001s09680.1	POPTR_0001s09680	POPTRDRAFT_548435	Predicted protein [Source:UniProtKB/TrEMBL;Acc:B9GKF0]	CCT domain	chr1:7402313-7404039	1017	0	0.336566	0	0	9.93936	0
POPTR_0001s09690.1	POPTR_0001s09690	-	Putative uncharacterized protein [source:UniProtKB/TrEMBL;Acc:A9PCV7_POPTR]	Uncharacterised protein family Cys-rich	chr1:7409397-7412737	1230	27.3321	23.459	17.6427	1103.35	956.573	710.701
POPTR_0001s09710.1	POPTR_0001s09710	POPTRDRAFT_1066853	Predicted protein [Source:UniProtKB/TrEMBL;Acc:B9GKE6]	BTB/POZ fold	chr1:7434410-7437328	2626	0.302952	1.03695	0.402292	28.7808	99.3936	38.1376
POPTR_0001s09720.1	POPTR_0001s09720	POPTRDRAFT_839681	Predicted protein [Source:UniProtKB/TrEMBL;Acc:B9GKE5]	POX	chr1:7461916-7465894	2647	0.0803931	0.0555967	0.266706	7.95418	5.56362	26.4353
POPTR_0001s09730.1	POPTR_0001s09730	POPTRDRAFT_548430	Predicted protein [Source:UniProtKB/TrEMBL;Acc:A9PGN5]	Protein of unknown function DUF604	chr1:7473839-7477400	2161	0.174975	2.31627	0.377422	11.8657	157.397	25.5498
POPTR_0001s09740.1	POPTR_0001s09740	-	-	Pentatricopeptide repeat	chr1:7488698-7491005	2118	0.991923	0.95802	0.983614	66.2501	65.158	65.1961
POPTR_0001s09750.1	POPTR_0001s09750	POPTRDRAFT_751288	Predicted protein [Source:UniProtKB/TrEMBL;Acc:B9GKE2]	-	chr1:7496346-7497690	831	0.114503	1.25351	0.204937	2.96642	33.1312	5.28617
POPTR_0001s09760.1	POPTR_0001s09760	POPTRDRAFT_815074	Predicted protein [Source:UniProtKB/TrEMBL;Acc:B9GKE1]	Protein of unknown function DUF2301	chr1:7500841-7504267	1404	17.2582	19.3484	14.8634	663.49	748.765	570.906
POPTR_0001s09770.1	POPTR_0001s09770	POPTRDRAFT_180252	Predicted protein [Source:UniProtKB/TrEMBL;Acc:B9GKE0]	Fatty acid hydroxylase	chr1:7511389-7513339	876	0.805957	2.37793	0.440805	22.7426	69.5755	12.3344
POPTR_0001s09780.1	POPTR_0001s09780	-	Putative uncharacterized protein [source:UniProtKB/TrEMBL;Acc:A9PAF5_POPTR]	-	chr1:7522436-7523283	752	444.682	666.005	312.802	9178.69	13995.7	6442.96
POPTR_0001s09790.1	POPTR_0001s09790	POPTRDRAFT_548424	Predicted protein [Source:UniProtKB/TrEMBL;Acc:B9GKD8]	Glycoside hydrolase, family 28	chr1:7532066-7534901	1548	42.4466	54.1925	5.81891	2623.22	3468.62	359.459
POPTR_0001s09800.1	POPTR_0001s09800	XM_002304480.1	predicted protein, mRNA [source:RefSeq DNA_predicted;Acc:XM_002304480.1]	Serine-threonine/tyrosine-protein kinase	chr1:7535356-7539150	1373	6.01589	6.48114	5.30212	263.262	285.484	231.96
POPTR_0001s09810.1	POPTR_0001s09810	MYB010	Predicted protein [source:UniProtKB/TrEMBL;Acc:B9GKD6_POPTR]	Myb, DNA-binding	chr1:7552383-7554413	1221	1.09241	9.37937	2.48279	46.474	405.583	105.723
POPTR_0001s09820.1	POPTR_0001s09820	POPTRDRAFT_797349	Predicted protein [Source:UniProtKB/TrEMBL;Acc:B9GKD5]	Protein BYPASS-related	chr1:7573046-7574981	1935	0.542846	1.682	0.727488	36.5859	114.855	49.3376
POPTR_0001s09830.1	POPTR_0001s09830	POPTRDRAFT_815070	Predicted protein [Source:UniProtKB/TrEMBL;Acc:A9PHT1]	Pyridine nucleotide-disulphide oxidoreductase, NAD-binding region	chr1:7581385-7587468	1808	10.9419	14.5371	6.076	733.091	983.541	407.538
POPTR_0001s09830.2	POPTR_0001s09830	POPTRDRAFT_815070	Predicted protein [Source:UniProtKB/TrEMBL;Acc:A9PHT1]	Pyridine nucleotide-disulphide oxidoreductase, NAD-binding region	chr1:7581385-7587468	1868	2.89011	4.43626	5.69578	195.399	303.054	385.387
POPTR_0001s09850.1	POPTR_0001s09850	ACS1	Putative uncharacterized protein [source:UniProtKB/TrEMBL;Acc:A9PFV4_POPTR]	Aminotransferase, class I/classII	chr1:7596407-7599249	1830	4.01081	0.176665	0.445637	248.188	11.0437	27.3119
POPTR_0001s09860.1	POPTR_0001s09860	POPTRDRAFT_180213	Predicted protein [Source:UniProtKB/TrEMBL;Acc:B9GKD1]	2-C-methyl-D-erythritol 2,4-cyclodiphosphate synthase	chr1:7611299-7614523	1079	19.7803	6.94029	12.6543	761.861	270.686	485.993
POPTR_0001s09860.2	POPTR_0001s09860	POPTRDRAFT_180213	Predicted protein [Source:UniProtKB/TrEMBL;Acc:B9GKD1]	2-C-methyl-D-erythritol 2,4-cyclodiphosphate synthase	chr1:7611299-7614523	717	0.293595	0.165644	0.479923	6.72794	3.81867	10.8587
POPTR_0001s09870.1	POPTR_0001s09870	POPTRDRAFT_709269	Predicted protein [Source:UniProtKB/TrEMBL;Acc:B9GKD0]	Ubiquitin ligase, Det1/DDB1-complexing	chr1:7622352-7623868	504	16.679	23.3918	16.8992	196.773	277.198	198.231
POPTR_0001s09880.1	POPTR_0001s09880	-	-	-	chr1:7625529-7626029	168	0	2.35766	0	0	1.10437	0
POPTR_0001s09890.1	POPTR_0001s09890	-	-	Spo11/DNA topoisomerase VI, subunit A, N-terminal	chr1:7633265-7635531	1324	0.0192032	0.0210009	0	0.988807	1.10437	0
POPTR_0001s09910.1	POPTR_0001s09910	POPTRDRAFT_797347	Predicted protein [Source:UniProtKB/TrEMBL;Acc:B9GKC9]	Glycoside hydrolase, family 9	chr1:7649069-7651624	1765	0.0973728	2.53424	1.03335	6.92165	183.326	73.1253
POPTR_0001s09920.1	POPTR_0001s09920	POPTRDRAFT_839722	Predicted protein [Source:UniProtKB/TrEMBL;Acc:B9GKC8]	WD40 repeat, subgroup	chr1:7653806-7661580	4636	3.70991	3.82633	3.74496	630.859	657.102	635.221
POPTR_0001s09930.1	POPTR_0001s09930	POPTRDRAFT_709256	Predicted protein [Source:UniProtKB/TrEMBL;Acc:B9GKC7]	Metallo-dependent phosphatase	chr1:7665396-7668094	1037	2.96566	0.55902	1.89007	105.053	20.1461	67.0824
POPTR_0001s09930.2	POPTR_0001s09930	POPTRDRAFT_709256	Predicted protein [Source:UniProtKB/TrEMBL;Acc:B9GKC7]	Metallo-dependent phosphatase	chr1:7665396-7668094	1386	37.783	29.6687	36.7313	1802.36	1431	1754
POPTR_0001s09940.1	POPTR_0001s09940	-	-	-	chr1:7670327-7670696	261	16.1684	14.5902	10.8406	74.1606	71.7843	48.4565
POPTR_0001s09950.1	POPTR_0001s09950	POPTRDRAFT_548410	Predicted protein [Source:UniProtKB/TrEMBL;Acc:B9GKC5]	-	chr1:7679201-7684385	2474	18.0438	8.92748	15.9826	1711.63	858.098	1508.32
POPTR_0001s09960.1	POPTR_0001s09960	POPTRDRAFT_751270	Predicted protein [Source:UniProtKB/TrEMBL;Acc:B9GKC4]	Protein of unknown function DUF567	chr1:7685206-7686026	654	0.116405	0.52026	0.0519258	1.97761	8.83499	0.881028
POPTR_0001s09970.1	POPTR_0001s09970	-	-	Ferric reductase, NAD binding	chr1:7710795-7719892	3814	1.05417	3.67449	0.632271	157.22	552.81	94.4378
POPTR_0001s09980.1	POPTR_0001s09980	-	-	-	chr1:7724022-7724542	520	0	0.0717855	0	0	1.10437	0
POPTR_0001s09990.1	POPTR_0001s09990	POPTRDRAFT_751268	Predicted protein [Source:UniProtKB/TrEMBL;Acc:B9GKC3]	Water stress and hypersensitive response domain	chr1:7727233-7727864	631	0	0.116808	0	0	2.20875	0
POPTR_0001s10000.1	POPTR_0001s10000	POPTRDRAFT_815063	Predicted protein [Source:UniProtKB/TrEMBL;Acc:B9GKC2]	EF-Hand 1, calcium-binding site	chr1:7732339-7734333	1884	0.0733555	1.19836	0.300324	4.94404	82.828	20.2636
POPTR_0001s10020.1	POPTR_0001s10020	POPTRDRAFT_548402	Predicted protein [Source:UniProtKB/TrEMBL;Acc:B9GKC1]	Glycoside hydrolase, family 5	chr1:7749245-7751284	1768	0.0151486	0	0	0.988807	0	0
POPTR_0001s10030.1	POPTR_0001s10030	POPTRDRAFT_180180	Predicted protein [Source:UniProtKB/TrEMBL;Acc:B9GKC0]	Ribosomal protein L25/Gln-tRNA synthetase, anti-codon-binding domain	chr1:7756177-7759746	1369	7.02356	7.40735	8.32797	325.318	350.145	385.009
POPTR_0001s10040.1	POPTR_0001s10040	POPTRDRAFT_829457	Predicted protein [Source:UniProtKB/TrEMBL;Acc:A9PAK3]	Reticulon	chr1:7768360-7771274	1149	216.178	250.571	191.468	7701.84	9106.68	6811.46
POPTR_0001s10050.1	POPTR_0001s10050	POPTRDRAFT_548396	Predicted protein [Source:UniProtKB/TrEMBL;Acc:B9GKB8]	ATPase, AAA-5	chr1:7773207-7780421	2995	29.2398	3.90296	45.0467	3442.92	464.941	5311.44
POPTR_0001s10060.1	POPTR_0001s10060	POPTRDRAFT_843221	Predicted protein [Source:UniProtKB/TrEMBL;Acc:B9GKB6]	Abortive infection protein	chr1:7786997-7790101	1609	22.3702	14.7296	22.3271	1123.88	745.079	1116.25
POPTR_0001s10070.1	POPTR_0001s10070	CPK3	Calcium dependent protein kinase 3 [source:UniProtKB/TrEMBL;Acc:B9GKB5_POPTR]	EF-hand	chr1:7797201-7802253	1685	24.6776	36.7539	23.7594	1593.55	2388.99	1537.83
POPTR_0001s10080.1	POPTR_0001s10080	POPTRDRAFT_797338	Predicted protein [Source:UniProtKB/TrEMBL;Acc:B9GKB4]	Inhibitor of apoptosis-promoting Bax1-related	chr1:7808280-7811541	1784	0.0618108	2.64939	0.0554869	3.95523	172.282	3.52411
POPTR_0001s10090.1	POPTR_0001s10090	POPTRDRAFT_709230	Predicted protein [Source:UniProtKB/TrEMBL;Acc:B9GKB3]	-	chr1:7815810-7820020	2828	55.3884	31.1531	55.0603	7231.41	4161.74	7192.44
POPTR_0001s10100.1	POPTR_0001s10100	POPTRDRAFT_640414	Predicted membrane protein [Source:UniProtKB/TrEMBL;Acc:B9GKB2]	-	chr1:7824528-7826232	746	0.047587	0	0.0843804	0.988807	0	1.76206
POPTR_0001s10110.1	POPTR_0001s10110	POPTRDRAFT_751258	Predicted protein [Source:UniProtKB/TrEMBL;Acc:B9GKB1]	-	chr1:7827241-7828342	330	0.312436	0.17106	0.562232	1.97761	1.10437	3.52411
POPTR_0001s10120.1	POPTR_0001s10120	POPTRDRAFT_709225	Predicted protein [Source:UniProtKB/TrEMBL;Acc:B9GKB0]	Plant disease resistance response protein	chr1:7830531-7831340	809	0.519882	0.398751	0	12.8545	9.93936	0
POPTR_0001s10130.1	POPTR_0001s10130	POPTRDRAFT_640411	Predicted protein [Source:UniProtKB/TrEMBL;Acc:B9GKA9]	Plant disease resistance response protein	chr1:7835384-7836143	759	0	0.147297	0	0	3.31312	0
POPTR_0001s10150.1	POPTR_0001s10150	POPTRDRAFT_640410	Predicted protein [Source:UniProtKB/TrEMBL;Acc:B9GKA8]	Plant disease resistance response protein	chr1:7842981-7843614	633	0	0.0642504	0	0	1.10437	0
POPTR_0001s10160.1	POPTR_0001s10160	-	-	Plant disease resistance response protein	chr1:7850958-7851533	575	0	0.262572	0	0	3.31312	0
POPTR_0001s10170.1	POPTR_0001s10170	POPTRDRAFT_815054	Cation proton exchanger [Source:UniProtKB/TrEMBL;Acc:B9GKA7]	Cation/H+ exchanger	chr1:7853422-7856722	2415	13.226	18.9522	13.8864	1137.13	1653.25	1194.67
POPTR_0001s10180.1	POPTR_0001s10180	POPTRDRAFT_847239	Predicted protein [Source:UniProtKB/TrEMBL;Acc:B9GKA6]	-	chr1:7872472-7876115	1971	3.27091	3.32616	4.14341	243.726	251.493	309.521
POPTR_0001s10190.1	POPTR_0001s10190	POPTRDRAFT_709218	Predicted protein [Source:UniProtKB/TrEMBL;Acc:B9GKA4]	BTB/Kelch-associated	chr1:7903437-7907079	2315	2.52393	3.02277	1.74879	221.723	268.363	153.462
POPTR_0001s10200.1	POPTR_0001s10200	POPTRDRAFT_751249	Predicted protein [Source:UniProtKB/TrEMBL;Acc:B9GKA3]	Protein of unknown function DUF1191	chr1:7909542-7910430	888	0.0357881	0.0391529	0	0.988807	1.10437	0
POPTR_0001s10220.1	POPTR_0001s10220	POPTRDRAFT_640402	Predicted protein [Source:UniProtKB/TrEMBL;Acc:B9GL99]	6-phosphogluconate dehydrogenase, C-terminal	chr1:7916345-7918400	2055	43.6467	78.7855	39.2757	3730.94	6893.4	3371.08
POPTR_0001s10240.1	POPTR_0001s10240	POPTRDRAFT_180099	Multidrug resistance protein ABC transporter family [Source:UniProtKB/TrEMBL;Acc:B9GL97]	ABC transporter-like	chr1:7928358-7935528	4821	0.124635	0.771799	0.415011	21.7538	135.838	72.2443
POPTR_0001s10250.1	POPTR_0001s10250	POPTRDRAFT_709212	Predicted protein [Source:UniProtKB/TrEMBL;Acc:B9GL96]	Translation elongation factor EFTu/EF1A, domain 2	chr1:7945216-7948740	2613	5.85348	3.86262	7.86537	663.49	445.062	891.6
POPTR_0001s10270.1	POPTR_0001s10270	POPTRDRAFT_1066731	Predicted protein [Source:UniProtKB/TrEMBL;Acc:B9GL94]	Aldose 1-epimerase	chr1:7956541-7959307	1478	8.56963	5.29785	8.31621	461.773	292.659	451.086
POPTR_0001s10280.1	POPTR_0001s10280	POPTRDRAFT_1066727	Predicted protein [Source:UniProtKB/TrEMBL;Acc:B9GL93]	Serine-threonine/tyrosine-protein kinase	chr1:7965865-7969292	2201	0.0249438	0.0952427	0.154818	1.97761	7.73061	12.3344
POPTR_0001s10290.1	POPTR_0001s10290	POPTRDRAFT_709204	Predicted protein [Source:UniProtKB/TrEMBL;Acc:A9PEM1]	Ubiquitin-conjugating enzyme, E2	chr1:7976042-7980233	936	328.787	366.553	255.107	9784.13	11067.6	7604.02
POPTR_0001s10300.1	POPTR_0001s10300	ERF87	AP2/ERF domain-containing transcription factor [source:UniProtKB/TrEMBL;Acc:B9GL91_POPTR]	Pathogenesis-related transcriptional factor/ERF, DNA-binding	chr1:7990429-7992409	1980	0.140377	0.274321	0.237502	8.89927	17.67	14.9775
POPTR_0001s10310.1	POPTR_0001s10310	POPTRDRAFT_548369	Predicted protein [Source:UniProtKB/TrEMBL;Acc:B9GL90]	Arabinogalactan peptide, AGP	chr1:8004815-8006344	660	2.14309	95.3946	9.12073	39.5523	1785.77	169.157
POPTR_0001s10320.1	POPTR_0001s10320	POPTRDRAFT_815048	Predicted protein [Source:UniProtKB/TrEMBL;Acc:B9GL89]	Nucleotide-sugar transporter	chr1:8010468-8014078	1562	1.19863	2.87445	1.68981	60.5388	147.185	84.5787
POPTR_0001s10330.1	POPTR_0001s10330	-	-	WD40 repeat, subgroup	chr1:8015266-8021133	3222	6.40806	5.25714	6.70349	811.751	680.385	843.318
POPTR_0001s10340.1	POPTR_0001s10340	POPTRDRAFT_797324	Predicted protein [Source:UniProtKB/TrEMBL;Acc:B9GL87]	RNA-processing protein, HAT helix	chr1:8031043-8036090	2524	21.0416	15.5191	21.416	2515.36	1909.63	2570.87
POPTR_0001s10350.1	POPTR_0001s10350	POPTRDRAFT_751234	Predicted protein [Source:UniProtKB/TrEMBL;Acc:B9GL86]	-	chr1:8039686-8042372	1440	0.256472	0.116173	0.401048	16.8097	7.73061	26.4308
POPTR_0001s10360.1	POPTR_0001s10360	XM_002299454.1	predicted protein, mRNA [source:RefSeq DNA_predicted;Acc:XM_002299454.1]	KIP1-like	chr1:8048716-8052133	3046	0.465341	0.573496	1.92975	70.2596	89.533	292.118
POPTR_0001s10370.1	POPTR_0001s10370	POPTRDRAFT_640384	Predicted protein [Source:UniProtKB/TrEMBL;Acc:B9GL84]	Mitochondrial substrate/solute carrier	chr1:8052570-8056304	1590	44.956	39.9367	42.0488	2543.23	2288.88	2363.81
POPTR_0001s10390.1	POPTR_0001s10390	POPTRDRAFT_640382	Predicted protein [Source:UniProtKB/TrEMBL;Acc:B9GL82]	-	chr1:8066890-8073123	3789	0.0285553	0.142185	0.13381	3.95523	19.8787	18.5016
POPTR_0001s10400.1	POPTR_0001s10400	POPTRDRAFT_829446	Predicted protein [Source:UniProtKB/TrEMBL;Acc:B9GL81]	Domain of unknown function DUF231, plant	chr1:8078471-8082221	1802	2.73034	8.57385	3.02663	173.147	550.318	190.723
POPTR_0001s10410.1	POPTR_0001s10410	HMGB912	Putative uncharacterized protein [source:UniProtKB/TrEMBL;Acc:A9PHY2_POPTR]	High mobility group, HMG1/HMG2	chr1:8088413-8090992	1728	0.482397	2.7097	0.552338	38.5635	221.457	44.3545
POPTR_0001s10420.1	POPTR_0001s10420	-	-	-	chr1:8098433-8099167	480	8.94788	11.415	9.29226	113.713	147.986	115.415
POPTR_0001s10430.1	POPTR_0001s10430	-	-	Amino acid transporter, transmembrane	chr1:8102836-8106091	1462	16.5479	20.6311	14.1539	674.191	837.344	572.052
POPTR_0001s10460.1	POPTR_0001s10460	POPTRDRAFT_829444	Predicted protein [Source:UniProtKB/TrEMBL;Acc:B9GL76]	Male sterility, NAD-binding	chr1:8120888-8122720	1076	0	0.0922375	0	0	3.31312	0
POPTR_0001s10470.1	POPTR_0001s10470	POPTRDRAFT_751224	Predicted protein [Source:UniProtKB/TrEMBL;Acc:B9GL75]	-	chr1:8126237-8126846	522	0.0676502	0	0	1.02176	0	0
POPTR_0001s10480.1	POPTR_0001s10480	-	-	-	chr1:8131951-8132952	360	0.184003	1.01732	0.499816	0.988807	5.52187	2.64308
POPTR_0001s10490.1	POPTR_0001s10490	POPTRDRAFT_797318	Predicted protein [Source:UniProtKB/TrEMBL;Acc:B9GL73]	DNA-binding WRKY	chr1:8132955-8135108	1787	1.0127	0.4478	0.332659	64.2725	28.7137	21.1447
POPTR_0001s10500.1	POPTR_0001s10500	POPTRDRAFT_709188	Predicted protein [Source:UniProtKB/TrEMBL;Acc:B9GL72]	-	chr1:8148913-8151205	1211	0.943403	2.42282	0.962049	35.5971	92.7674	36.1221
POPTR_0001s10520.1	POPTR_0001s10520	-	Putative uncharacterized protein [source:UniProtKB/TrEMBL;Acc:A9PF42_POPTR]	-	chr1:8160915-8162028	1113	38.9671	49.0814	31.9714	1665.15	2106.04	1366.47
POPTR_0001s10530.1	POPTR_0001s10530	POPTRDRAFT_640369	Predicted protein [Source:UniProtKB/TrEMBL;Acc:B9GL69]	Polyketide cyclase/dehydrase	chr1:8166740-8169313	1152	20.0739	28.9431	22.5557	768.216	1120.06	862.859
POPTR_0001s10540.1	POPTR_0001s10540	DREB15	AP2/ERF domain-containing transcription factor [source:UniProtKB/TrEMBL;Acc:B9GL68_POPTR]	Pathogenesis-related transcriptional factor/ERF, DNA-binding	chr1:8175912-8176851	819	0.849432	0.255223	0.0691112	21.7538	6.62624	1.76206
POPTR_0001s10550.1	POPTR_0001s10550	POPTRDRAFT_548347	Predicted protein [Source:UniProtKB/TrEMBL;Acc:B9GL67]	-	chr1:8193815-8196912	1390	1.74869	2.2522	1.19793	102.905	134.837	70.6276
POPTR_0001s10560.1	POPTR_0001s10560	POPTRDRAFT_751215	Predicted protein [Source:UniProtKB/TrEMBL;Acc:B9GL66]	Carbohydrate binding domain CBM49	chr1:8213220-8220902	2523	0.0511025	0.169234	0.255997	4.94404	16.5656	24.6688
POPTR_0001s10570.1	POPTR_0001s10570	POPTRDRAFT_180022	Predicted protein [Source:UniProtKB/TrEMBL;Acc:B9GL65]	Protein phosphatase 2C, N-terminal	chr1:8213220-8220902	1759	7.19527	1.56491	9.15143	593.284	131.42	763.851
POPTR_0001s10580.1	POPTR_0001s10580	-	Putative uncharacterized protein [source:UniProtKB/TrEMBL;Acc:A9PAL9_POPTR]	Leucine-rich repeat, cysteine-containing subtype	chr1:8230195-8233670	2485	29.7939	14.374	29.6463	2473.01	1210.39	2443.09
POPTR_0001s10590.1	POPTR_0001s10590	-	-	AMP-dependent synthetase/ligase	chr1:8234132-8240745	2412	61.2197	59.3338	45.9543	5454.81	5308.05	4102.81
POPTR_0001s10600.1	POPTR_0001s10600	POPTRDRAFT_751211	Inner membrane protein [Source:UniProtKB/TrEMBL;Acc:B9GL61]	Membrane insertion protein, OxaA/YidC	chr1:8249610-8254757	1508	21.1371	16.6861	26.223	954.199	756.496	1177.93
POPTR_0001s10610.1	POPTR_0001s10610	POPTRDRAFT_548340	Predicted protein [Source:UniProtKB/TrEMBL;Acc:B9GL60]	Zinc finger, C3HC4 RING-type	chr1:8256663-8259598	1270	1.49855	3.20108	1.91188	60.3173	129.212	76.6494
POPTR_0001s10620.1	POPTR_0001s10620	POPTRDRAFT_548339	Predicted protein [Source:UniProtKB/TrEMBL;Acc:B9GL59]	Zinc finger, N-recognin	chr1:8264628-8268518	1658	9.83735	9.65848	10.0472	586.04	588.498	598.155
POPTR_0001s10630.1	POPTR_0001s10630	POPTRDRAFT_751208	Predicted protein [Source:UniProtKB/TrEMBL;Acc:B9GL58]	-	chr1:8272480-8272903	423	2.04246	1.08517	0.821241	19.7761	11.0437	7.92925
POPTR_0001s10640.1	POPTR_0001s10640	POPTRDRAFT_751207	Predicted protein [Source:UniProtKB/TrEMBL;Acc:B9GL57]	-	chr1:8275539-8276009	470	5.45779	0.0777939	0.954477	75.1494	1.10437	13.2154
POPTR_0001s10650.1	POPTR_0001s10650	POPTRDRAFT_709173	Predicted protein [Source:UniProtKB/TrEMBL;Acc:B9GL56]	-	chr1:8282800-8283842	1042	44.5402	25.9319	41.124	1783.6	1054.68	1655.45
POPTR_0001s10660.1	POPTR_0001s10660	POPTRDRAFT_847596	Predicted protein [Source:UniProtKB/TrEMBL;Acc:B9GL55]	-	chr1:8287716-8290737	1097	10.0717	6.49297	7.14511	327.295	214.248	230.829
POPTR_0001s10670.1	POPTR_0001s10670	POPTRDRAFT_640355	Predicted protein [Source:UniProtKB/TrEMBL;Acc:B9GL54]	Nucleoside diphosphate kinase	chr1:8297198-8300203	1105	19.4707	4.67009	9.87728	748.527	183.326	380.604
POPTR_0001s10680.1	POPTR_0001s10680	POPTRDRAFT_640353	Predicted protein [Source:UniProtKB/TrEMBL;Acc:B9GL53]	-	chr1:8305403-8309564	1128	43.9829	22.4476	46.5905	1708.66	880.186	1801.7
POPTR_0001s10690.1	POPTR_0001s10690	POPTRDRAFT_844070	Predicted protein [Source:UniProtKB/TrEMBL;Acc:B9GL52]	Pentatricopeptide repeat	chr1:8310393-8314522	1767	0.554169	1.03601	1.41131	32.6306	61.8449	81.9356
POPTR_0001s10700.1	POPTR_0001s10700	-	Putative uncharacterized protein [source:UniProtKB/TrEMBL;Acc:A9PG00_POPTR]	Male sterility, NAD-binding	chr1:8317958-8322094	1854	42.251	28.078	32.4218	2537.28	1715.09	1932.53
POPTR_0001s10710.1	POPTR_0001s10710	POPTRDRAFT_829438	Predicted protein [Source:UniProtKB/TrEMBL;Acc:B9GL50]	Dynamin GTPase effector	chr1:8329401-8336565	2393	47.345	61.9427	41.7237	3924.43	5179.83	3445.6
POPTR_0001s10720.1	POPTR_0001s10720	POPTRDRAFT_751199	Predicted protein [Source:UniProtKB/TrEMBL;Acc:B9GL49]	-	chr1:8339488-8341704	1281	3.26208	2.147	2.87127	142.388	94.9761	125.106
POPTR_0001s10730.1	POPTR_0001s10730	-	-	-	chr1:8343684-8345142	477	22.3834	17.2626	16.2846	176.008	141.36	125.106
POPTR_0001s10740.1	POPTR_0001s10740	POPTRDRAFT_548326	Predicted protein [Source:UniProtKB/TrEMBL;Acc:B9GL47]	Phosphatidylinositol 3-/4-kinase, catalytic	chr1:8352961-8355612	2069	0.239165	4.63515	0.432048	19.7761	389.844	36.1221
POPTR_0001s10750.1	POPTR_0001s10750	POPTRDRAFT_548325	Predicted protein [Source:UniProtKB/TrEMBL;Acc:B9GL46]	EF-hand	chr1:8364875-8367396	651	0.574073	0.386227	0.205778	9.88807	6.62624	3.52411
POPTR_0001s10760.1	POPTR_0001s10760	-	-	-	chr1:8374434-8376838	790	1.14859	0.495084	0.991665	22.7426	9.93936	19.3826
POPTR_0001s10770.1	POPTR_0001s10770	POPTRDRAFT_179962	Predicted protein [Source:UniProtKB/TrEMBL;Acc:B9GL43]	Zinc finger, C3HC4 RING-type	chr1:8377945-8386354	3770	12.5337	9.6624	13.1376	1824.35	1425.75	1907.43
POPTR_0001s10780.1	POPTR_0001s10780	POPTRDRAFT_751194	Predicted protein [Source:UniProtKB/TrEMBL;Acc:B9GL42]	Peptidase M41	chr1:8387423-8394306	3023	14.1352	12.7594	14.024	1644.39	1497.53	1634.31
POPTR_0001s10790.1	POPTR_0001s10790	POPTRDRAFT_179958	Predicted protein [Source:UniProtKB/TrEMBL;Acc:B9GL41]	Sad1/UNC-like, C-terminal	chr1:8396035-8399095	2223	1.83629	1.21444	2.1513	148.321	99.3936	172.681
POPTR_0001s10800.1	POPTR_0001s10800	POPTRDRAFT_845640	Predicted protein [Source:UniProtKB/TrEMBL;Acc:B9GL40]	F-box domain, cyclin-like	chr1:8402188-8405979	1733	7.57524	8.50324	6.56482	446.941	508.012	387.652
POPTR_0001s10810.2	POPTR_0001s10810	POPTRDRAFT_640334	Predicted protein [Source:UniProtKB/TrEMBL;Acc:B9GL39]	-	chr1:8406839-8409284	1048	0.923331	0.53831	3.03557	33.1001	19.6445	109.828
POPTR_0001s10810.3	POPTR_0001s10810	POPTRDRAFT_640334	Predicted protein [Source:UniProtKB/TrEMBL;Acc:B9GL39]	-	chr1:8406839-8409284	1588	0.111672	0.261641	0.342193	5.34912	12.609	16.4154
POPTR_0001s10810.5	POPTR_0001s10810	POPTRDRAFT_640334	Predicted protein [Source:UniProtKB/TrEMBL;Acc:B9GL39]	-	chr1:8406839-8409284	932	0.713424	0.690798	0.000100368	24.0568	23.6436	0.0034311
POPTR_0001s10810.7	POPTR_0001s10810	POPTRDRAFT_640334	Predicted protein [Source:UniProtKB/TrEMBL;Acc:B9GL39]	-	chr1:8406839-8409284	1299	0.000251673	0.0691957	0	0.0108998	3.02943	0
POPTR_0001s10810.8	POPTR_0001s10810	POPTRDRAFT_640334	Predicted protein [Source:UniProtKB/TrEMBL;Acc:B9GL39]	-	chr1:8406839-8409284	1183	0.346631	0.491135	0	14.2281	20.3302	0
POPTR_0001s10820.1	POPTR_0001s10820	POPTRDRAFT_797303	Predicted protein [Source:UniProtKB/TrEMBL;Acc:B9GL38]	Transcriptional coactivator p15	chr1:8410917-8413334	1023	30.7738	26.5888	33.3925	1116.36	974.057	1211.41
POPTR_0001s10830.1	POPTR_0001s10830	POPTRDRAFT_845082	Predicted protein [Source:UniProtKB/TrEMBL;Acc:B9GL37]	Ubiquitin-conjugating enzyme, E2	chr1:8414399-8417069	966	8.297	7.8662	8.87131	259.068	249.588	275.762
POPTR_0001s10840.1	POPTR_0001s10840	POPTRDRAFT_751188	Predicted protein [Source:UniProtKB/TrEMBL;Acc:B9GL36]	Sporulation stage II, protein E C-terminal	chr1:8417330-8418643	792	0.649193	0.225114	0.94869	21.7538	7.73061	31.717
POPTR_0001s10850.1	POPTR_0001s10850	POPTRDRAFT_1066636	Predicted protein [Source:UniProtKB/TrEMBL;Acc:B9GL35]	Glycoside hydrolase, family 3, C-terminal	chr1:8422259-8426103	2505	7.178	15.1115	7.16268	658.546	1395.93	660.771
POPTR_0001s10860.1	POPTR_0001s10860	POPTRDRAFT_548313	Predicted protein [Source:UniProtKB/TrEMBL;Acc:B9GL34]	-	chr1:8426713-8427782	1069	4.8216	9.9341	8.83521	174.03	364.443	318.051
POPTR_0001s10880.1	POPTR_0001s10880	POPTRDRAFT_709134	Predicted protein [Source:UniProtKB/TrEMBL;Acc:B9GL33]	Development/cell death domain	chr1:8434069-8436608	1717	315.039	327.802	249.764	18765.6	19706.2	14881.9
POPTR_0001s10890.1	POPTR_0001s10890	POPTRDRAFT_1066621	Predicted protein [Source:UniProtKB/TrEMBL;Acc:B9GL32]	Beta-ketoacyl synthase, C-terminal	chr1:8440860-8444512	2099	0.0250655	0	0.0223758	1.97761	0	1.76206
POPTR_0001s10900.1	POPTR_0001s10900	POPTRDRAFT_179921	Predicted protein [Source:UniProtKB/TrEMBL;Acc:B9GL31]	AUX/IAA protein	chr1:8462972-8467638	2763	155.791	88.8934	136.652	16399.9	9502.94	14379
POPTR_0001s10900.2	POPTR_0001s10900	POPTRDRAFT_179921	Predicted protein [Source:UniProtKB/TrEMBL;Acc:B9GL31]	AUX/IAA protein	chr1:8462972-8467638	2561	10.2028	5.88728	8.02779	1014.97	594.479	798.401
POPTR_0001s10920.1	POPTR_0001s10920	POPTRDRAFT_751179	Predicted protein [Source:UniProtKB/TrEMBL;Acc:B9GL28]	Zinc finger, C3HC4 RING-type	chr1:8476024-8478537	1337	2.72497	4.39341	3.95155	116.679	189.952	168.276
POPTR_0001s10930.1	POPTR_0001s10930	POPTRDRAFT_179914	Predicted protein [Source:UniProtKB/TrEMBL;Acc:B9GL27]	Ribosomal protein S6	chr1:8480599-8482476	1039	23.4127	26.4142	23.5608	803.9	919.943	803.497
POPTR_0001s10940.1	POPTR_0001s10940	POPTRDRAFT_815024	Predicted protein [Source:UniProtKB/TrEMBL;Acc:A9PA93]	SAC3/GANP/Nin1/mts3/eIF-3 p25	chr1:8483587-8486918	1056	36.8677	48.8063	32.5154	1294.35	1731.66	1145.48
POPTR_0001s10950.1	POPTR_0001s10950	POPTRDRAFT_815022	Predicted protein [Source:UniProtKB/TrEMBL;Acc:B9GL25]	-	chr1:8487835-8491249	1617	0.426024	1.05693	0	19.9097	49.644	0
POPTR_0001s10950.2	POPTR_0001s10950	POPTRDRAFT_815022	Predicted protein [Source:UniProtKB/TrEMBL;Acc:B9GL25]	-	chr1:8487835-8491249	1226	0.0501361	5.35847	0.928511	1.90661	205.466	35.2411
POPTR_0001s10960.1	POPTR_0001s10960	POPTRDRAFT_640317	Predicted protein [Source:UniProtKB/TrEMBL;Acc:B9GL24]	Serine-threonine/tyrosine-protein kinase	chr1:8495887-8499350	2454	8.01419	8.569	7.37004	712.823	767.54	652.333
POPTR_0001s10970.1	POPTR_0001s10970	POPTRDRAFT_751173	Predicted protein [Source:UniProtKB/TrEMBL;Acc:B9GL23]	Phox/Bem1p	chr1:8502615-8507069	2889	1.59811	0.980885	1.81944	194.795	120.377	222.019
POPTR_0001s10980.1	POPTR_0001s10980	POPTRDRAFT_640313	Predicted protein [Source:UniProtKB/TrEMBL;Acc:B9GL21]	Tetratricopeptide TPR-1	chr1:8512554-8516289	2327	45.7173	67.2724	36.7466	4194.3	6289.63	3374.7
POPTR_0001s10990.1	POPTR_0001s10990	POPTRDRAFT_815020	Predicted protein [Source:UniProtKB/TrEMBL;Acc:B9GL20]	-	chr1:8520850-8522311	753	2.99189	0	0.490505	64.2735	0	10.5723
POPTR_0001s11000.1	POPTR_0001s11000	POPTRDRAFT_1066599	Predicted protein [Source:UniProtKB/TrEMBL;Acc:B9GL19]	Glycoside hydrolase, family 14	chr1:8525740-8529444	1985	14.8821	12.6085	15.1391	1199.42	1032.59	1221.1
POPTR_0001s11010.1	POPTR_0001s11010	-	Putative uncharacterized protein [source:UniProtKB/TrEMBL;Acc:A9PH13_POPTR]	Heat shock protein 70	chr1:8537792-8540897	2266	34.0741	66.124	31.6212	3769.99	7440.75	3524.96
POPTR_0001s11020.1	POPTR_0001s11020	POPTRDRAFT_751166	Predicted protein [Source:UniProtKB/TrEMBL;Acc:B9GL17]	NAD/GMP synthase	chr1:8541869-8547117	2500	1.64203	1.49843	2.40994	152.467	139.348	222.822
POPTR_0001s11030.1	POPTR_0001s11030	POPTRDRAFT_815018	ABC transporter family protein [Source:UniProtKB/TrEMBL;Acc:B9GL16]	ABC transporter-like	chr1:8549341-8555409	2480	84.4466	80.3178	78.536	8583.84	8208.81	8015.59
POPTR_0001s11040.1	POPTR_0001s11040	POPTRDRAFT_640301	Predicted protein [Source:UniProtKB/TrEMBL;Acc:B9GL15]	-	chr1:8557757-8558488	731	10.8184	17.8078	9.58671	179.963	295.972	158.087
POPTR_0001s11050.1	POPTR_0001s11050	POPTRDRAFT_815017	Predicted protein [Source:UniProtKB/TrEMBL;Acc:B9GL14]	Glycoside hydrolase, family 37	chr1:8562001-8566395	2246	9.38277	2.11098	9.48217	761.105	172.282	766.087
POPTR_0001s11070.1	POPTR_0001s11070	POPTRDRAFT_179856	Predicted protein [Source:UniProtKB/TrEMBL;Acc:B9GL13]	NAD-dependent epimerase/dehydratase	chr1:8583159-8585621	1501	0.155333	19.3476	1.78017	7.91046	1009.4	89.8648
POPTR_0001s11080.1	POPTR_0001s11080	POPTRDRAFT_179852	Predicted protein [Source:UniProtKB/TrEMBL;Acc:B9GL12]	Ribosomal protein Rsm22, bacterial-type	chr1:8590514-8592708	1011	6.64078	9.32907	10.6629	216.549	309.225	344.482
POPTR_0001s11090.1	POPTR_0001s11090	-	-	-	chr1:8595822-8597331	743	4.55147	5.06566	6.79101	119.646	134.734	179.73
POPTR_0001s11100.1	POPTR_0001s11100	MYB009	Predicted protein [source:UniProtKB/TrEMBL;Acc:B9GL11_POPTR]	Myb, DNA-binding	chr1:8599144-8600437	1142	0.0238044	0	0	0.988807	0	0
POPTR_0001s11110.1	POPTR_0001s11110	POPTRDRAFT_846676	Predicted protein [Source:UniProtKB/TrEMBL;Acc:B9GKA1]	WD40 repeat, subgroup	chr1:8614645-8619355	2799	6.53145	4.35902	5.47639	683.951	461.504	572.943
POPTR_0001s11120.1	POPTR_0001s11120	POPTRDRAFT_640294	Predicted protein [Source:UniProtKB/TrEMBL;Acc:B9GKA0]	D111/G-patch	chr1:8619942-8620505	563	0.140455	0.00691111	0.0712849	4.10447	0.209746	2.12606
POPTR_0001s11130.1	POPTR_0001s11130	POPTRDRAFT_1066560	F-box family protein [Source:UniProtKB/TrEMBL;Acc:B9GK99]	Zinc finger, Dof-type	chr1:8636804-8638154	840	36.5628	34.1084	30.1661	820.71	768.644	676.629
POPTR_0001s11140.1	POPTR_0001s11140	POPTRDRAFT_815012	Predicted protein [Source:UniProtKB/TrEMBL;Acc:B9GK98]	ORMDL	chr1:8641220-8644672	1016	16.2066	25.9698	15.3563	449.463	728.232	422.893
POPTR_0001s11160.1	POPTR_0001s11160	POPTRDRAFT_829424	Predicted protein [Source:UniProtKB/TrEMBL;Acc:B9GK97]	BTB/POZ fold	chr1:8649377-8652239	1911	1.95954	3.53643	1.73393	127.216	233.323	112.217
POPTR_0001s11160.2	POPTR_0001s11160	POPTRDRAFT_829424	Predicted protein [Source:UniProtKB/TrEMBL;Acc:B9GK97]	BTB/POZ fold	chr1:8649377-8652239	1893	11.4661	12.4479	13.0517	735.024	809.205	833.125
POPTR_0001s11170.1	POPTR_0001s11170	POPTRDRAFT_548281	Predicted protein [Source:UniProtKB/TrEMBL;Acc:B9GK96]	Helix-loop-helix DNA-binding	chr1:8670274-8674698	2830	3.55181	1.49085	3.2966	382.364	163.447	353.554
POPTR_0001s11170.2	POPTR_0001s11170	POPTRDRAFT_548281	Predicted protein [Source:UniProtKB/TrEMBL;Acc:B9GK96]	Helix-loop-helix DNA-binding	chr1:8670274-8674698	2818	0.141791	0	0.35386	15.1365	0	37.6224
POPTR_0001s11190.1	POPTR_0001s11190	POPTRDRAFT_751152	Predicted protein [Source:UniProtKB/TrEMBL;Acc:B9GK94]	-	chr1:8684209-8686347	1062	0.0737114	0.0269063	0.21766	2.96642	1.10437	8.81028
POPTR_0001s11200.1	POPTR_0001s11200	POPTRDRAFT_548279	Predicted protein [Source:UniProtKB/TrEMBL;Acc:B9GK93]	UBX	chr1:8688278-8691670	1960	41.8084	31.7181	33.4333	3102.88	2411.95	2480.09
POPTR_0001s11210.1	POPTR_0001s11210	POPTRDRAFT_1066545	Predicted protein [Source:UniProtKB/TrEMBL;Acc:B9GK92]	Serine-threonine/tyrosine-protein kinase	chr1:8695569-8698796	2379	11.2208	8.55114	14.4503	848.339	655.321	1085.43
POPTR_0001s11220.1	POPTR_0001s11220	POPTRDRAFT_815010	Predicted protein [Source:UniProtKB/TrEMBL;Acc:B9GK91]	Yippee-like protein	chr1:8701125-8702736	856	20.031	24.675	26.4092	516.158	639.432	673.986
POPTR_0001s11230.1	POPTR_0001s11230	POPTRDRAFT_1066534	Predicted protein [Source:UniProtKB/TrEMBL;Acc:B9GK89]	MT-A70	chr1:8708471-8712577	2827	15.1535	11.0779	15.5854	1851.05	1374.94	1898.61
POPTR_0001s11240.1	POPTR_0001s11240	POPTRDRAFT_709061	Predicted protein [Source:UniProtKB/TrEMBL;Acc:B9GK88]	Plastocyanin-like	chr1:8713078-8713914	752	0.0996755	1.37965	0.806489	1.97761	27.6093	15.8585
POPTR_0001s11260.1	POPTR_0001s11260	-	-	Aldehyde-lyase domain	chr1:8722033-8722834	654	4.12174	3.17882	5.28419	112.724	89.4542	144.489
POPTR_0001s11270.1	POPTR_0001s11270	POPTRDRAFT_751143	Predicted protein [Source:UniProtKB/TrEMBL;Acc:B9GK87]	-	chr1:8724262-8725547	816	0	0.0425104	0	0	1.10437	0
POPTR_0001s11280.1	POPTR_0001s11280	-	-	Serine-threonine/tyrosine-protein kinase	chr1:8729550-8737813	2842	12.2769	10.4376	10.51	1341.78	1158	1144.45
POPTR_0001s11280.2	POPTR_0001s11280	-	-	Serine-threonine/tyrosine-protein kinase	chr1:8729550-8737813	2803	17.6723	9.89371	15.7733	1914.38	1087.95	1702.4
POPTR_0001s11290.1	POPTR_0001s11290	POPTRDRAFT_1066519	Predicted protein [Source:UniProtKB/TrEMBL;Acc:B9GK85]	-	chr1:8738522-8740115	682	9.54774	5.38287	9.5836	176.008	101.602	175.325
POPTR_0001s11300.1	POPTR_0001s11300	POPTRDRAFT_838581	Predicted protein [Source:UniProtKB/TrEMBL;Acc:B9GK84]	-	chr1:8740949-8742600	1283	1.34298	2.67414	2.53354	65.2613	131.42	123.344
POPTR_0001s11310.1	POPTR_0001s11310	POPTRDRAFT_829421	Oligopeptide transporter OPT family [Source:UniProtKB/TrEMBL;Acc:B9GK83]	Oligopeptide transporter OPT superfamily	chr1:8752155-8754990	2055	2.60846	1.87659	4.808	176.997	129.212	325.98
POPTR_0001s11320.1	POPTR_0001s11320	POPTRDRAFT_640275	Predicted protein [Source:UniProtKB/TrEMBL;Acc:B9GK81]	Rab-GAP/TBC domain	chr1:8760652-8764204	2381	26.6642	25.3793	27.3695	2529.74	2457.75	2600.33
POPTR_0001s11330.1	POPTR_0001s11330	POPTRDRAFT_640272	Predicted protein [Source:UniProtKB/TrEMBL;Acc:B9GK79]	Protein of unknown function DUF538	chr1:8771456-8772280	824	0.0393417	136.346	0.176125	0.988807	3511.91	4.40514
POPTR_0001s11350.1	POPTR_0001s11350	-	Putative uncharacterized protein [source:UniProtKB/TrEMBL;Acc:A9PI56_POPTR]	Cys/Met metabolism, pyridoxal phosphate-dependent enzyme	chr1:8796234-8799366	1704	53.7725	72.9937	87.2555	3710.01	5101.1	6020.94
POPTR_0001s11360.1	POPTR_0001s11360	CYP78A22	Cytochrome P450 [source:UniProtKB/TrEMBL;Acc:B9GK76_POPTR]	Cytochrome P450	chr1:8807463-8810260	2009	0.727813	827.285	13.3123	55.3732	64082.7	1010.71
POPTR_0001s11370.1	POPTR_0001s11370	POPTRDRAFT_815000	Predicted protein [Source:UniProtKB/TrEMBL;Acc:B9GK75]	Mediator complex, subunit Med10	chr1:8824394-8826722	879	58.2222	43.8296	55.5025	1735.66	1328.82	1641.69
POPTR_0001s11380.1	POPTR_0001s11380	POPTRDRAFT_548258	Predicted protein [Source:UniProtKB/TrEMBL;Acc:B9GK74]	Leucine zipper, homeobox-associated	chr1:8827575-8828920	1229	8.07051	2.47235	11.071	373.882	117.081	512.758
POPTR_0001s11390.1	POPTR_0001s11390	POPTRDRAFT_709026	Predicted protein [Source:UniProtKB/TrEMBL;Acc:B9GK73]	Domain of unknown function DUF1929	chr1:8848710-8851241	1691	0	0.0198421	0	0	1.10437	0
POPTR_0001s11400.1	POPTR_0001s11400	-	-	Helix-loop-helix DNA-binding domain	chr1:8867768-8869466	1644	1.24881	0.0165154	0.911389	82.3598	1.10437	59.9805
POPTR_0001s11410.1	POPTR_0001s11410	POPTRDRAFT_829415	Predicted protein [Source:UniProtKB/TrEMBL;Acc:B9GK71]	Alpha/beta hydrolase fold-1	chr1:8878441-8881918	1841	0	3.72047	0	0	220.875	0
POPTR_0001s11420.1	POPTR_0001s11420	POPTRDRAFT_179738	Predicted protein [Source:UniProtKB/TrEMBL;Acc:B9GK70]	-	chr1:8893569-8895699	1234	0	0.196887	0	0	7.73061	0
POPTR_0001s11440.1	POPTR_0001s11440	POPTRDRAFT_797267	Predicted protein [Source:UniProtKB/TrEMBL;Acc:B9GK68]	Transmembrane receptor, eukaryota	chr1:8901619-8903239	1620	40.8381	66.8836	31.1643	2124.32	3529.58	1617.89
POPTR_0001s11460.1	POPTR_0001s11460	-	-	Serine-threonine/tyrosine-protein kinase	chr1:8912086-8918337	2979	102.633	7.87495	101.842	11163.6	869.142	11029.6
POPTR_0001s11470.1	POPTR_0001s11470	POPTRDRAFT_814994	Predicted protein [Source:UniProtKB/TrEMBL;Acc:A9P946]	Brf1-like TBP-binding	chr1:8923316-8928052	1158	1.37834	1.3028	1.1607	54.3844	51.9056	45.8134
POPTR_0001s11480.1	POPTR_0001s11480	POPTRDRAFT_751122	Predicted protein [Source:UniProtKB/TrEMBL;Acc:B9GK64]	WRC	chr1:8931204-8933176	1542	0.126714	0.0403449	0.0806113	6.92165	2.20875	4.40514
POPTR_0001s11490.1	POPTR_0001s11490	POPTRDRAFT_548246	Predicted protein [Source:UniProtKB/TrEMBL;Acc:B9GK63]	-	chr1:8939511-8940706	1195	0.269986	0	0.276804	12.8545	0	13.2154
POPTR_0001s11500.1	POPTR_0001s11500	POPTRDRAFT_548245	Predicted protein [Source:UniProtKB/TrEMBL;Acc:B9GK62]	-	chr1:8947584-8948615	1031	1.78688	0.0681256	2.38224	84.0486	3.31312	113.653
POPTR_0001s11510.1	POPTR_0001s11510	POPTRDRAFT_179718	Oligopeptide transporter OPT family [Source:UniProtKB/TrEMBL;Acc:B9GK61]	Oligopeptide transporter OPT superfamily	chr1:8953807-8956482	1986	0.0153184	0.169502	0	0.988807	11.0437	0
POPTR_0001s11520.1	POPTR_0001s11520	POPTRDRAFT_751118	Predicted protein [Source:UniProtKB/TrEMBL;Acc:B9GK60]	-	chr1:8960075-8961592	534	0	0.492043	0.0669081	0	6.62624	0.881028
POPTR_0001s11530.1	POPTR_0001s11530	POPTRDRAFT_548243	Predicted protein [Source:UniProtKB/TrEMBL;Acc:B9GK59]	-	chr1:8961875-8962836	324	0	0.209533	0.354318	0	1.10437	1.76206
POPTR_0001s11540.1	POPTR_0001s11540	POPTRDRAFT_548242	Predicted protein [Source:UniProtKB/TrEMBL;Acc:B9GK58]	Zinc finger, C3HC4 RING-type	chr1:8964460-8965442	759	0.401129	0.175137	0.180252	9.88807	4.41749	4.40514
POPTR_0001s11550.1	POPTR_0001s11550	POPTRDRAFT_640254	Predicted protein [Source:UniProtKB/TrEMBL;Acc:B9GK56]	-	chr1:8975389-8982785	1774	50.8067	30.6949	54.1547	4900.53	3009.42	5307.31
POPTR_0001s11560.1	POPTR_0001s11560	POPTRDRAFT_548239	Predicted protein [Source:UniProtKB/TrEMBL;Acc:B9GK55]	-	chr1:8988034-8991037	976	21.4351	21.5755	19.6677	664.015	681.781	608.919
POPTR_0001s11560.3	POPTR_0001s11560	POPTRDRAFT_548239	Predicted protein [Source:UniProtKB/TrEMBL;Acc:B9GK55]	-	chr1:8988034-8991037	888	7.6486	7.9082	6.45636	221.043	233.557	186.92
POPTR_0001s11560.4	POPTR_0001s11560	POPTRDRAFT_548239	Predicted protein [Source:UniProtKB/TrEMBL;Acc:B9GK55]	-	chr1:8988034-8991037	694	41.9038	26.5771	40.4454	960.716	623.054	925.69
POPTR_0001s11570.1	POPTR_0001s11570	POPTRDRAFT_640249	Predicted protein [Source:UniProtKB/TrEMBL;Acc:B9GK53]	Vacuolar sorting protein 39/Transforming growth factor beta receptor-associated domain 2	chr1:8994776-9002927	3828	5.60258	4.43347	5.79531	778.726	627.212	804.952
POPTR_0001s11580.1	POPTR_0001s11580	POPTRDRAFT_751112	Predicted protein [Source:UniProtKB/TrEMBL;Acc:B9GK52]	-	chr1:9003327-9003848	339	0.00169769	0	0.000949089	0.0125579	0	0.00689552
POPTR_0001s11590.1	POPTR_0001s11590	-	-	Cyclin-like	chr1:9008432-9011728	1763	18.7479	14.3572	16.2993	1751.52	1359	1539.68
POPTR_0001s11590.2	POPTR_0001s11590	-	-	Cyclin-like	chr1:9008432-9011728	1713	1.85288	1.42444	2.32252	168.722	131.3	213.858
POPTR_0001s11600.1	POPTR_0001s11600	POPTRDRAFT_709002	Putative uncharacterized protein [Source:UniProtKB/TrEMBL;Acc:A9PI20]	Photosystem I PsaF, reaction centre subunit III	chr1:9014225-9015730	1055	7.30461	14.4858	8.78682	256.101	515.742	309.241
POPTR_0001s11610.1	POPTR_0001s11610	POPTRDRAFT_814988	Predicted protein [Source:UniProtKB/TrEMBL;Acc:B9GK49]	Lateral organ boundaries, LOB	chr1:9016555-9018967	1158	0.0217987	0.110177	0.0887665	0.865286	4.41749	3.52411
POPTR_0001s11620.1	POPTR_0001s11620	POPTRDRAFT_548234	Predicted protein [Source:UniProtKB/TrEMBL;Acc:B9GK48]	-	chr1:9038381-9041007	815	3.83788	4.51009	5.19257	98.8807	118.168	133.035
POPTR_0001s11630.1	POPTR_0001s11630	POPTRDRAFT_751108	Aminophospholipid ATPase [Source:UniProtKB/TrEMBL;Acc:B9GK47]	ATPase, P-type, ATPase-associated domain	chr1:9043207-9048307	3768	0.187713	0.00834878	0.154572	24.7202	1.10437	20.2636
POPTR_0001s11640.1	POPTR_0001s11640	POPTRDRAFT_548232	Predicted protein [Source:UniProtKB/TrEMBL;Acc:B9GK46]	-	chr1:9049996-9052712	1413	4.3976	3.18171	3.47917	196.455	143.569	154.18
POPTR_0001s11650.1	POPTR_0001s11650	POPTRDRAFT_640242	Predicted protein [Source:UniProtKB/TrEMBL;Acc:B9GK45]	RNA recognition motif domain	chr1:9054041-9055171	600	0.0552648	0.0603146	0.100502	0.988807	1.10437	1.77889
POPTR_0001s11680.1	POPTR_0001s11680	POPTRDRAFT_842120	Predicted protein [Source:UniProtKB/TrEMBL;Acc:B9GK42]	Plastocyanin-like	chr1:9073315-9074102	663	0.089746	44.5238	0.120061	1.97761	1006.08	2.64308
POPTR_0001s11690.1	POPTR_0001s11690	POPTRDRAFT_751102	Predicted protein [Source:UniProtKB/TrEMBL;Acc:B9GK41]	Oxoglutarate/iron-dependent oxygenase	chr1:9076236-9077931	1059	0.102364	0.0566468	0.0684899	3.95523	2.20875	2.64308
POPTR_0001s11710.1	POPTR_0001s11710	-	-	Ras	chr1:9083614-9084675	652	29.0444	34.2011	28.9006	369.814	436.228	366.508
POPTR_0001s11720.1	POPTR_0001s11720	-	-	Ras	chr1:9086806-9088052	896	49.1608	54.8214	41.4829	1337.86	1509.68	1115.38
POPTR_0001s11740.1	POPTR_0001s11740	VEF901	Putative uncharacterized protein VEF901 [source:UniProtKB/TrEMBL;Acc:B9GK37_POPTR]	Polycomb protein, VEFS-Box	chr1:9099955-9108800	2240	6.67502	6.095	5.89901	522.357	482.611	458.134
POPTR_0001s11770.1	POPTR_0001s11770	ERF12	AP2/ERF domain-containing transcription factor [source:UniProtKB/TrEMBL;Acc:B9GK35_POPTR]	Pathogenesis-related transcriptional factor/ERF, DNA-binding	chr1:9130677-9131622	945	12.6333	37.6311	22.9766	519.124	1595.82	943.579
POPTR_0001s11780.1	POPTR_0001s11780	ERF6	AP2/ERF domain-containing transcription factor [source:UniProtKB/TrEMBL;Acc:B9GK34_POPTR]	Pathogenesis-related transcriptional factor/ERF, DNA-binding	chr1:9140943-9142215	1272	2.67269	0.446513	4.03304	118.036	19.8787	177.497
POPTR_0001s11800.1	POPTR_0001s11800	ERF1	AP2/ERF domain-containing transcription factor [source:UniProtKB/TrEMBL;Acc:B9GK33_POPTR]	Pathogenesis-related transcriptional factor/ERF, DNA-binding	chr1:9149847-9150882	1035	3.53815	1.68178	1.66195	127.556	61.8449	59.9099
POPTR_0001s11810.1	POPTR_0001s11810	-	-	Phosphofructokinase domain	chr1:9154080-9158832	1492	3.21646	2.19028	3.24657	169.691	116.457	171.911
POPTR_0001s11810.2	POPTR_0001s11810	-	-	Phosphofructokinase domain	chr1:9154080-9158832	709	0.190125	0.21613	0.14929	4.33931	5.02381	3.41363
POPTR_0001s11820.1	POPTR_0001s11820	POPTRDRAFT_1066420	Predicted protein [Source:UniProtKB/TrEMBL;Acc:A9PFT1]	Domain of unknown function DUF676, hydrolase-like	chr1:9159740-9162848	1418	4.21144	7.57215	5.01786	225.448	410.447	267.435
POPTR_0001s11830.1	POPTR_0001s11830	-	-	Armadillo	chr1:9167948-9171882	1574	1.16963	1.20498	1.68678	69.2165	72.8886	99.5561
POPTR_0001s11840.1	POPTR_0001s11840	-	-	Armadillo	chr1:9174971-9178271	2089	1.43972	1.22312	1.20884	110.73	95.8798	92.694
POPTR_0001s11840.2	POPTR_0001s11840	-	-	Armadillo	chr1:9174971-9178271	1677	0.000287147	0.228406	0.821159	0.0166374	13.4532	47.3895
POPTR_0001s11850.1	POPTR_0001s11850	-	-	Cytochrome cd1-nitrite reductase-like, C-terminal haem d1	chr1:9179638-9182786	1688	7.28287	7.42856	6.96296	416.441	425.372	395.869
POPTR_0001s11860.1	POPTR_0001s11860	POPTRDRAFT_797250	Predicted protein [Source:UniProtKB/TrEMBL;Acc:B9GK29]	Ferric reductase, NAD binding	chr1:9194906-9201788	2785	5.09494	3.94005	7.15556	474.054	368.546	667.145
POPTR_0001s11860.2	POPTR_0001s11860	POPTRDRAFT_797250	Predicted protein [Source:UniProtKB/TrEMBL;Acc:B9GK29]	Ferric reductase, NAD binding	chr1:9194906-9201788	1892	0	0	0.284509	0	0	16.8603
POPTR_0001s11860.6	POPTR_0001s11860	POPTRDRAFT_797250	Predicted protein [Source:UniProtKB/TrEMBL;Acc:B9GK29]	Ferric reductase, NAD binding	chr1:9194906-9201788	2746	4.92976	10.9382	4.47477	445.39	992.363	404.853
POPTR_0001s11860.7	POPTR_0001s11860	POPTRDRAFT_797250	Predicted protein [Source:UniProtKB/TrEMBL;Acc:B9GK29]	Ferric reductase, NAD binding	chr1:9194906-9201788	3133	0.326787	0	0.795369	32.9403	0	80.1543
POPTR_0001s11860.8	POPTR_0001s11860	POPTRDRAFT_797250	Predicted protein [Source:UniProtKB/TrEMBL;Acc:B9GK29]	Ferric reductase, NAD binding	chr1:9194906-9201788	2170	0.460293	2.65213	1.04413	33.4571	194.049	75.8793
POPTR_0001s11870.1	POPTR_0001s11870	POPTRKOR1	Endo-1,4-beta-glucanase [source:UniProtKB/TrEMBL;Acc:B9GK28_POPTR]	Glycoside hydrolase, family 9	chr1:9204837-9208772	2231	9.94587	16.0024	9.08269	895.967	1461.22	817.872
POPTR_0001s11880.1	POPTR_0001s11880	POPTRDRAFT_829403	Predicted protein [Source:UniProtKB/TrEMBL;Acc:B9GK27]	Mlo-related protein	chr1:9209380-9213792	1727	0.202708	1.31758	0.647515	11.8657	78.4105	37.8842
POPTR_0001s11890.1	POPTR_0001s11890	POPTRDRAFT_708950	Predicted protein [Source:UniProtKB/TrEMBL;Acc:B9GK26]	SNARE associated Golgi protein	chr1:9214180-9217047	1652	17.7693	13.0331	15.7389	950.244	706.799	835.214
POPTR_0001s11900.1	POPTR_0001s11900	POPTRDRAFT_179599	Predicted protein [Source:UniProtKB/TrEMBL;Acc:B9GK25]	Histidine phosphatase superfamily, clade-2	chr1:9218283-9234661	5004	8.42904	9.14306	10.6731	1469.37	1620.12	1853.68
POPTR_0001s11910.1	POPTR_0001s11910	-	-	Cytochrome c oxidase assembly protein CtaG/Cox11	chr1:9248368-9250240	801	6.40475	4.20404	5.82912	151.288	101.602	137.44
POPTR_0001s11920.1	POPTR_0001s11920	POPTRDRAFT_751082	Predicted protein [Source:UniProtKB/TrEMBL;Acc:B9GK23]	-	chr1:9256063-9257016	581	0.155176	0.133951	0.102713	3.01208	2.62612	1.98891
POPTR_0001s11930.1	POPTR_0001s11930	POPTRDRAFT_751081	Predicted protein [Source:UniProtKB/TrEMBL;Acc:B9GK22]	-	chr1:9260116-9261567	704	3.33149	1.13884	3.98662	73.1718	25.4006	87.2217
POPTR_0001s11940.1	POPTR_0001s11940	-	-	-	chr1:9269056-9269689	536	0.0638462	1.14267	0.00249187	0.988807	17.8605	0.0384605
POPTR_0001s11950.1	POPTR_0001s11950	POPTRDRAFT_640215	Predicted protein [Source:UniProtKB/TrEMBL;Acc:A9P9G4]	-	chr1:9286544-9287517	601	417.057	262.161	316.998	8995.64	5672.78	6747.66
POPTR_0001s11970.1	POPTR_0001s11970	-	-	-	chr1:9302891-9303920	655	0.158972	0.0573845	0.0944181	2.96642	1.10437	1.76206
POPTR_0001s11990.1	POPTR_0001s11990	POPTRDRAFT_548199	Predicted protein [Source:UniProtKB/TrEMBL;Acc:B9GK18]	-	chr1:9304463-9305965	995	4.96898	1.651	5.00421	157.052	52.1772	159.129
POPTR_0001s11990.2	POPTR_0001s11990	POPTRDRAFT_548199	Predicted protein [Source:UniProtKB/TrEMBL;Acc:B9GK18]	-	chr1:9304463-9305965	980	421.715	510.305	369.811	13050	15796.8	11515.3
POPTR_0001s11990.3	POPTR_0001s11990	POPTRDRAFT_548199	Predicted protein [Source:UniProtKB/TrEMBL;Acc:B9GK18]	-	chr1:9304463-9305965	1307	1.96447	0.740157	1.5866	69.6937	26.2766	56.3704
POPTR_0001s12000.1	POPTR_0001s12000	-	-	-	chr1:9309739-9310526	787	0.931309	2.37163	3.88145	14.8321	38.6531	60.7909
POPTR_0001s12010.1	POPTR_0001s12010	POPTRDRAFT_548198	Predicted protein [Source:UniProtKB/TrEMBL;Acc:B9GK17]	-	chr1:9311393-9313425	734	7.23919	3.02305	6.83221	182.929	77.3061	172.681
POPTR_0001s12020.1	POPTR_0001s12020	POPTRDRAFT_814974	Predicted protein [Source:UniProtKB/TrEMBL;Acc:B9GK16]	-	chr1:9332722-9333818	814	4.9814	13.3347	6.17244	135.467	373.088	166.476
POPTR_0001s12030.1	POPTR_0001s12030	POPTRDRAFT_751077	Predicted protein [Source:UniProtKB/TrEMBL;Acc:B9GN23]	-	chr1:9338495-9339954	724	0.00835429	0.0366355	0.0850789	0.221481	0.984877	2.23748
POPTR_0001s12040.1	POPTR_0001s12040	POPTRDRAFT_814973	Predicted protein [Source:UniProtKB/TrEMBL;Acc:B9GN22]	-	chr1:9342128-9347248	1294	7.27829	4.57511	3.64571	325.409	204.912	162.584
POPTR_0001s12050.1	POPTR_0001s12050	-	-	-	chr1:9352723-9355263	838	2.50264	2.16539	1.87287	60.5187	52.8243	44.9609
POPTR_0001s12050.2	POPTR_0001s12050	-	-	-	chr1:9352723-9355263	906	0.0535624	0	0.055808	1.60256	0	1.66799
POPTR_0001s12050.3	POPTR_0001s12050	-	-	-	chr1:9352723-9355263	975	4.43818	3.71917	2.56298	143.202	120.488	82.534
POPTR_0001s12050.4	POPTR_0001s12050	-	-	-	chr1:9352723-9355263	965	3.73661	3.11337	2.20028	118.553	99.2174	69.696
POPTR_0001s12060.1	POPTR_0001s12060	-	-	-	chr1:9357584-9358556	495	0	8.1039e-07	0	0	8.99457e-06	0
POPTR_0001s12060.2	POPTR_0001s12060	-	-	-	chr1:9357584-9358556	432	0.651672	0.0498444	0.427725	5.42109	0.411223	3.47769
POPTR_0001s12070.1	POPTR_0001s12070	-	-	Basic-leucine zipper (bZIP) transcription factor	chr1:9361616-9362704	463	0.391144	0.437629	0.376805	4.87262	5.50103	4.70118
POPTR_0001s12080.1	POPTR_0001s12080	-	-	-	chr1:9365079-9365536	457	0.61951	1.79614	0.225108	4.94404	14.3569	1.76206
POPTR_0001s12090.1	POPTR_0001s12090	POPTRDRAFT_751073	Predicted protein [Source:UniProtKB/TrEMBL;Acc:B9GN19]	-	chr1:9374505-9376069	942	0.0337667	0.0378581	0	0.988807	1.10437	0
POPTR_0001s12100.1	POPTR_0001s12100	POPTRDRAFT_751074	Predicted protein [Source:UniProtKB/TrEMBL;Acc:B9GN20]	Basic-leucine zipper (bZIP) transcription factor	chr1:9381825-9383439	408	0.475727	0.624332	0.556778	5.01545	6.64708	5.87115
POPTR_0001s12110.2	POPTR_0001s12110	-	-	-	chr1:9386954-9389464	784	0	0.0912772	0	0	2.20875	0
POPTR_0001s12130.1	POPTR_0001s12130	-	-	-	chr1:9396544-9397077	416	7.65544	6.07951	4.1404	67.2389	54.1143	36.1221
POPTR_0001s12140.1	POPTR_0001s12140	POPTRDRAFT_814971	Predicted protein [Source:UniProtKB/TrEMBL;Acc:B9GN17]	-	chr1:9399781-9402031	982	10.1479	5.45641	3.3107	287.743	157.925	92.5079
POPTR_0001s12150.1	POPTR_0001s12150	POPTRDRAFT_814970	Predicted protein [Source:UniProtKB/TrEMBL;Acc:B9GN16]	Basic-leucine zipper (bZIP) transcription factor	chr1:9404049-9408646	1625	4.39128	5.17602	6.46437	263.92	314.149	385.043
POPTR_0001s12150.2	POPTR_0001s12150	POPTRDRAFT_814970	Predicted protein [Source:UniProtKB/TrEMBL;Acc:B9GN16]	Basic-leucine zipper (bZIP) transcription factor	chr1:9404049-9408646	1845	1.98323	1.03294	1.00354	131.602	69.0681	66.0437
POPTR_0001s12160.1	POPTR_0001s12160	POPTRDRAFT_640202	Predicted protein [Source:UniProtKB/TrEMBL;Acc:B9GN15]	-	chr1:9415669-9418781	1182	0.173927	0.192735	0.244415	6.92165	7.73061	9.69131
POPTR_0001s12170.1	POPTR_0001s12170	POPTRDRAFT_179583	Predicted protein [Source:UniProtKB/TrEMBL;Acc:B9GN14]	Mitochondrial matrix Mmp37	chr1:9428060-9432685	1263	1.9891	2.1257	2.23387	72.404	78.4105	81.0546
POPTR_0001s12180.1	POPTR_0001s12180	-	-	Amino acid permease domain	chr1:9434424-9436132	1449	2.77598	2.91557	3.92764	132.581	140.255	187.659
POPTR_0001s12190.1	POPTR_0001s12190	POPTRDRAFT_548182	Predicted protein [Source:UniProtKB/TrEMBL;Acc:B9GN13]	Pentatricopeptide repeat	chr1:9437276-9441886	2846	2.45011	2.78119	3.32692	253.384	291.153	344.265
POPTR_0001s12200.1	POPTR_0001s12200	POPTRDRAFT_751063	Predicted protein [Source:UniProtKB/TrEMBL;Acc:B9GN12]	Pentatricopeptide repeat	chr1:9445813-9448570	2757	1.23296	0.996979	1.23259	126.567	102.707	126.868
POPTR_0001s12210.1	POPTR_0001s12210	POPTRDRAFT_548180	Predicted protein [Source:UniProtKB/TrEMBL;Acc:B9GN11]	Pentatricopeptide repeat	chr1:9451903-9455528	1786	2.27194	4.06646	2.26535	109.758	196.578	109.247
POPTR_0001s12220.1	POPTR_0001s12220	-	-	Protease-associated domain, PA	chr1:9456725-9462618	2959	0.00010613	2.63652	0.00013228	0.0118272	298.112	0.0147607
POPTR_0001s12220.2	POPTR_0001s12220	-	-	Protease-associated domain, PA	chr1:9456725-9462618	2841	9.40074	24.4684	11.7179	1011.46	2670.33	1260.64
POPTR_0001s12230.1	POPTR_0001s12230	POPTRDRAFT_814965	Predicted protein [Source:UniProtKB/TrEMBL;Acc:B9GN09]	Peptidyl-prolyl cis-trans isomerase, FKBP-type, domain	chr1:9472938-9474925	1018	1.75479	3.97903	2.24747	57.3508	131.42	73.1253
POPTR_0001s12250.1	POPTR_0001s12250	-	-	-	chr1:9487448-9489747	351	4.60875	2.72479	7.53304	28.6754	17.67	45.8134
POPTR_0001s12260.1	POPTR_0001s12260	-	-	WD40 repeat-like-containing domain	chr1:9490756-9496924	977	2.7795	0.857538	4.40929	91.9887	28.7953	144.427
POPTR_0001s12260.2	POPTR_0001s12260	-	-	WD40 repeat-like-containing domain	chr1:9490756-9496924	1208	2.86941	2.92554	4.43348	125.549	129.13	194.768
POPTR_0001s12270.1	POPTR_0001s12270	POPTRDRAFT_751056	Predicted protein [Source:UniProtKB/TrEMBL;Acc:B9GN06]	-	chr1:9501582-9502952	489	0.0793809	0.68886	0.283949	0.988807	8.83499	3.52411
POPTR_0001s12290.1	POPTR_0001s12290	POPTRDRAFT_797241	Predicted protein [Source:UniProtKB/TrEMBL;Acc:B9GN05]	Serine-threonine/tyrosine-protein kinase	chr1:9515150-9518996	3762	1.19893	33.0143	2.16835	155.243	4330.03	279.286
POPTR_0001s12300.1	POPTR_0001s12300	POPTRDRAFT_814963	Predicted protein [Source:UniProtKB/TrEMBL;Acc:A9PCG6]	-	chr1:9521437-9522146	421	24.1094	23.5974	22.0601	276.867	291.016	254.05
POPTR_0001s12310.1	POPTR_0001s12310	POPTRDRAFT_548172	Predicted protein [Source:UniProtKB/TrEMBL;Acc:B9GN03]	-	chr1:9525660-9530126	2916	0.0474895	0.399257	0	5.93284	50.8012	0
POPTR_0001s12330.1	POPTR_0001s12330	POPTRDRAFT_1066369	Predicted protein [Source:UniProtKB/TrEMBL;Acc:B9GN01]	Domain of unknown function DUF23	chr1:9554403-9557240	1872	2.07151	8.2195	3.12573	123.741	498.292	185.92
POPTR_0001s12350.1	POPTR_0001s12350	POPTRDRAFT_797239	Predicted protein [Source:UniProtKB/TrEMBL;Acc:B9GMZ9]	Lipase, GDSL	chr1:9566688-9570209	1236	8.59885	7.65115	9.56699	340.15	305.911	379.723
POPTR_0001s12360.1	POPTR_0001s12360	POPTRDRAFT_179527	Predicted protein [Source:UniProtKB/TrEMBL;Acc:B9GMZ8]	-	chr1:9571468-9575619	1071	8.05867	19.7494	8.82951	324.419	799.566	358.578
POPTR_0001s12370.1	POPTR_0001s12370	POPTRDRAFT_179525	Predicted protein [Source:UniProtKB/TrEMBL;Acc:B9GMZ7]	Domain of unknown function DUF250	chr1:9584352-9585390	1038	57.2347	68.3992	50.4558	1641.42	1999.66	1454.58
POPTR_0001s12380.1	POPTR_0001s12380	POPTRDRAFT_797236	Predicted protein [Source:UniProtKB/TrEMBL;Acc:B9GMZ6]	DNA-dependent ATPase MCM	chr1:9589612-9594505	2529	0.328028	1.66433	0.342712	34.6083	178.908	36.1221
POPTR_0001s12390.1	POPTR_0001s12390	POPTRDRAFT_829398	Predicted protein [Source:UniProtKB/TrEMBL;Acc:B9GMZ5]	DREPP plasma membrane polypeptide	chr1:9605676-9608116	1011	20.8302	130.148	28.4811	793.725	5086.61	1084.73
POPTR_0001s12390.3	POPTR_0001s12390	POPTRDRAFT_829398	Predicted protein [Source:UniProtKB/TrEMBL;Acc:B9GMZ5]	DREPP plasma membrane polypeptide	chr1:9605676-9608116	894	38.1663	244.647	56.1402	1299.37	8611.59	1906.25
POPTR_0001s12400.1	POPTR_0001s12400	GTE909	Global transcription factor group [source:UniProtKB/TrEMBL;Acc:B9GMZ4_POPTR]	Bromodomain	chr1:9613661-9619293	1691	6.5551	8.89123	5.69156	443.975	608.51	385.009
POPTR_0001s12410.1	POPTR_0001s12410	POPTRDRAFT_179516	Predicted protein [Source:UniProtKB/TrEMBL;Acc:B9GMZ3]	Methyltransferase small	chr1:9619803-9622165	1303	8.03449	7.75315	7.74762	353.993	347.879	339.196
POPTR_0001s12420.1	POPTR_0001s12420	POPTRDRAFT_751040	Predicted protein [Source:UniProtKB/TrEMBL;Acc:B9GMZ2]	Serine-threonine/tyrosine-protein kinase	chr1:9630972-9635486	3611	2.56263	12.374	4.99407	331.802	1619.32	642.812
POPTR_0001s12430.1	POPTR_0001s12430	POPTRDRAFT_838144	Predicted protein [Source:UniProtKB/TrEMBL;Acc:B9GMZ1]	Histone-fold	chr1:9642272-9647599	1256	9.56657	8.48582	8.95602	415.444	373.882	388.533
POPTR_0001s12440.1	POPTR_0001s12440	POPTRDRAFT_797233	Predicted protein [Source:UniProtKB/TrEMBL;Acc:B9GMY9]	Protein of unknown function DUF1639	chr1:9648728-9653488	1827	11.7978	20.1684	11.2297	827.628	1435	794.247
POPTR_0001s12450.1	POPTR_0001s12450	POPTRDRAFT_640177	Predicted protein [Source:UniProtKB/TrEMBL;Acc:B9GMY7]	Arp2/3 complex, 34kDa subunit p34-Arc	chr1:9655964-9662462	1562	8.78245	8.67358	9.48624	445.397	447.271	481.004
POPTR_0001s12450.2	POPTR_0001s12450	POPTRDRAFT_640177	Predicted protein [Source:UniProtKB/TrEMBL;Acc:B9GMY7]	Arp2/3 complex, 34kDa subunit p34-Arc	chr1:9655964-9662462	1470	0	0	0.000781882	0	0	0.0369618
POPTR_0001s12460.1	POPTR_0001s12460	POPTRDRAFT_751033	Predicted protein [Source:UniProtKB/TrEMBL;Acc:B9GMY6]	-	chr1:9666844-9667941	735	0	0	4.99597e-05	0	0	0.000991145
POPTR_0001s12470.1	POPTR_0001s12470	POPTRDRAFT_1066348	Predicted protein [Source:UniProtKB/TrEMBL;Acc:B9GMY5]	Glutamine amidotransferase type 1	chr1:9687151-9692901	2294	1.81461	1.23852	2.89499	167.108	115.959	266.951
POPTR_0001s12480.2	POPTR_0001s12480	POPTRDRAFT_1066347	Predicted protein [Source:UniProtKB/TrEMBL;Acc:B9GMY4]	-	chr1:9693487-9698476	1576	1.84903	1.72469	2.73105	91.9599	86.1425	134.797
POPTR_0001s12500.1	POPTR_0001s12500	POPTRDRAFT_1066343	Predicted protein [Source:UniProtKB/TrEMBL;Acc:B9GMY2]	Bacterial surface antigen (D15)	chr1:9701895-9706886	2995	26.5267	22.2993	29.5149	3401.72	2916.47	3791.68
POPTR_0001s12510.1	POPTR_0001s12510	-	-	Heat shock protein DnaJ, N-terminal	chr1:9707546-9711464	1493	2.40539	2.01371	2.7756	121.623	102.707	140.083
POPTR_0001s12520.1	POPTR_0001s12520	POPTRDRAFT_829396	Predicted protein [Source:UniProtKB/TrEMBL;Acc:B9GMY0]	-	chr1:9714485-9717211	1463	26.4684	25.4727	34.6661	1200.41	1173.95	1555.01
POPTR_0001s12530.1	POPTR_0001s12530	POPTRDRAFT_548149	Predicted protein [Source:UniProtKB/TrEMBL;Acc:B9GMX9]	Exostosin-like	chr1:9717553-9719479	1492	0.499801	3.62465	0.372633	23.7314	173.387	17.6206
POPTR_0001s12540.1	POPTR_0001s12540	POPTRDRAFT_179487	Predicted protein [Source:UniProtKB/TrEMBL;Acc:B9GMX8]	Protein of unknown function DUF1350	chr1:9721823-9727054	2072	8.86623	10.8989	10.6028	628.59	775.27	748.874
POPTR_0001s12550.1	POPTR_0001s12550	POPTRDRAFT_814951	Predicted protein [Source:UniProtKB/TrEMBL;Acc:B9GMX7]	-	chr1:9730896-9733799	1102	74.0296	89.2662	52.6194	2613.47	3185.68	1863.19
POPTR_0001s12560.1	POPTR_0001s12560	POPTRDRAFT_548146	Predicted protein [Source:UniProtKB/TrEMBL;Acc:B9GMX6]	Nucleotide exchange factor Fes1	chr1:9738142-9741150	1854	13.0509	16.0769	12.434	839.809	1051.36	795.831
POPTR_0001s12570.1	POPTR_0001s12570	POPTRDRAFT_548145	Predicted protein [Source:UniProtKB/TrEMBL;Acc:B9GMX5]	U2A'/phosphoprotein 32 family A, C-terminal	chr1:9744047-9748588	1316	9.76455	10.9702	12.5955	453.112	519.835	582.628
POPTR_0001s12580.1	POPTR_0001s12580	-	Putative uncharacterized protein [source:UniProtKB/TrEMBL;Acc:A9PHJ8_POPTR]	eRF1 domain 3	chr1:9750297-9752234	1828	157.596	122.31	169.854	11106.9	8787.63	11998.7
POPTR_0001s12590.1	POPTR_0001s12590	-	-	Ribosomal protein/NADH dehydrogenase domain	chr1:9754995-9757364	366	22.6731	27.3681	18.1395	181.941	225.292	145.37
POPTR_0001s12600.1	POPTR_0001s12600	SDG902	SET domain protein [source:UniProtKB/TrEMBL;Acc:B9GMX2_POPTR]	SET domain	chr1:9758964-9760550	1586	16.6939	9.19059	19.9797	814.777	451.689	975.298
POPTR_0001s12610.1	POPTR_0001s12610	POPTRDRAFT_179467	Predicted protein [Source:UniProtKB/TrEMBL;Acc:B9GMX1]	-	chr1:9767377-9773561	1362	0.607962	6.95345	0.816635	27.6866	318.06	37.0034
POPTR_0001s12620.1	POPTR_0001s12620	-	-	Protein of unknown function DUF247, plant	chr1:9773950-9775714	1684	0.00776212	0.0741175	0	0.444147	4.28167	0
POPTR_0001s12630.1	POPTR_0001s12630	POPTRDRAFT_640151	Predicted protein [Source:UniProtKB/TrEMBL;Acc:A9PD39]	Ribosomal protein L21e	chr1:9782732-9783616	795	424.606	257.749	329.579	11979	7430.77	9230.36
POPTR_0001s12640.1	POPTR_0001s12640	-	Xyloglucan endotransglycosylase/hydrolase XTH-27 [source:UniProtKB/TrEMBL;Acc:A2TEI9_POPTR]	Xyloglucan endo-transglycosylase, C-terminal	chr1:9785953-9788536	1264	0.0400817	1.33228	0.0529483	1.97761	66.2624	2.64308
POPTR_0001s12650.1	POPTR_0001s12650	POPTRDRAFT_548137	Predicted protein [Source:UniProtKB/TrEMBL;Acc:B9GMW7]	Ferric reductase, NAD binding	chr1:9800582-9805020	3019	45.8889	5.2608	19.0327	5660.3	654.333	2350.71
POPTR_0001s12660.1	POPTR_0001s12660	-	-	SNARE associated Golgi protein	chr1:9810593-9811414	821	13.3454	5.98484	11.0951	225.448	102.707	185.016
POPTR_0001s12670.1	POPTR_0001s12670	-	-	-	chr1:9813788-9814251	411	9.58079	5.88648	9.08708	86.0263	54.1143	80.6472
POPTR_0001s12680.1	POPTR_0001s12680	POPTRDRAFT_640148	Predicted protein [Source:UniProtKB/TrEMBL;Acc:B9GMW5]	-	chr1:9825245-9826247	1002	3.46068	0.973104	0.359155	102.659	29.0308	10.5723
POPTR_0001s12690.1	POPTR_0001s12690	-	-	Concanavalin A-like lectin/glucanase	chr1:9837341-9840188	1580	3.18331	2.1331	2.32499	231.381	157.925	170.038
POPTR_0001s12700.1	POPTR_0001s12700	-	Putative uncharacterized protein [source:UniProtKB/TrEMBL;Acc:A9P972_POPTR]	Nucleic acid-binding, OB-fold-like	chr1:9840786-9846728	3161	0.578673	2.58158	0.395165	76.1382	344.565	51.9806
POPTR_0001s12710.1	POPTR_0001s12710	POPTRDRAFT_548132	Predicted protein [Source:UniProtKB/TrEMBL;Acc:B9GMW4]	C2 calcium-dependent membrane targeting	chr1:9851680-9853003	1323	0.343874	2.8046	0.515158	15.8209	130.316	23.7877
POPTR_0001s12720.1	POPTR_0001s12720	-	-	Emopamil-binding	chr1:9854415-9855230	501	4.16687	3.12054	3.35434	47.4628	36.4443	37.8842
POPTR_0001s12730.1	POPTR_0001s12730	-	-	-	chr1:9858474-9859452	397	2.28546	1.64259	1.53095	26.6978	19.8787	17.6206
POPTR_0001s12740.1	POPTR_0001s12740	POPTRDRAFT_548130	Predicted protein [Source:UniProtKB/TrEMBL;Acc:B9GMW3]	RNA recognition motif domain	chr1:9868688-9870968	1209	0.31111	7.41446	1.45423	12.8545	310.329	59.9099
POPTR_0001s12750.1	POPTR_0001s12750	POPTRDRAFT_179430	Predicted protein [Source:UniProtKB/TrEMBL;Acc:B9GMW2]	Zinc finger, DHHC-type, palmitoyltransferase	chr1:9874376-9878858	1576	11.0431	12.5955	11.0201	606.109	700.987	602.531
POPTR_0001s12800.1	POPTR_0001s12800	POPTRDRAFT_751000	Predicted protein [Source:UniProtKB/TrEMBL;Acc:B9GMV7]	Armadillo	chr1:9932208-9935732	3401	1.92374	0.582795	1.52377	253.135	77.3061	200.874
POPTR_0001s12810.1	POPTR_0001s12810	-	-	-	chr1:9936090-9936547	310	0	0.249989	0	0	1.10437	0
POPTR_0001s12820.1	POPTR_0001s12820	ERF65	AP2/ERF domain-containing transcription factor [source:UniProtKB/TrEMBL;Acc:B9GMV6_POPTR]	Pathogenesis-related transcriptional factor/ERF, DNA-binding	chr1:9938453-9939335	882	0.0948213	0	0	2.96642	0	0
POPTR_0001s12840.1	POPTR_0001s12840	POPTRDRAFT_800083	Predicted protein [Source:UniProtKB/TrEMBL;Acc:A9P8F6]	Ribosomal protein S27e	chr1:9960914-9961910	687	453.66	299.893	354.964	8726.9	5847.71	6844.55
POPTR_0001s12860.1	POPTR_0001s12860	POPTRDRAFT_797216	Predicted protein [Source:UniProtKB/TrEMBL;Acc:B9GMV2]	-	chr1:9986845-9992051	3664	21.5493	20.5913	20.7238	2413.71	2333.14	2305.04
POPTR_0001s12870.1	POPTR_0001s12870	POPTRDRAFT_179397	Predicted protein [Source:UniProtKB/TrEMBL;Acc:B9GMV1]	-	chr1:9992750-9993818	805	27.6442	19.7123	28.3653	706.009	511.325	723.324
POPTR_0001s12880.1	POPTR_0001s12880	POPTRDRAFT_548117	Predicted protein [Source:UniProtKB/TrEMBL;Acc:B9GMV0]	Zinc finger, C3HC4 RING-type	chr1:9997046-10000621	1315	15.9203	22.219	13.8441	627.893	883.499	543.594
POPTR_0001s12890.1	POPTR_0001s12890	POPTRDRAFT_839267	Predicted protein [Source:UniProtKB/TrEMBL;Acc:B9GMU9]	Oligopeptide transporter	chr1:10002255-10005798	2326	0.246541	0.493126	0.871309	20.765	41.9662	73.1253
POPTR_0001s12900.1	POPTR_0001s12900	-	Putative uncharacterized protein [source:UniProtKB/TrEMBL;Acc:A9PE50_POPTR]	-	chr1:10008802-10011980	1070	13.6108	11.7459	15.8395	515.169	452.793	597.337
POPTR_0001s12910.1	POPTR_0001s12910	CYP51G1	Cytochrome P450 obtusifoliol 14-alpha-demethylase [source:UniProtKB/TrEMBL;Acc:B9GMU7_POPTR]	Cytochrome P450	chr1:10016740-10018726	1647	5.58759	12.3106	6.07371	374.758	839.324	408.797
POPTR_0001s12920.1	POPTR_0001s12920	POPTRDRAFT_179380	Predicted protein [Source:UniProtKB/TrEMBL;Acc:B9GMU6]	Peptidyl-prolyl cis-trans isomerase, FKBP-type, domain	chr1:10018838-10022173	1172	6.97481	7.0678	6.97168	289.484	298.833	287.108
POPTR_0001s12920.2	POPTR_0001s12920	POPTRDRAFT_179380	Predicted protein [Source:UniProtKB/TrEMBL;Acc:B9GMU6]	Peptidyl-prolyl cis-trans isomerase, FKBP-type, domain	chr1:10018838-10022173	1622	1.02893	0.759472	0.5173	53.3023	40.2097	26.5378
POPTR_0001s12930.1	POPTR_0001s12930	POPTRDRAFT_640120	Predicted protein [Source:UniProtKB/TrEMBL;Acc:B9GMU5]	Transaldolase	chr1:10023677-10027179	1609	45.7032	56.8958	38.1044	2645.37	3311.57	2206.59
POPTR_0001s12940.1	POPTR_0001s12940	POPTRDRAFT_640119	Predicted protein [Source:UniProtKB/TrEMBL;Acc:B9GMU4]	Exostosin-like	chr1:10033105-10037090	1592	2.74025	71.3972	2.78805	159.198	4188.35	161.976
POPTR_0001s12950.1	POPTR_0001s12950	-	Putative uncharacterized protein [source:UniProtKB/TrEMBL;Acc:A9P9W5_POPTR]	Cellular retinaldehyde-binding/triple function, C-terminal	chr1:10047578-10050349	1059	13.2989	14.4175	7.84772	486.175	532.532	285.221
POPTR_0001s12950.2	POPTR_0001s12950	-	Putative uncharacterized protein [source:UniProtKB/TrEMBL;Acc:A9P9W5_POPTR]	Cellular retinaldehyde-binding/triple function, C-terminal	chr1:10047578-10050349	1489	0.257923	0.0961104	0.288308	12.7105	4.79343	14.1138
POPTR_0001s12960.1	POPTR_0001s12960	POPTRDRAFT_708849	Predicted protein [Source:UniProtKB/TrEMBL;Acc:B9GMU2]	Rieske [2Fe-2S] iron-sulphur domain	chr1:10050913-10053328	1383	110.853	142.84	94.4152	5095.35	6641.66	4334.14
POPTR_0001s12970.1	POPTR_0001s12970	POPTRDRAFT_708845	Predicted protein [Source:UniProtKB/TrEMBL;Acc:B9GMU1]	Anticodon-binding	chr1:10053683-10058318	2618	101.229	71.0676	105.321	9858.07	7008.99	10209.3
POPTR_0001s12980.1	POPTR_0001s12980	POPTRDRAFT_847253	Predicted protein [Source:UniProtKB/TrEMBL;Acc:B9GMU0]	SRA-YDG	chr1:10064953-10069528	2231	0.0193104	0.372166	0.0256377	1.97761	38.6531	2.64308
POPTR_0001s12990.1	POPTR_0001s12990	ERF70	AP2/ERF domain-containing transcription factor [source:UniProtKB/TrEMBL;Acc:B9GMT9_POPTR]	Pathogenesis-related transcriptional factor/ERF, DNA-binding	chr1:10082119-10085200	1190	30.3503	0.166199	37.0567	1201.49	6.62624	1456.37
POPTR_0001s13010.1	POPTR_0001s13010	-	-	-	chr1:10095962-10096766	732	0	0.374048	0	0	8.83499	0
POPTR_0001s13020.1	POPTR_0001s13020	OTU1	Otubain-like cysteine protease [source:UniProtKB/TrEMBL;Acc:A7YFC1_POPTR]	Peptidase C65, otubain	chr1:10104273-10107422	1445	14.7353	13.1568	14.6611	718.599	648.688	709.857
POPTR_0001s13030.1	POPTR_0001s13030	POPTRDRAFT_640106	Predicted protein [Source:UniProtKB/TrEMBL;Acc:B9GMT5]	RNA recognition motif 2	chr1:10112241-10119437	3557	8.1425	8.78305	7.09	1113.4	1207.92	968.809
POPTR_0001s13050.1	POPTR_0001s13050	POPTRDRAFT_814926	Predicted protein [Source:UniProtKB/TrEMBL;Acc:B9GMT3]	SOUL haem-binding protein	chr1:10133510-10134665	567	0.200216	27.4038	1.3798	2.96642	407.514	20.2636
POPTR_0001s13060.1	POPTR_0001s13060	POPTRDRAFT_548101	Predicted protein [Source:UniProtKB/TrEMBL;Acc:B9GMT2]	-	chr1:10141582-10144141	1382	11.0501	26.6564	9.67384	720.841	1802.34	635.486
POPTR_0001s13070.1	POPTR_0001s13070	-	-	Ankyrin repeat	chr1:10156725-10162334	2136	22.4175	39.0555	21.1596	1820.31	3254.07	1709.34
POPTR_0001s13080.1	POPTR_0001s13080	POPTRDRAFT_548097	Predicted protein [Source:UniProtKB/TrEMBL;Acc:B9GMT0]	Serine-threonine/tyrosine-protein kinase	chr1:10169406-10172408	2424	0.9502	3.99833	1.36184	75.3458	323.581	107.485
POPTR_0001s13090.1	POPTR_0001s13090	POPTRDRAFT_750969	Predicted protein [Source:UniProtKB/TrEMBL;Acc:B9GMS8]	Leucine-rich repeat	chr1:10174854-10179113	3522	0.566332	0.516117	0.580857	66.0147	61.0217	67.3584
POPTR_0001s13100.1	POPTR_0001s13100	POPTRDRAFT_829380	Predicted protein [Source:UniProtKB/TrEMBL;Acc:B9GMS6]	Light regulated Lir1	chr1:10183081-10184228	948	6.78508	8.45811	9.22118	181.096	227.66	243.864
POPTR_0001s13110.1	POPTR_0001s13110	POPTRDRAFT_708829	Predicted protein [Source:UniProtKB/TrEMBL;Acc:B9GMS4]	Auxin response factor	chr1:10193587-10199157	3390	24.3021	21.8967	25.7701	3209.42	2928.61	3401.14
POPTR_0001s13120.1	POPTR_0001s13120	-	-	Pentatricopeptide repeat	chr1:10205106-10207539	2094	1.92534	1.24727	1.54546	144.366	94.9761	115.415
POPTR_0001s13130.1	POPTR_0001s13130	POPTRDRAFT_843496	Predicted protein [Source:UniProtKB/TrEMBL;Acc:B9GMS2]	-	chr1:10212980-10217325	1488	0.630503	1.05683	0.778598	32.6306	55.2187	39.6462
POPTR_0001s13140.1	POPTR_0001s13140	POPTRDRAFT_797202	Predicted protein [Source:UniProtKB/TrEMBL;Acc:B9GMS1]	Peptidase S10, serine carboxypeptidase	chr1:10224335-10227132	1323	0.300251	0.540404	0.0768561	13.8433	25.4339	3.52411
POPTR_0001s13150.1	POPTR_0001s13150	-	-	-	chr1:10238403-10239769	342	7.89614	12.3348	7.31822	48.4532	79.5149	44.0514
POPTR_0001s13160.1	POPTR_0001s13160	-	-	-	chr1:10241869-10246524	1550	2.21703	4.86145	2.44607	143.377	321.373	158.585
POPTR_0001s13170.1	POPTR_0001s13170	POPTRDRAFT_548085	Predicted protein [Source:UniProtKB/TrEMBL;Acc:B9GMR9]	-	chr1:10247566-10247848	282	0.282224	0.026086	0	1.38157	0.134606	0
POPTR_0001s13180.1	POPTR_0001s13180	POPTRDRAFT_708815	Predicted protein [Source:UniProtKB/TrEMBL;Acc:B9GMR8]	BRCT	chr1:10250854-10257948	5238	13.462	8.31973	12.747	2805.69	1757.3	2648.09
POPTR_0001s13190.1	POPTR_0001s13190	-	-	Helix-loop-helix DNA-binding	chr1:10279925-10281995	897	0	0.215595	0.0291141	0	6.62624	0.881028
POPTR_0001s13200.1	POPTR_0001s13200	POPTRDRAFT_750959	Predicted protein [Source:UniProtKB/TrEMBL;Acc:A9PEJ7]	Sterile alpha motif homology	chr1:10286625-10287713	1088	10.2876	11.3637	12.2488	446.941	505.803	527.736
POPTR_0001s13210.1	POPTR_0001s13210	POPTRDRAFT_548080	Predicted protein [Source:UniProtKB/TrEMBL;Acc:B9GMR5]	-	chr1:10291769-10292197	189	25.8697	18.3894	19.6615	17.7985	14.3569	12.3344
POPTR_0001s13220.1	POPTR_0001s13220	POPTRDRAFT_548079	Predicted protein [Source:UniProtKB/TrEMBL;Acc:B9GMR4]	-	chr1:10297845-10299910	1026	13.1588	10.6938	10.5148	378.342	308.664	300.89
POPTR_0001s13230.1	POPTR_0001s13230	-	-	Pentatricopeptide repeat	chr1:10330715-10332919	1338	1.14594	0.709971	0.536687	50.849	32.0268	23.7877
POPTR_0001s13240.1	POPTR_0001s13240	POPTRDRAFT_548076	Predicted protein [Source:UniProtKB/TrEMBL;Acc:B9GMR3]	CO/COL/TOC1, conserved site	chr1:10337709-10340900	1357	0.0270684	0.120702	0.0241624	0.988807	4.41749	0.881028
POPTR_0001s13260.1	POPTR_0001s13260	XM_002331124.1	predicted protein, mRNA [source:RefSeq DNA_predicted;Acc:XM_002331124.1]	Nucleic acid-binding, OB-fold-like	chr1:10348762-10354570	978	0.217318	0.142494	0.380264	5.41288	3.5903	9.41531
POPTR_0001s13280.1	POPTR_0001s13280	XM_002297828.1	predicted protein, mRNA [source:RefSeq DNA_predicted;Acc:XM_002297828.1]	Pistil-specific extensin-like protein	chr1:10364505-10366699	560	0.581867	0	0	7.41482	0	0
POPTR_0001s13280.2	POPTR_0001s13280	XM_002297828.1	predicted protein, mRNA [source:RefSeq DNA_predicted;Acc:XM_002297828.1]	Pistil-specific extensin-like protein	chr1:10364505-10366699	556	15.5965	6.27612	4.28441	194.302	79.5149	52.8617
POPTR_0001s13290.1	POPTR_0001s13290	POPTRDRAFT_814918	Predicted protein [Source:UniProtKB/TrEMBL;Acc:A9PEE5]	WW/Rsp5/WWP	chr1:10384181-10385920	1027	22.8448	33.3537	20.6678	684.988	1009.68	622.006
POPTR_0001s13300.1	POPTR_0001s13300	POPTRDRAFT_640083	Predicted protein [Source:UniProtKB/TrEMBL;Acc:B9GMQ9]	LPS-induced tumor necrosis factor alpha factor	chr1:10391985-10393955	712	6.47435	8.0335	4.09366	138.773	175.74	86.7742
POPTR_0001s13310.1	POPTR_0001s13310	POPTRDRAFT_846848	Predicted protein [Source:UniProtKB/TrEMBL;Acc:B9GMQ8]	CCT domain	chr1:10401777-10404875	1676	5.9663	3.58368	6.79166	384.646	234.127	438.752
POPTR_0001s13320.1	POPTR_0001s13320	-	-	Leucine-rich repeat	chr1:10408962-10410206	553	0	0.17134	0	0	2.20875	0
POPTR_0001s13330.1	POPTR_0001s13330	POPTRDRAFT_640080	Predicted protein [Source:UniProtKB/TrEMBL;Acc:B9GMQ6]	Leucine-rich repeat	chr1:10423894-10426474	932	0.316079	27.3241	0.656968	9.88807	872.652	20.4892
POPTR_0001s13340.1	POPTR_0001s13340	POPTRDRAFT_842894	Predicted protein [Source:UniProtKB/TrEMBL;Acc:B9GMQ5]	-	chr1:10428177-10435615	2385	3.04747	2.56704	3.27606	265.989	225.292	286.334
POPTR_0001s13350.1	POPTR_0001s13350	POPTRDRAFT_829373	Predicted protein [Source:UniProtKB/TrEMBL;Acc:B9GMQ4]	Transketolase, C-terminal	chr1:10439969-10444989	1816	18.04	22.9775	19.7612	1154.27	1497.25	1267.5
POPTR_0001s13380.1	POPTR_0001s13380	NAC053	NAC domain protein, IPR003441 [source:UniProtKB/TrEMBL;Acc:B9GMQ3_POPTR]	No apical meristem (NAM) protein	chr1:10464672-10466465	1324	25.1753	64.8145	26.2587	1148.14	2986.57	1196.85
POPTR_0001s13390.1	POPTR_0001s13390	POPTRDRAFT_548064	Predicted protein [Source:UniProtKB/TrEMBL;Acc:B9GMQ2]	Glycerophosphoryl diester phosphodiesterase	chr1:10478334-10481275	1617	12.5072	3.08267	35.6309	703.042	175.595	2003.46
POPTR_0001s13400.1	POPTR_0001s13400	POPTRDRAFT_548063	Predicted protein [Source:UniProtKB/TrEMBL;Acc:B9GMQ0]	Crotonase, core	chr1:10495358-10497237	1088	16.085	20.8166	15.2058	619.893	813.827	586.505
POPTR_0001s13410.1	POPTR_0001s13410	POPTRDRAFT_179233	Predicted protein [Source:UniProtKB/TrEMBL;Acc:B9GMP9]	RAG1-activating protein-1-related	chr1:10500526-10503160	1440	1.8121	6.4214	3.7011	70.2053	251.797	142.726
POPTR_0001s13420.1	POPTR_0001s13420	POPTRDRAFT_548061	Serine/threonine protein kinase PBS1 [Source:UniProtKB/TrEMBL;Acc:B9GMP8]	Serine-threonine/tyrosine-protein kinase	chr1:10503531-10508707	2238	20.7218	20.0583	17.4288	1905.68	1878.45	1610.58
POPTR_0001s13430.1	POPTR_0001s13430	POPTRDRAFT_842976	Predicted protein [Source:UniProtKB/TrEMBL;Acc:B9GMP7]	Exo70 exocyst complex subunit	chr1:10519064-10521361	2297	0.0115769	0.0638879	0.0620842	0.988807	5.52187	5.28617
POPTR_0001s13440.1	POPTR_0001s13440	PTRGRX15	Glutaredoxin [source:UniProtKB/TrEMBL;Acc:B9GMP6_POPTR]	Glutaredoxin	chr1:10531039-10531420	381	0	1.21875	0	0	12.1481	0
POPTR_0001s13450.1	POPTR_0001s13450	POPTRDRAFT_841726	Predicted protein [Source:UniProtKB/TrEMBL;Acc:B9GMP5]	Pollen Ole e 1 allergen/extensin	chr1:10533243-10534533	968	0.198192	4.01473	1.78667	4.94404	100.498	44.0514
POPTR_0001s13460.1	POPTR_0001s13460	SAUR2	SAUR family protein [source:UniProtKB/TrEMBL;Acc:B9GMP4_POPTR]	Auxin responsive SAUR protein	chr1:10537786-10538269	483	0.696116	1.10039	1.71427	10.8769	17.67	26.4308
POPTR_0001s13470.1	POPTR_0001s13470	-	-	Amidohydrolase 1	chr1:10546654-10551976	2001	11.7172	5.27663	12.7882	831.587	379.904	899.529
POPTR_0001s13480.1	POPTR_0001s13480	POPTRDRAFT_1066168	Isomerase peptidyl-prolyl cis-trans isomerase [Source:UniProtKB/TrEMBL;Acc:B9GMP1]	Peptidyl-prolyl cis-trans isomerase, cyclophilin-type	chr1:10554293-10558642	1489	44.4936	35.4682	49.8059	2374.1	1913.3	2657.84
POPTR_0001s13490.1	POPTR_0001s13490	POPTRDRAFT_829369	Predicted protein [Source:UniProtKB/TrEMBL;Acc:A9PH33]	Amino acid-binding ACT	chr1:10564822-10569147	2968	5.96869	2.32958	11.0218	682.277	269.467	1259.87
POPTR_0001s13500.1	POPTR_0001s13500	-	-	Transcription factor, TCP	chr1:10575636-10576857	1129	27.2338	21.3629	23.2084	1266.06	994.737	1079.85
POPTR_0001s13510.1	POPTR_0001s13510	POPTRDRAFT_708767	Predicted protein [Source:UniProtKB/TrEMBL;Acc:B9GMN8]	Glucose-6-phosphate dehydrogenase, C-terminal	chr1:10586433-10590709	2266	27.5183	27.7588	27.2062	2303.65	2344.93	2281.63
POPTR_0001s13520.1	POPTR_0001s13520	POPTRDRAFT_548052	Predicted protein [Source:UniProtKB/TrEMBL;Acc:B9GMN7]	-	chr1:10601069-10601726	657	0	0.353026	0	0	6.62624	0
POPTR_0001s13530.1	POPTR_0001s13530	POPTRDRAFT_814906	Predicted protein [Source:UniProtKB/TrEMBL;Acc:B9GMN6]	-	chr1:10604466-10607416	1538	11.5365	13.3578	8.39463	705.59	827.828	516.282
POPTR_0001s13540.1	POPTR_0001s13540	-	-	-	chr1:10610333-10612009	465	0.0377127	0.0553354	0	0.385252	0.576855	0
POPTR_0001s13540.2	POPTR_0001s13540	-	-	-	chr1:10610333-10612009	524	5.07352e-06	0	0	5.87409e-05	0	0
POPTR_0001s13550.1	POPTR_0001s13550	POPTRDRAFT_548050	Predicted protein [Source:UniProtKB/TrEMBL;Acc:B9GMN5]	-	chr1:10614702-10616491	1234	56.4294	8.19181	48.8403	1913.02	278.302	1648.4
POPTR_0001s13550.2	POPTR_0001s13550	POPTRDRAFT_548050	Predicted protein [Source:UniProtKB/TrEMBL;Acc:B9GMN5]	-	chr1:10614702-10616491	1241	0.270614	0	0	9.22011	0	0
POPTR_0001s13560.1	POPTR_0001s13560	POPTRDRAFT_797185	Predicted protein [Source:UniProtKB/TrEMBL;Acc:B9GMN4]	-	chr1:10622724-10623558	834	5.55254	18.8657	5.56226	124.167	430.948	121.775
POPTR_0001s13570.1	POPTR_0001s13570	POPTRDRAFT_548048	Predicted protein [Source:UniProtKB/TrEMBL;Acc:B9GMN3]	-	chr1:10637811-10640742	1450	0.0298356	2.86364	0.0662399	1.97761	193.265	4.40514
POPTR_0001s13580.1	POPTR_0001s13580	-	-	Pyridoxal phosphate-dependent transferase, major domain	chr1:10642782-10646031	675	2.52061	2.46996	2.20877	48.4516	48.5924	42.2893
POPTR_0001s13590.1	POPTR_0001s13590	POPTRDRAFT_179193	White-brown-complex ABC transporter family [Source:UniProtKB/TrEMBL;Acc:B9GMN0]	ABC transporter-like	chr1:10650250-10657720	3336	0.0948322	0.0399759	0.0717228	12.8545	5.52187	9.69131
POPTR_0001s13600.1	POPTR_0001s13600	-	-	DNA-binding WRKY	chr1:10667063-10667562	499	21.9992	0	20.7336	331.251	0	313.646
POPTR_0001s13610.1	POPTR_0001s13610	-	-	DNA-binding WRKY	chr1:10672219-10672944	258	41.7759	0.368715	39.9015	119.646	1.10437	110.128
POPTR_0001s13620.1	POPTR_0001s13620	POPTRDRAFT_750920	Predicted protein [Source:UniProtKB/TrEMBL;Acc:B9GMM8]	Protein of unknown function DUF1664	chr1:10675726-10682417	1494	14.9701	12.2775	16.4292	745.569	620.245	812.333
POPTR_0001s13630.1	POPTR_0001s13630	POPTRDRAFT_179183	Predicted protein [Source:UniProtKB/TrEMBL;Acc:B9GMM7]	Transcription factor, SBP-box	chr1:10694051-10697877	2001	2.92791	9.30129	3.08579	191.829	614.032	201.423
POPTR_0001s13640.1	POPTR_0001s13640	POPTRDRAFT_814902	Predicted protein [Source:UniProtKB/TrEMBL;Acc:B9GMM6]	-	chr1:10704831-10705399	568	0	0.548183	0.0562553	0	8.83499	0.881028
POPTR_0001s13660.1	POPTR_0001s13660	POPTRDRAFT_840315	Predicted protein [Source:UniProtKB/TrEMBL;Acc:B9GMM4]	Transcription factor, MADS-box	chr1:10747909-10748155	246	6.97919	0	5.8324	20.765	0	16.7395
POPTR_0001s13670.1	POPTR_0001s13670	POPTRDRAFT_708760	Predicted protein [Source:UniProtKB/TrEMBL;Acc:A9PFD3]	-	chr1:10764999-10767956	1347	1.75149	23.0398	1.53882	69.2165	927.674	59.9099
POPTR_0001s13680.1	POPTR_0001s13680	POPTRDRAFT_839754	Predicted protein [Source:UniProtKB/TrEMBL;Acc:B9GMM2]	-	chr1:10772137-10772443	306	0	7.397	0.704692	0	39.7574	3.52411
POPTR_0001s13700.1	POPTR_0001s13700	-	-	Immunoglobulin E-set	chr1:10784927-10792944	3689	65.2446	30.6566	67.5527	9051.05	4303.28	9366.97
POPTR_0001s13710.1	POPTR_0001s13710	POPTRDRAFT_750912	Predicted protein [Source:UniProtKB/TrEMBL;Acc:B9GML9]	-	chr1:10794887-10796434	513	2.25251	0.53333	1.56049	36.5859	8.83499	25.5498
POPTR_0001s13720.1	POPTR_0001s13720	-	-	-	chr1:10794887-10796434	1322	0.385292	0.0568112	0.252698	14.8321	2.20875	9.69131
POPTR_0001s13730.1	POPTR_0001s13730	POPTRDRAFT_548036	Predicted protein [Source:UniProtKB/TrEMBL;Acc:A9PBT2]	Nuclear transport factor 2	chr1:10796675-10799109	788	113.087	145.902	101.942	2543.42	3309.29	2277.05
POPTR_0001s13740.1	POPTR_0001s13740	HK3A	Histidine kinase 3AHistidine kinase cytokinin receptor [source:UniProtKB/TrEMBL;Acc:B9GML7_POPTR]	CheY-like superfamily	chr1:10803623-10809855	3696	33.7906	10.4683	19.8321	4866.9	1519.93	2854.54
POPTR_0001s13750.1	POPTR_0001s13750	POPTRDRAFT_640042	Predicted protein [Source:UniProtKB/TrEMBL;Acc:A9PA02]	Endoplasmic reticulum, stress-associated Ramp4	chr1:10830675-10831680	207	120.755	118.946	122.639	175.019	189.952	164.752
POPTR_0001s13760.1	POPTR_0001s13760	XM_002299274.1	predicted protein, mRNA [source:RefSeq DNA_predicted;Acc:XM_002299274.1]	Heat shock protein DnaJ, N-terminal	chr1:10835014-10839314	2959	13.8658	6.64858	14.0333	1910.86	934.078	1940.13
POPTR_0001s13760.2	POPTR_0001s13760	XM_002299274.1	predicted protein, mRNA [source:RefSeq DNA_predicted;Acc:XM_002299274.1]	Heat shock protein DnaJ, N-terminal	chr1:10835014-10839314	2597	10.8097	4.76091	9.99768	1269.77	567.242	1174.31
POPTR_0001s13770.1	POPTR_0001s13770	POPTRDRAFT_829361	F-box family protein [Source:UniProtKB/TrEMBL;Acc:B9GML3]	F-box domain, cyclin-like	chr1:10840198-10845017	1650	5.32738	8.89728	5.647	328.423	560.83	345.335
POPTR_0001s13790.1	POPTR_0001s13790	POPTRDRAFT_640037	Predicted protein [Source:UniProtKB/TrEMBL;Acc:B9GML2]	Zinc finger, MYND-type	chr1:10859909-10861925	1738	18.6259	31.5109	34.2341	1208.65	2084.7	2224.18
POPTR_0001s13800.1	POPTR_0001s13800	LHCA2-1	Putative uncharacterized protein [source:UniProtKB/TrEMBL;Acc:A9PGU3_POPTR]	Chlorophyll A-B binding protein	chr1:10891846-10893952	1154	0.527437	9.70497	2.02491	21.8262	406.084	84.3928
POPTR_0001s13800.2	POPTR_0001s13800	LHCA2-1	Putative uncharacterized protein [source:UniProtKB/TrEMBL;Acc:A9PGU3_POPTR]	Chlorophyll A-B binding protein	chr1:10891846-10893952	1790	0	0	0.0622261	0	0	3.62598
POPTR_0001s13800.3	POPTR_0001s13800	LHCA2-1	Putative uncharacterized protein [source:UniProtKB/TrEMBL;Acc:A9PGU3_POPTR]	Chlorophyll A-B binding protein	chr1:10891846-10893952	1621	5.54864e-05	3.00771	0	0.0030359	166.77	0
POPTR_0001s13800.4	POPTR_0001s13800	LHCA2-1	Putative uncharacterized protein [source:UniProtKB/TrEMBL;Acc:A9PGU3_POPTR]	Chlorophyll A-B binding protein	chr1:10891846-10893952	1318	0	0.000463889	0.00105318	0	0.0210258	0.0471891
POPTR_0001s13800.6	POPTR_0001s13800	LHCA2-1	Putative uncharacterized protein [source:UniProtKB/TrEMBL;Acc:A9PGU3_POPTR]	Chlorophyll A-B binding protein	chr1:10891846-10893952	1593	0.148951	2.72524	0.860702	8.03826	148.647	46.494
POPTR_0001s13810.1	POPTR_0001s13810	POPTRDRAFT_548029	Predicted protein [Source:UniProtKB/TrEMBL;Acc:B9GML0]	-	chr1:10898121-10898907	786	6.0138	1.19372	4.67158	120.635	24.2962	92.5079
POPTR_0001s13830.1	POPTR_0001s13830	-	-	-	chr1:10903863-10907924	1048	5.31257	6.66772	6.89286	173.041	217.562	221.138
POPTR_0001s13850.1	POPTR_0001s13850	POPTRDRAFT_548026	Predicted protein [Source:UniProtKB/TrEMBL;Acc:A9PAU2]	Protein of unknown function DUF579	chr1:10912380-10913557	1177	0.152346	4.42177	0.381632	5.93854	174.491	14.9775
POPTR_0001s13860.2	POPTR_0001s13860	POPTRDRAFT_750900	Predicted protein [Source:UniProtKB/TrEMBL;Acc:B9GMK6]	Plant lipid transfer protein/seed storage/trypsin-alpha amylase inhibitor	chr1:10923593-10926322	1063	0	0.322392	0.0791578	0	11.0437	2.64308
POPTR_0001s13870.1	POPTR_0001s13870	POPTRDRAFT_179098	Predicted protein [Source:UniProtKB/TrEMBL;Acc:B9GMK5]	YTH domain	chr1:10926728-10932598	2267	35.8233	37.6498	35.3126	3041.58	3229.19	2977.87
POPTR_0001s13880.1	POPTR_0001s13880	POPTRDRAFT_179096	Predicted protein [Source:UniProtKB/TrEMBL;Acc:B9GMK4]	Zinc finger, RanBP2-type	chr1:10939575-10943937	1201	0.467652	0.199355	0.25531	21.1398	9.10118	11.4796
POPTR_0001s13880.2	POPTR_0001s13880	POPTRDRAFT_179096	Predicted protein [Source:UniProtKB/TrEMBL;Acc:B9GMK4]	Zinc finger, RanBP2-type	chr1:10939575-10943937	1189	0.162849	0	0.17911	7.25449	0	7.93474
POPTR_0001s13880.3	POPTR_0001s13880	POPTRDRAFT_179096	Predicted protein [Source:UniProtKB/TrEMBL;Acc:B9GMK4]	Zinc finger, RanBP2-type	chr1:10939575-10943937	1288	39.0731	29.067	34.7838	1865.72	1406.71	1645.73
POPTR_0001s13890.1	POPTR_0001s13890	POPTRDRAFT_179090	Predicted protein [Source:UniProtKB/TrEMBL;Acc:B9GMK2]	Transcription factor, SBP-box	chr1:10946059-10952970	2386	27.6838	27.0427	23.8336	2179.81	2153.27	1863.12
POPTR_0001s13900.1	POPTR_0001s13900	ACLL14	Acyl:coa ligase [source:UniProtKB/TrEMBL;Acc:B9GMK1_POPTR]	AMP-dependent synthetase/ligase	chr1:10960216-10962792	1638	0.0144714	0.254687	0	0.988807	17.67	0
POPTR_0001s13930.1	POPTR_0001s13930	-	-	-	chr1:10983025-10983562	288	58.2564	50.4617	54.8115	299.609	276.093	274
POPTR_0001s13940.1	POPTR_0001s13940	POPTRDRAFT_640021	Predicted protein [Source:UniProtKB/TrEMBL;Acc:A9P8H1]	Rubber elongation factor	chr1:10985149-10986681	1267	1411.72	1238.88	1469.49	59839.7	53286.1	61723.6
POPTR_0001s13950.1	POPTR_0001s13950	-	-	DNA-binding HORMA	chr1:10988694-10993860	1575	2.37864	3.14376	2.67861	148.845	198.469	167.897
POPTR_0001s13960.1	POPTR_0001s13960	POPTRDRAFT_1066086	Predicted protein [Source:UniProtKB/TrEMBL;Acc:B9GMJ5]	Microtubule-associated protein, MAP65/ASE1-type	chr1:10998007-11002709	2878	0.129368	12.4222	0.525378	14.8321	1455.62	60.1021
POPTR_0001s13970.1	POPTR_0001s13970	POPTRDRAFT_179068	Predicted protein [Source:UniProtKB/TrEMBL;Acc:B9GMJ4]	Transcription factor CBF/NF-Y/archaeal histone	chr1:10998007-11002709	1203	0.271751	13.172	0.922917	8.89927	439.43	29.9549
POPTR_0001s13980.1	POPTR_0001s13980	POPTRDRAFT_829357	Predicted protein [Source:UniProtKB/TrEMBL;Acc:A9P880]	Plant specific mitochondrial import receptor subunit TOM20	chr1:11005301-11009260	1109	29.0123	27.1616	34.1992	984.462	929.434	1143.25
POPTR_0001s13990.1	POPTR_0001s13990	CYP78D3V1	Cytochrome P450 [source:UniProtKB/TrEMBL;Acc:B9GMJ2_POPTR]	Cytochrome P450	chr1:11021977-11025399	1911	1.04996	206.448	7.708	78.8164	15687.3	580.405
POPTR_0001s14000.1	POPTR_0001s14000	-	-	NLI interacting factor	chr1:11030922-11034695	1376	6.74012	4.97087	7.69132	311.517	233.023	355.446
POPTR_0001s14010.1	POPTR_0001s14010	POPTRDRAFT_548008	Predicted protein [Source:UniProtKB/TrEMBL;Acc:B9GMJ0]	Multicopper oxidase, type 2	chr1:11038120-11040718	1988	0.0297596	0.0331997	0	1.97761	2.20875	0
POPTR_0001s14020.1	POPTR_0001s14020	POPTRDRAFT_548007	Predicted protein [Source:UniProtKB/TrEMBL;Acc:B9GMI9]	-	chr1:11041964-11042282	216	73.0031	74.3829	66.9743	156.687	176.207	135.954
POPTR_0001s14030.1	POPTR_0001s14030	-	-	-	chr1:11044296-11044763	467	65.677	76.7894	49.5309	738.639	875.768	545.356
POPTR_0001s14040.1	POPTR_0001s14040	-	Putative uncharacterized protein [source:UniProtKB/TrEMBL;Acc:A9P7X6_POPTR]	Chaperonin Cpn60/TCP-1	chr1:11048449-11053022	1948	16.2896	17.2548	33.9672	1415.83	1523.88	2941.97
POPTR_0001s14090.1	POPTR_0001s14090	POPTRDRAFT_548001	Predicted protein [Source:UniProtKB/TrEMBL;Acc:B9GMI3]	Hydroxyethylthiazole kinase	chr1:11066524-11068009	674	1.25144	0.549964	1.69597	24.7202	11.0437	33.4791
POPTR_0001s14100.1	POPTR_0001s14100	POPTRDRAFT_797166	Predicted protein [Source:UniProtKB/TrEMBL;Acc:B9GMI2]	Glycosyl transferase, family 14	chr1:11071172-11074870	1687	8.5557	15.3759	7.00573	421.232	762.018	344.482
POPTR_0001s14110.1	POPTR_0001s14110	POPTRDRAFT_640000	Predicted protein [Source:UniProtKB/TrEMBL;Acc:B9GMI1]	-	chr1:11075260-11076472	928	0.0300632	0	0.135085	0.988807	0	4.40417
POPTR_0001s14110.3	POPTR_0001s14110	POPTRDRAFT_640000	Predicted protein [Source:UniProtKB/TrEMBL;Acc:B9GMI1]	-	chr1:11075260-11076472	1018	0	0	2.8928e-05	0	0	0.000968055
POPTR_0001s14120.1	POPTR_0001s14120	XM_002297794.1	predicted membrane protein, mRNA [source:RefSeq DNA_predicted;Acc:XM_002297794.1]	Uncharacterised protein family UPF0016	chr1:11077228-11082781	1481	5.22952	6.30502	5.97082	271.922	332.416	311.003
POPTR_0001s14130.1	POPTR_0001s14130	POPTRDRAFT_814881	Predicted protein [Source:UniProtKB/TrEMBL;Acc:B9GMH9]	Zinc finger, GATA-type	chr1:11087167-11089314	1439	32.8274	19.0817	31.2628	1740.95	1022.84	1663.05
POPTR_0001s14140.1	POPTR_0001s14140	POPTRDRAFT_814880	Predicted protein [Source:UniProtKB/TrEMBL;Acc:B9GMH8]	Serine-threonine/tyrosine-protein kinase	chr1:11101545-11106158	3628	50.6082	28.3575	50.4992	6283.23	3581.76	6239.11
POPTR_0001s14170.1	POPTR_0001s14170	POPTRDRAFT_750867	Predicted protein [Source:UniProtKB/TrEMBL;Acc:B9GMH5]	Plant self-incompatibility S1	chr1:11125646-11126234	588	1.50926	2.88147	1.19571	26.6978	51.9056	21.1447
POPTR_0001s14180.1	POPTR_0001s14180	POPTRDRAFT_547990	Predicted protein [Source:UniProtKB/TrEMBL;Acc:B9GMH4]	Orphan nuclear receptor	chr1:11133108-11138143	3219	0.027297	0.752093	0.0490247	2.9876	83.5359	5.36469
POPTR_0001s14220.1	POPTR_0001s14220	POPTRDRAFT_750861	Predicted protein [Source:UniProtKB/TrEMBL;Acc:B9GMG9]	Serine-threonine/tyrosine-protein kinase	chr1:11161612-11165154	3459	0	0.0382328	0.0309829	0	4.41749	3.52411
POPTR_0001s14230.1	POPTR_0001s14230	POPTRDRAFT_814879	Predicted protein [Source:UniProtKB/TrEMBL;Acc:B9GMG8]	Ham1-like protein	chr1:11171178-11174733	1048	9.56349	7.05744	7.85876	346.083	257.319	283.201
POPTR_0001s14240.1	POPTR_0001s14240	POPTRDRAFT_547984	Predicted protein [Source:UniProtKB/TrEMBL;Acc:A9PIK2]	Pectate lyase/Amb allergen	chr1:11177073-11182374	2079	0.193031	1.07674	0.751984	14.8321	83.9324	58.1478
POPTR_0001s14260.1	POPTR_0001s14260	-	Putative uncharacterized protein [source:UniProtKB/TrEMBL;Acc:A9PDE6_POPTR]	NADP-dependent oxidoreductase domain	chr1:11209180-11212676	1461	52.6235	76.888	36.0607	2818.1	4188.89	1924.16
POPTR_0001s14270.1	POPTR_0001s14270	POPTRDRAFT_842096	Predicted protein [Source:UniProtKB/TrEMBL;Acc:B9GMG5]	Protein kinase-like domain	chr1:11216163-11221199	3153	0	0.00853815	0	0	1.10437	0
POPTR_0001s14280.1	POPTR_0001s14280	-	Putative uncharacterized protein [source:UniProtKB/TrEMBL;Acc:A9PEI3_POPTR]	Thiolase-like	chr1:11230895-11236060	1637	193.833	155.063	128.748	14414.9	11717.6	9581.31
POPTR_0001s14290.1	POPTR_0001s14290	-	-	Thiolase, C-terminal	chr1:11238665-11243134	2472	6.53299	6.20931	6.3221	640.065	617.638	616.971
POPTR_0001s14300.1	POPTR_0001s14300	POPTRDRAFT_814873	Predicted protein [Source:UniProtKB/TrEMBL;Acc:B9GMG3]	Dihydroxy-acid/6-phosphogluconate dehydratase	chr1:11244562-11250058	2302	4.41491	2.41136	8.18945	417.277	229.71	773.542
POPTR_0001s14310.1	POPTR_0001s14310	CHS3	Chalcone synthase [source:UniProtKB/TrEMBL;Acc:A9PFH2_POPTR]	3-Oxoacyl-[acyl-carrier-protein (ACP)] synthase III C-terminal	chr1:11253693-11256265	1565	58.9867	4.78256	2.43513	3815.54	314.648	157.026
POPTR_0001s14320.1	POPTR_0001s14320	CHS2	Chalcone synthase [source:UniProtKB/TrEMBL;Acc:B9GMG1_POPTR]	3-Oxoacyl-[acyl-carrier-protein (ACP)] synthase III C-terminal	chr1:11261943-11263645	1251	168.556	28.8986	8.8391	8619.09	1511.18	451.383
POPTR_0001s14330.1	POPTR_0001s14330	-	-	Ankyrin repeat	chr1:11271054-11272668	1614	15.8793	11.1521	10.7314	1233.68	886.263	837.209
POPTR_0001s14340.1	POPTR_0001s14340	-	-	-	chr1:11274405-11275753	808	16.7743	12.3517	11.6876	403.433	298.181	281.048
POPTR_0001s14350.1	POPTR_0001s14350	POPTRDRAFT_547975	Predicted protein [Source:UniProtKB/TrEMBL;Acc:B9GMF9]	-	chr1:11276289-11279352	1162	3.61173	2.3057	5.08915	126.567	80.6193	178.849
POPTR_0001s14360.1	POPTR_0001s14360	POPTRDRAFT_1066008	Predicted protein [Source:UniProtKB/TrEMBL;Acc:B9GMF8]	Monooxygenase, FAD-binding	chr1:11280829-11286232	2240	65.1894	32.7583	54.5625	5322.75	2697.98	4448
POPTR_0001s14360.2	POPTR_0001s14360	POPTRDRAFT_1066008	Predicted protein [Source:UniProtKB/TrEMBL;Acc:B9GMF8]	Monooxygenase, FAD-binding	chr1:11280829-11286232	2448	0	0	0.130521	0	0	10.8835
POPTR_0001s14380.1	POPTR_0001s14380	POPTRDRAFT_547973	Extra response regulator [Source:UniProtKB/TrEMBL;Acc:B9GMF7]	Signal transduction response regulator, receiver domain	chr1:11287319-11288770	1011	0.058777	0.0652234	0.0263445	1.97761	2.20875	0.881028
POPTR_0001s14390.1	POPTR_0001s14390	POPTRDRAFT_547972	Extra response regulator [Source:UniProtKB/TrEMBL;Acc:B9GMF6]	Signal transduction response regulator, receiver domain	chr1:11290365-11291784	987	0.0269104	0	0	0.988807	0	0
POPTR_0001s14400.1	POPTR_0001s14400	POPTRDRAFT_547971	Extra response regulator [Source:UniProtKB/TrEMBL;Acc:B9GMF5]	Signal transduction response regulator, receiver domain	chr1:11293953-11295180	723	0	0.0391182	0.0626343	0	1.10437	1.76206
POPTR_0001s14410.1	POPTR_0001s14410	POPTRDRAFT_547970	Predicted protein [Source:UniProtKB/TrEMBL;Acc:B9GMF4]	ABC-1	chr1:11295417-11305423	3187	9.47949	6.90264	7.99016	1100.95	803.502	926.78
POPTR_0001s14410.2	POPTR_0001s14410	POPTRDRAFT_547970	Predicted protein [Source:UniProtKB/TrEMBL;Acc:B9GMF4]	ABC-1	chr1:11295417-11305423	3178	5.34792	4.00758	3.2142	619.578	465.423	371.854
POPTR_0001s14420.1	POPTR_0001s14420	POPTRDRAFT_813548	Predicted protein [Source:UniProtKB/TrEMBL;Acc:B9GMF3]	Tetratricopeptide TPR2	chr1:11309935-11312524	1348	47.9861	64.6561	35.5485	2483.88	3373.5	1846.63
POPTR_0001s14430.1	POPTR_0001s14430	POPTRDRAFT_1066000	Predicted protein [Source:UniProtKB/TrEMBL;Acc:B9GMF2]	Synaptobrevin	chr1:11312602-11315518	1331	62.6252	89.8905	46.6027	2478.44	3616.64	1838.74
POPTR_0001s14440.1	POPTR_0001s14440	-	-	-	chr1:11312602-11315518	262	0	0.356864	0.911005	0	1.10442	2.64308
POPTR_0001s14450.1	POPTR_0001s14450	POPTRDRAFT_178937	Predicted protein [Source:UniProtKB/TrEMBL;Acc:B9GMF1]	ATPase, AAA-type, core	chr1:11320990-11334164	2919	1.36219	0.745544	0.725898	150.299	82.828	80.1735
POPTR_0001s14470.1	POPTR_0001s14470	-	Putative uncharacterized protein [source:UniProtKB/TrEMBL;Acc:A9PEI4_POPTR]	F-box domain, cyclin-like	chr1:11348231-11351515	1097	0.000173579	11.0142	3.266	0.00656556	417.074	124.012
POPTR_0001s14470.2	POPTR_0001s14470	-	Putative uncharacterized protein [source:UniProtKB/TrEMBL;Acc:A9PEI4_POPTR]	F-box domain, cyclin-like	chr1:11348231-11351515	1091	4.78249	2.38501	4.06475	179.877	89.8333	153.509
POPTR_0001s14470.3	POPTR_0001s14470	-	Putative uncharacterized protein [source:UniProtKB/TrEMBL;Acc:A9PEI4_POPTR]	F-box domain, cyclin-like	chr1:11348231-11351515	960	7.45487	0	0.000106362	249.259	0	0.00357211
POPTR_0001s14480.1	POPTR_0001s14480	PTRCGR2	Glutathione reductase [source:UniProtKB/TrEMBL;Acc:B9GME7_POPTR]	Pyridine nucleotide-disulphide oxidoreductase, dimerisation	chr1:11360151-11373148	2160	19.72	21.7558	19.1816	1711.78	1904.52	1668.03
POPTR_0001s14490.1	POPTR_0001s14490	POPTRDRAFT_547961	Predicted protein [Source:UniProtKB/TrEMBL;Acc:B9GME6]	Peptidoglycan binding-like	chr1:11360151-11373148	1903	2.18623	2.33306	1.69884	168.434	181.523	131.668
POPTR_0001s14500.1	POPTR_0001s14500	POPTRDRAFT_814861	Predicted protein [Source:UniProtKB/TrEMBL;Acc:B9GME5]	-	chr1:11374544-11379085	1516	7.07267	9.44447	7.428	356.96	484.905	373.588
POPTR_0001s14510.1	POPTR_0001s14510	POPTRDRAFT_639958	Predicted protein [Source:UniProtKB/TrEMBL;Acc:B9GME4]	-	chr1:11385961-11386988	1027	0.0770716	20.3589	3.14558	1.97761	526.786	80.1735
POPTR_0001s14520.1	POPTR_0001s14520	POPTRDRAFT_750830	Predicted protein [Source:UniProtKB/TrEMBL;Acc:B9GME3]	-	chr1:11394377-11396258	477	0.0618997	0.472676	0.109964	0.988807	7.73061	1.76206
POPTR_0001s14560.1	POPTR_0001s14560	-	-	LisH dimerisation motif, subgroup	chr1:11416410-11421616	2256	16.2473	15.9176	12.8895	1405.45	1381.51	1111.67
POPTR_0001s14560.3	POPTR_0001s14560	-	-	LisH dimerisation motif, subgroup	chr1:11416410-11421616	2213	6.56884	7.68248	6.44552	555.423	651.728	543.536
POPTR_0001s14570.1	POPTR_0001s14570	-	-	-	chr1:11422644-11423121	477	2.4183	2.17021	2.28341	20.765	18.7743	19.3826
POPTR_0001s14580.1	POPTR_0001s14580	-	-	WD40 repeat, subgroup	chr1:11423216-11425627	1405	25.049	27.9487	21.9664	1189.69	1362.86	1034.33
POPTR_0001s14590.1	POPTR_0001s14590	-	-	Zinc finger, C3HC4 RING-type	chr1:11431473-11434974	916	0.25344	0.120478	0.29174	6.92165	3.31312	7.92925
POPTR_0001s14600.1	POPTR_0001s14600	-	-	Prenyltransferase/squalene oxidase	chr1:11448485-11454245	2425	11.1564	16.2992	12.4332	1073.5	1596.02	1198.03
POPTR_0001s14610.1	POPTR_0001s14610	POPTRDRAFT_797146	Predicted protein [Source:UniProtKB/TrEMBL;Acc:B9GMD7]	Prenyltransferase/squalene oxidase	chr1:11458205-11463971	2432	4.66634	5.67945	3.95536	451.414	560.515	382.674
POPTR_0001s14610.2	POPTR_0001s14610	POPTRDRAFT_797146	Predicted protein [Source:UniProtKB/TrEMBL;Acc:B9GMD7]	Prenyltransferase/squalene oxidase	chr1:11458205-11463971	2531	8.16861	8.39662	6.16124	797.549	831.586	601.552
POPTR_0001s14620.1	POPTR_0001s14620	POPTRDRAFT_750820	Predicted protein [Source:UniProtKB/TrEMBL;Acc:B9GMD5]	Plant PDR ABC transporter associated	chr1:11468326-11475346	4228	0.393701	0.215796	0.218427	64.4164	35.6064	35.7316
POPTR_0001s14630.1	POPTR_0001s14630	POPTRDRAFT_708621	Predicted protein [Source:UniProtKB/TrEMBL;Acc:B9GMD4]	Plant PDR ABC transporter associated	chr1:11479435-11486559	4426	3.50121	0.840077	2.09773	603.301	146.757	361.28
POPTR_0001s14640.1	POPTR_0001s14640	-	-	ABC-2 type transporter	chr1:11498894-11502275	1560	0.0196067	0	0.0526954	0.988807	0	2.64308
POPTR_0001s14650.1	POPTR_0001s14650	-	-	Plant PDR ABC transporter associated	chr1:11505507-11513179	4374	7.47205	3.09397	4.04153	1248.79	521.357	675.009
POPTR_0001s14660.1	POPTR_0001s14660	POPTRDRAFT_795608	Pleiotropic drug resistance, ABC transporter family protein [Source:UniProtKB/TrEMBL;Acc:B9PDY0]	Plant PDR ABC transporter associated	chr1:11544488-11552017	4587	16.0849	5.94471	8.8522	2772.53	1036.95	1524.04
POPTR_0001s14680.1	POPTR_0001s14680	POPTRDRAFT_842222	Predicted protein [Source:UniProtKB/TrEMBL;Acc:B9GMD3]	Serine-threonine/tyrosine-protein kinase	chr1:11564531-11567731	1709	0.272377	0.142263	0.215438	14.8321	7.80884	11.6737
POPTR_0001s14700.1	POPTR_0001s14700	POPTRDRAFT_178875	Autoinhibited H+ ATPase [Source:UniProtKB/TrEMBL;Acc:B9GMD1]	Haloacid dehalogenase-like hydrolase	chr1:11576415-11582683	2853	0.0739285	0.0180242	0.204425	8.89927	2.20875	24.6688
POPTR_0001s14720.1	POPTR_0001s14720	DREB23	AP2/ERF domain-containing transcription factor [source:UniProtKB/TrEMBL;Acc:B9GMD0_POPTR]	Pathogenesis-related transcriptional factor/ERF, DNA-binding	chr1:11591729-11592577	620	9.13732	12.7145	7.66353	182.929	258.423	150.656
POPTR_0001s14730.1	POPTR_0001s14730	POPTRDRAFT_814858	Predicted protein [Source:UniProtKB/TrEMBL;Acc:B9GMC9]	WD40 repeat, subgroup	chr1:11596213-11602014	1276	0	0	0.308356	0	0	13.3075
POPTR_0001s14730.2	POPTR_0001s14730	POPTRDRAFT_814858	Predicted protein [Source:UniProtKB/TrEMBL;Acc:B9GMC9]	WD40 repeat, subgroup	chr1:11596213-11602014	1564	12.5763	19.764	16.5763	673.378	1066.83	883.58
POPTR_0001s14740.1	POPTR_0001s14740	POPTRDRAFT_639936	Predicted protein [Source:UniProtKB/TrEMBL;Acc:B9GMC8]	Domain of unknown function DUF298	chr1:11611287-11615975	1400	38.413	28.1264	37.1106	1481.66	1091.84	1432.33
POPTR_0001s14740.2	POPTR_0001s14740	POPTRDRAFT_639936	Predicted protein [Source:UniProtKB/TrEMBL;Acc:B9GMC8]	Domain of unknown function DUF298	chr1:11611287-11615975	1321	1.10097	0.371918	0.853151	40.1191	13.6399	31.062
POPTR_0001s14750.1	POPTR_0001s14750	POPTRDRAFT_1065972	Predicted protein [Source:UniProtKB/TrEMBL;Acc:B9GMC7]	Domain of unknown function DUF862, eukaryotic	chr1:11616986-11619025	1071	0.458647	3.56484	0.789842	14.8321	115.959	25.5498
POPTR_0001s14760.1	POPTR_0001s14760	POPTRDRAFT_847747	Predicted protein [Source:UniProtKB/TrEMBL;Acc:B9GMC6]	-	chr1:11625323-11627503	781	0.658561	0.688547	0.858077	18.7873	19.8787	24.6688
POPTR_0001s14770.1	POPTR_0001s14770	POPTRDRAFT_829340	Predicted protein [Source:UniProtKB/TrEMBL;Acc:B9GMC5]	Mitochondrial glycoprotein	chr1:11628168-11630338	1059	2.08746	5.98615	5.07747	64.2725	184.43	155.061
POPTR_0001s14780.1	POPTR_0001s14780	POPTRDRAFT_178852	Predicted protein [Source:UniProtKB/TrEMBL;Acc:B9GMC4]	Zinc finger, C2H2-type	chr1:11632787-11633869	1082	46.7454	29.9425	67.4842	1512.88	967.431	2190.23
POPTR_0001s14790.1	POPTR_0001s14790	POPTRDRAFT_814853	Predicted protein [Source:UniProtKB/TrEMBL;Acc:B9GMC3]	Ribosomal protein L30, ferredoxin-like fold domain	chr1:11641848-11647323	1161	24.5211	20.9582	27.5389	1159.43	1002.07	1308.45
POPTR_0001s14800.1	POPTR_0001s14800	-	-	-	chr1:11641848-11647323	514	7.67569	4.16875	7.27987	75.1494	41.9662	70.4822
POPTR_0001s14810.1	POPTR_0001s14810	POPTRDRAFT_178844	Predicted protein [Source:UniProtKB/TrEMBL;Acc:B9GMC2]	Pentatricopeptide repeat	chr1:11647366-11654727	2594	16.3884	11.0402	20.3129	1506.94	1029.28	1865.14
POPTR_0001s14820.1	POPTR_0001s14820	POPTRDRAFT_708590	Predicted protein [Source:UniProtKB/TrEMBL;Acc:B9GMC1]	Vesicle transport v-SNARE, N-terminal	chr1:11657401-11662108	1249	21.8827	21.4905	19.741	823.645	809.545	740.571
POPTR_0001s14830.1	POPTR_0001s14830	-	-	-	chr1:11662194-11662672	478	0.0912695	0.0986707	0	0.988807	1.10437	0
POPTR_0001s14840.1	POPTR_0001s14840	XM_002297762.1	predicted protein, mRNA [source:RefSeq DNA_predicted;Acc:XM_002297762.1]	Glycerol-3-phosphate dehydrogenase, NAD-dependent	chr1:11663150-11664026	876	3.20607	2.66396	3.32875	74.1606	61.8449	76.6494
POPTR_0001s14850.1	POPTR_0001s14850	POPTRDRAFT_797136	Aquaporin, MIP family, NIP subfamily [Source:UniProtKB/TrEMBL;Acc:B9GMB9]	Major intrinsic protein	chr1:11665837-11668761	987	0.225231	0.278017	0.150121	7.91046	9.93936	5.28617
POPTR_0001s14860.1	POPTR_0001s14860	-	-	Ribonuclease CAF1	chr1:11675958-11676783	729	83.9963	51.663	116.813	1701.39	1052.47	2307
POPTR_0001s14870.1	POPTR_0001s14870	-	Putative uncharacterized protein [source:UniProtKB/TrEMBL;Acc:A9P9I0_POPTR]	Ribosomal protein L7Ae/L30e/S12e/Gadd45	chr1:11678755-11680620	798	98.6226	40.7535	103.831	2689.97	1126.18	2808.72
POPTR_0001s14880.1	POPTR_0001s14880	POPTRDRAFT_750797	Predicted protein [Source:UniProtKB/TrEMBL;Acc:B9GMB6]	-	chr1:11687723-11697890	3348	5.98087	4.87769	7.30182	775.057	636.78	945.768
POPTR_0001s14890.1	POPTR_0001s14890	POPTRDRAFT_947296	Predicted protein [Source:UniProtKB/TrEMBL;Acc:B9P8Q3]	Male sterility, NAD-binding	chr1:11703968-11706534	1014	0.500517	0.695399	0.441332	19.2134	27.5352	16.9415
POPTR_0001s14900.1	POPTR_0001s14900	-	-	-	chr1:11733418-11733973	478	1.25555	0.989726	1.2686	17.9664	14.8001	18.0762
POPTR_0001s14910.1	POPTR_0001s14910	CCR5	Cinnamoyl CoA reductase [source:UniProtKB/TrEMBL;Acc:B9GMB4_POPTR]	Male sterility, NAD-binding	chr1:11738341-11740892	1241	0.491894	0.303826	0.230365	24.1732	15.2317	11.3153
POPTR_0001s14920.1	POPTR_0001s14920	POPTRDRAFT_587215	Predicted protein [Source:UniProtKB/TrEMBL;Acc:B9N9Y9]	Protein of unknown function DUF247, plant	chr1:11755390-11758573	1807	0	0	8.80411e-10	0	0	4.83652e-08
POPTR_0001s14940.1	POPTR_0001s14940	-	-	NAD-dependent epimerase/dehydratase	chr1:11771141-11772439	603	0.139958	0.537541	0.252465	2.75521	10.8687	4.94533
POPTR_0001s14950.1	POPTR_0001s14950	POPTRDRAFT_676233	Predicted protein [Source:UniProtKB/TrEMBL;Acc:B9NJ35]	-	chr1:11789571-11791874	500	3.99324e-05	0.011558	5.70952e-05	0.000510292	0.153687	0.000720192
POPTR_0001s14970.1	POPTR_0001s14970	CCR1	Predicted protein [source:UniProtKB/TrEMBL;Acc:B9I5M6_POPTR]	Male sterility, NAD-binding	chr1:11803722-11806367	1183	0.612865	1.12188	1.09615	26.4302	49.9961	47.3513
POPTR_0001s14980.1	POPTR_0001s14980	POPTRDRAFT_674919	Predicted protein [Source:UniProtKB/TrEMBL;Acc:B9N9Z3]	-	chr1:11820082-11820349	267	0	0.342919	0	0	1.10437	0
POPTR_0001s14990.1	POPTR_0001s14990	POPTRDRAFT_787392	Predicted protein [Source:UniProtKB/TrEMBL;Acc:B9N9Z2]	-	chr1:11823003-11823470	366	0.275813	0	0.00444758	2.25004	0	0.0356576
POPTR_0001s15040.1	POPTR_0001s15040	POPTRDRAFT_589928	Predicted protein [Source:UniProtKB/TrEMBL;Acc:B9MUW1]	ERCC4 domain	chr1:11883598-11887869	2778	1.92733	0.996494	1.97368	217.381	113.869	223.475
POPTR_0001s15040.2	POPTR_0001s15040	POPTRDRAFT_589928	Predicted protein [Source:UniProtKB/TrEMBL;Acc:B9MUW1]	ERCC4 domain	chr1:11883598-11887869	2742	0.158175	0	0	17.6779	0	0
POPTR_0001s15050.1	POPTR_0001s15050	DHS2	2-dehydro-3-deoxyphosphoheptonate aldolase/ 3-deoxy-d-arabino-heptulosonate 7-phosphate synthetase [source:UniProtKB/TrEMBL;Acc:B9MUW0_POPTR]	DAHP synthetase, class II	chr1:11890604-11893635	1709	190.369	137.131	184.652	13696	10094	13295.6
POPTR_0001s15060.1	POPTR_0001s15060	-	-	-	chr1:11901777-11902854	894	1.90949	3.8349	2.30475	61.1577	125.549	73.8
POPTR_0001s15070.1	POPTR_0001s15070	POPTRDRAFT_676458	Predicted protein [Source:UniProtKB/TrEMBL;Acc:B9MUV9]	Homeodomain-like	chr1:11904524-11906119	1595	3.29392	5.4118	3.45694	218.928	364.45	230.358
POPTR_0001s15080.1	POPTR_0001s15080	PTRCAT7	Cationic amino acid transporter [source:UniProtKB/TrEMBL;Acc:B9MUV8_POPTR]	Amino acid permease domain	chr1:11911078-11913795	1722	0.0631964	3.23912	0.216695	3.35535	174.465	11.4394
POPTR_0001s15090.1	POPTR_0001s15090	POPTRDRAFT_589924	Predicted protein [Source:UniProtKB/TrEMBL;Acc:B9MUV7]	Cupin, RmlC-type	chr1:11931768-11935992	666	1.99201	0.786406	2.29074	35.5971	14.3569	40.5551
POPTR_0001s15100.1	POPTR_0001s15100	POPTRDRAFT_796353	Predicted protein [Source:UniProtKB/TrEMBL;Acc:B9MUV6]	-	chr1:11944932-11945826	330	5.15585	3.692	4.83158	28.6754	20.9831	26.4308
POPTR_0001s15110.1	POPTR_0001s15110	POPTRDRAFT_589922	Predicted protein [Source:UniProtKB/TrEMBL;Acc:B9MUV4]	tRNA/rRNA methyltransferase, SpoU	chr1:11947906-11970634	5533	14.7788	8.38952	15.816	2839.86	1628.95	3028.97
POPTR_0001s15120.1	POPTR_0001s15120	POPTRDRAFT_589921	Predicted protein [Source:UniProtKB/TrEMBL;Acc:B9MUV3]	Peptidase S8A, DUF1034 C-terminal	chr1:11971237-11975183	2484	0.0104129	0.104155	0.0371046	0.988807	9.93936	3.52411
POPTR_0001s15130.1	POPTR_0001s15130	POPTRDRAFT_676450	Predicted protein [Source:UniProtKB/TrEMBL;Acc:B9MUV2]	Glutamate/phenylalanine/leucine/valine dehydrogenase, dimerisation domain	chr1:11978275-11982113	882	0	0	0.0356104	0	0	0.881028
POPTR_0001s15140.1	POPTR_0001s15140	LIL3_3	Light harvesting-like protein 3Putative uncharacterized protein [source:UniProtKB/TrEMBL;Acc:A9P991_POPTR]	Chlorophyll a/b binding protein domain	chr1:11978275-11982113	1028	8.4732	8.70285	8.3595	319.385	333.521	314.644
POPTR_0001s15150.1	POPTR_0001s15150	PTREXLB2	Putative uncharacterized protein PtrEXLB2 [source:UniProtKB/TrEMBL;Acc:B9MUV0_POPTR]	Barwin-related endoglucanase	chr1:11993164-11994482	902	0.0486892	0	0.00496947	1.70875	0	0.174132
POPTR_0001s15160.1	POPTR_0001s15160	POPTRDRAFT_796348	Predicted protein [Source:UniProtKB/TrEMBL;Acc:B9MUU9]	-	chr1:11997089-11998568	1479	0.0158665	0.017302	0.0425207	0.988807	1.10437	2.64308
POPTR_0001s15170.1	POPTR_0001s15170	POPTRDRAFT_589916	Predicted protein [Source:UniProtKB/TrEMBL;Acc:B9MUU8]	Zinc finger, GATA-type	chr1:12000074-12006774	2706	27.2359	28.0925	18.6764	2545.94	2648.29	1742.67
POPTR_0001s15180.1	POPTR_0001s15180	POPTRDRAFT_676443	Predicted protein [Source:UniProtKB/TrEMBL;Acc:B9MUU7]	Inhibitor of apoptosis-promoting Bax1-related	chr1:12028574-12030577	1034	219.829	248.544	294.247	6858.69	7934.7	9145.85
POPTR_0001s15190.1	POPTR_0001s15190	POPTRDRAFT_423597	Predicted protein [Source:UniProtKB/TrEMBL;Acc:B9MUU6]	Protein kinase-like domain	chr1:12036440-12039346	1409	0.0189223	0.146327	0.0338617	0.988807	7.73061	1.76206
POPTR_0001s15200.1	POPTR_0001s15200	POPTRDRAFT_739862	Predicted protein [Source:UniProtKB/TrEMBL;Acc:B9MUU5]	Major sperm protein	chr1:12044077-12048338	1433	19.1106	20.4428	16.9681	866.252	932.508	767.325
POPTR_0001s15210.1	POPTR_0001s15210	POPTRDRAFT_589912	Predicted protein [Source:UniProtKB/TrEMBL;Acc:B9MUU4]	-	chr1:12054471-12056976	689	10.3918	12.0461	9.57603	214.571	251.797	198.231
POPTR_0001s15220.2	POPTR_0001s15220	POPTRDRAFT_589911	Predicted protein [Source:UniProtKB/TrEMBL;Acc:B9MUU3]	Major sperm protein	chr1:12058193-12061205	1117	12.3798	14.0106	12.1469	419.325	476.841	409.08
POPTR_0001s15230.1	POPTR_0001s15230	POPTRDRAFT_589910	Predicted protein [Source:UniProtKB/TrEMBL;Acc:A9PBS4]	Ribosomal protein L19	chr1:12068260-12070371	1135	9.4034	7.29247	8.83438	377.724	301.494	355.935
POPTR_0001s15240.1	POPTR_0001s15240	POPTRDRAFT_813267	Predicted protein [Source:UniProtKB/TrEMBL;Acc:B9MUU1]	Major facilitator superfamily MFS-1	chr1:12072484-12076090	1821	0.0145764	0.418169	0.10393	0.988807	28.7137	7.04822
POPTR_0001s15250.1	POPTR_0001s15250	POPTRDRAFT_676437	Predicted protein [Source:UniProtKB/TrEMBL;Acc:B9MUU0]	Transferase	chr1:12084549-12085996	1317	0	8.58901	0	0	434.019	0
POPTR_0001s15260.1	POPTR_0001s15260	POPTRDRAFT_589907	Predicted protein [Source:UniProtKB/TrEMBL;Acc:B9MUT9]	Monooxygenase, FAD-binding	chr1:12095669-12098786	1637	0	0.132067	0	0	8.83499	0
POPTR_0001s15270.1	POPTR_0001s15270	POPTRDRAFT_826559	Predicted protein [Source:UniProtKB/TrEMBL;Acc:B9MUT8]	-	chr1:12106311-12107722	390	3.56978	3.15704	5.47172	29.6642	26.505	44.9324
POPTR_0001s15280.1	POPTR_0001s15280	POPTRDRAFT_676434	Predicted protein [Source:UniProtKB/TrEMBL;Acc:B9MUT7]	Ras	chr1:12110873-12113458	1059	23.4933	19.9635	18.6031	897.213	775.126	698.444
POPTR_0001s15290.1	POPTR_0001s15290	-	Putative uncharacterized protein [source:UniProtKB/TrEMBL;Acc:A9PDH3_POPTR]	Hyaluronan/mRNA-binding protein	chr1:12116949-12120983	1768	105.923	57.439	97.7865	9048.58	5038.15	8393.55
POPTR_0001s15300.1	POPTR_0001s15300	POPTRDRAFT_589902	Predicted protein [Source:UniProtKB/TrEMBL;Acc:B9MUT5]	Lipase, class 3	chr1:12131967-12133552	1585	0.0288893	0	0.0642975	1.97761	0	4.40514
POPTR_0001s15310.1	POPTR_0001s15310	-	-	Acyl-CoA N-acyltransferase	chr1:12148609-12151550	1500	7.70419e-06	0.678637	0.0390743	0.000519851	46.4877	2.64464
POPTR_0001s15320.1	POPTR_0001s15320	POPTRDRAFT_813263	Predicted protein [Source:UniProtKB/TrEMBL;Acc:B9MUT3]	Crotonase, core	chr1:12158565-12162012	1183	2.24219	1.96667	2.30075	91.0028	80.0045	93.9624
POPTR_0001s15330.1	POPTR_0001s15330	POPTRDRAFT_796331	Predicted protein [Source:UniProtKB/TrEMBL;Acc:B9MUT2]	Glutamine amidotransferase type 1	chr1:12166357-12169978	1544	20.8558	14.4492	22.7254	1222.81	857.053	1344.76
POPTR_0001s15330.2	POPTR_0001s15330	POPTRDRAFT_796331	Predicted protein [Source:UniProtKB/TrEMBL;Acc:B9MUT2]	Glutamine amidotransferase type 1	chr1:12166357-12169978	1437	1.64341	0.877397	0.564001	87.2036	47.2157	30.22
POPTR_0001s15330.3	POPTR_0001s15330	POPTRDRAFT_796331	Predicted protein [Source:UniProtKB/TrEMBL;Acc:B9MUT2]	Glutamine amidotransferase type 1	chr1:12166357-12169978	1426	0	0	3.7189	0	0	198.107
POPTR_0001s15360.1	POPTR_0001s15360	POPTRDRAFT_917396	Predicted protein [Source:UniProtKB/TrEMBL;Acc:B9MUS9]	Serine-threonine/tyrosine-protein kinase	chr1:12181606-12183937	2331	1.33373	7.79723	1.12296	114.702	682.503	96.032
POPTR_0001s15370.1	POPTR_0001s15370	POPTRDRAFT_1119302	Predicted protein [Source:UniProtKB/TrEMBL;Acc:B9NBC5]	Proteasome component (PCI) domain	chr1:12187817-12190353	522	0	0	0.0665003	0	0	0.881028
POPTR_0001s15390.1	POPTR_0001s15390	ERF15	AP2/ERF domain-containing transcription factor [source:UniProtKB/TrEMBL;Acc:B9NBC4_POPTR]	Pathogenesis-related transcriptional factor/ERF, DNA-binding	chr1:12210535-12211618	1083	0.705498	0.0666402	0.79768	33.6195	3.31312	37.8842
POPTR_0001s15400.1	POPTR_0001s15400	ERF4	AP2/ERF domain-containing transcription factor [source:UniProtKB/TrEMBL;Acc:B9NBC3_POPTR]	Pathogenesis-related transcriptional factor/ERF, DNA-binding	chr1:12224378-12225678	1300	12.9028	0.996693	6.82989	604.161	47.4881	319.813
POPTR_0001s15410.1	POPTR_0001s15410	POPTRDRAFT_1109724	Predicted protein [Source:UniProtKB/TrEMBL;Acc:B9MUS8]	NUDIX hydrolase domain	chr1:12248951-12252996	1732	14.5542	57.7012	24.3693	839.498	3371.65	1392.9
POPTR_0001s15420.1	POPTR_0001s15420	POPTRDRAFT_589895	Predicted protein [Source:UniProtKB/TrEMBL;Acc:B9MUS7]	Domain of unknown function DUF862, eukaryotic	chr1:12260370-12262949	978	0	0	0.0950296	0	0	2.55906
POPTR_0001s15420.2	POPTR_0001s15420	POPTRDRAFT_589895	Predicted protein [Source:UniProtKB/TrEMBL;Acc:B9MUS7]	Domain of unknown function DUF862, eukaryotic	chr1:12260370-12262949	930	6.95002	9.17629	6.2819	187.015	248.708	169.381
POPTR_0001s15430.1	POPTR_0001s15430	POPTRDRAFT_826553	Predicted protein [Source:UniProtKB/TrEMBL;Acc:B9MUS6]	-	chr1:12264175-12265892	1098	0.718947	4.15044	1.1504	22.7426	135.838	36.1221
POPTR_0001s15440.1	POPTR_0001s15440	-	-	-	chr1:12271326-12275246	417	15.8945	19.5132	12.332	136.236	174.719	104.699
POPTR_0001s15450.1	POPTR_0001s15450	-	-	Palmitoyl protein thioesterase	chr1:12277220-12279101	1058	20.7242	37.7776	15.2722	672.389	1233.59	496.019
POPTR_0001s15460.1	POPTR_0001s15460	-	Putative uncharacterized protein [source:UniProtKB/TrEMBL;Acc:A9PGS3_POPTR]	Dual specificity phosphatase, catalytic domain	chr1:12279640-12283088	1683	49.519	63.1093	43.4449	2890.75	3726.42	2531.99
POPTR_0001s15470.1	POPTR_0001s15470	-	-	Pentatricopeptide repeat	chr1:12289356-12290469	990	3.91382	4.13315	3.87392	137.444	149.09	136.559
POPTR_0001s15480.1	POPTR_0001s15480	-	-	Na+/H+ exchanger, isoform 2 (NHE2)	chr1:12295767-12297902	2015	0.0546606	2.87424	0.482977	3.9714	212.04	35.2411
POPTR_0001s15490.1	POPTR_0001s15490	POPTRDRAFT_589889	Predicted protein [Source:UniProtKB/TrEMBL;Acc:B9MUS1]	Leucine zipper, homeobox-associated	chr1:12306113-12308417	1584	5.59952	5.99157	4.91872	346.083	378.8	304.836
POPTR_0001s15500.1	POPTR_0001s15500	POPTRDRAFT_589888	Predicted protein [Source:UniProtKB/TrEMBL;Acc:B9MUS0]	-	chr1:12330754-12338283	3123	9.84987	8.86422	10.8669	1177.61	1074.02	1301.35
POPTR_0001s15510.1	POPTR_0001s15510	POPTRDRAFT_836304	Predicted protein [Source:UniProtKB/TrEMBL;Acc:B9MUR9]	Myb, DNA-binding	chr1:12346638-12349564	1477	15.1445	14.1637	14.9418	802.068	757.21	790.755
POPTR_0001s15520.1	POPTR_0001s15520	XM_002326622.1	predicted protein, mRNA [source:RefSeq DNA_predicted;Acc:XM_002326622.1]	-	chr1:12350543-12352346	819	0.205815	0	0.146911	4.94404	0	3.52414
POPTR_0001s15530.1	POPTR_0001s15530	POPTRDRAFT_836303	Predicted protein [Source:UniProtKB/TrEMBL;Acc:B9MUR6]	Acyl-CoA oxidase, C-terminal	chr1:12367282-12374608	2515	76.7062	53.508	67.211	7065.37	4997.57	6188.38
POPTR_0001s15550.1	POPTR_0001s15550	TINYL8	AP2/ERF domain-containing transcription factorTINY-like protein [source:UniProtKB/TrEMBL;Acc:A9PL77_POPTR]	Pathogenesis-related transcriptional factor/ERF, DNA-binding	chr1:12390333-12391092	759	0.115807	0.599331	0.348937	2.96642	15.4612	8.81028
POPTR_0001s15560.1	POPTR_0001s15560	POPTRDRAFT_424011	Predicted protein [Source:UniProtKB/TrEMBL;Acc:B9MUR3]	-	chr1:12412706-12417005	2647	3.97552	6.5163	4.84366	370.803	614.032	451.086
POPTR_0001s15570.1	POPTR_0001s15570	POPTRDRAFT_826546	Predicted protein [Source:UniProtKB/TrEMBL;Acc:A9PGQ7]	Protein of unknown function DUF124	chr1:12423119-12427240	1164	16.1072	17.1414	14.9592	607.128	650.476	563.858
POPTR_0001s15580.1	POPTR_0001s15580	POPTRDRAFT_423997	Predicted protein [Source:UniProtKB/TrEMBL;Acc:B9MUR1]	DWNN domain	chr1:12437559-12443844	2907	8.99611	6.51525	7.78298	1144.46	842.414	993.84
POPTR_0001s15590.1	POPTR_0001s15590	POPTRDRAFT_646125	Predicted protein [Source:UniProtKB/TrEMBL;Acc:A9PC51]	Ribosomal protein L23/L15e	chr1:12449317-12451862	1048	43.9496	42.7521	42.1987	1833.84	1817.63	1749.17
POPTR_0001s15600.1	POPTR_0001s15600	POPTRDRAFT_589877	Predicted protein [Source:UniProtKB/TrEMBL;Acc:B9MUQ8]	DNA mismatch repair protein MutS, C-terminal domain	chr1:12452163-12454303	555	0	0.143721	0	0	2.20875	0
POPTR_0001s15610.1	POPTR_0001s15610	POPTRDRAFT_269836	Predicted protein [Source:UniProtKB/TrEMBL;Acc:B9PBH7]	DNA mismatch repair protein MutS, C-terminal domain	chr1:12456321-12464041	1498	0	0.0714761	0	0	3.31312	0
POPTR_0001s15630.1	POPTR_0001s15630	-	Putative uncharacterized protein [source:UniProtKB/TrEMBL;Acc:A9P7Z0_POPTR]	-	chr1:12472353-12473855	1502	5.01519	1.14923	4.21855	276.225	64.0537	232.873
POPTR_0001s15640.1	POPTR_0001s15640	POPTRDRAFT_553883	Predicted protein [Source:UniProtKB/TrEMBL;Acc:B9GYC6]	-	chr1:12476626-12477989	499	2.28951	2.49796	1.84137	30.653	34.2356	24.6688
POPTR_0001s15650.1	POPTR_0001s15650	XM_002326612.1	formyltetrahydrofolate deformylase, mRNA [source:RefSeq DNA_predicted;Acc:XM_002326612.1]	Formyl transferase, N-terminal	chr1:12478471-12484908	1385	0.565354	0.472453	0.586853	25.4791	21.5678	26.3656
POPTR_0001s15650.2	POPTR_0001s15650	XM_002326612.1	formyltetrahydrofolate deformylase, mRNA [source:RefSeq DNA_predicted;Acc:XM_002326612.1]	Formyl transferase, N-terminal	chr1:12478471-12484908	1327	2.46189	1.4538	2.79371	106.032	63.469	119.904
POPTR_0001s15660.1	POPTR_0001s15660	POPTRDRAFT_826539	Predicted protein [Source:UniProtKB/TrEMBL;Acc:B9MUQ4]	Pleckstrin-like, plant	chr1:12478471-12484908	2196	2.13454	0.574787	1.06622	158.209	43.0706	78.7609
POPTR_0001s15720.1	POPTR_0001s15720	POPTRDRAFT_796295	Predicted protein [Source:UniProtKB/TrEMBL;Acc:B9MUQ0]	-	chr1:12538977-12542490	1222	0	0.082923	0	0	3.31312	0
POPTR_0001s15730.1	POPTR_0001s15730	-	-	Domain of unknown function DUF547	chr1:12542558-12545022	450	0	0.302413	0	0	3.31312	0
POPTR_0001s15740.1	POPTR_0001s15740	-	-	Agenet	chr1:12548539-12561004	6995	45.3576	25.3011	47.2496	13265.6	7483.48	13805.4
POPTR_0001s15750.1	POPTR_0001s15750	POPTRDRAFT_826537	Predicted protein [Source:UniProtKB/TrEMBL;Acc:B9MUP9]	-	chr1:12561402-12566311	2366	1.90081	3.66738	3.18396	185.077	362.534	311.14
POPTR_0001s15760.1	POPTR_0001s15760	POPTRDRAFT_589866	Predicted protein [Source:UniProtKB/TrEMBL;Acc:B9MUP8]	Peptidase M10, metallopeptidase	chr1:12584313-12585411	1098	0.336219	0.478381	0.13778	13.2876	18.8214	5.44217
POPTR_0001s15780.1	POPTR_0001s15780	-	-	Drug/metabolite transporter	chr1:12602046-12605585	1744	3.19821	0.50626	0.449169	189.867	30.2902	26.6171
POPTR_0001s15780.2	POPTR_0001s15780	-	-	Drug/metabolite transporter	chr1:12602046-12605585	1561	5.63109	1.32763	1.61449	300.275	71.3122	86.1544
POPTR_0001s15780.3	POPTR_0001s15780	-	-	Drug/metabolite transporter	chr1:12602046-12605585	1844	0.0853807	0	0	5.25009	0	0
POPTR_0001s15790.1	POPTR_0001s15790	POPTRDRAFT_589863	Predicted protein [Source:UniProtKB/TrEMBL;Acc:B9MUP5]	Zinc finger, C2H2-type	chr1:12613067-12614115	997	0.178771	1.52467	0.114846	6.92165	60.7405	4.40514
POPTR_0001s15800.1	POPTR_0001s15800	POPTRDRAFT_796290	Predicted protein [Source:UniProtKB/TrEMBL;Acc:B9MUP4]	DNA methylase, N-6 adenine-specific, conserved site	chr1:12632317-12640075	4772	16.1203	17.751	13.559	3275.14	3659.45	2754.4
POPTR_0001s15810.1	POPTR_0001s15810	POPTRDRAFT_836295	Predicted protein [Source:UniProtKB/TrEMBL;Acc:B9MUP3]	Pex19 protein	chr1:12643180-12646804	1351	28.1385	22.5373	25.6693	1270.12	1030.38	1161.16
POPTR_0001s15820.1	POPTR_0001s15820	-	-	-	chr1:12652434-12656753	2029	31.1689	10.1556	22.7164	2173.27	713.907	1580.26
POPTR_0001s15820.3	POPTR_0001s15820	-	-	-	chr1:12652434-12656753	1315	0	0	0.0125542	0	0	0.514914
POPTR_0001s15830.1	POPTR_0001s15830	POPTRDRAFT_826533	Predicted protein [Source:UniProtKB/TrEMBL;Acc:B9MUP0]	-	chr1:12667840-12668615	775	0.516081	1.61013	0.251877	10.8769	34.2356	5.28617
POPTR_0001s15840.1	POPTR_0001s15840	-	Putative uncharacterized protein [source:UniProtKB/TrEMBL;Acc:A9PH24_POPTR]	Heat shock protein DnaJ, N-terminal	chr1:12675128-12682781	2091	17.9225	10.1928	15.015	1312.31	754.287	1096.92
POPTR_0001s15850.1	POPTR_0001s15850	POPTRDRAFT_676382	Predicted protein [Source:UniProtKB/TrEMBL;Acc:B9MUN7]	Plant lipid transfer protein/seed storage/trypsin-alpha amylase inhibitor	chr1:12689334-12690111	777	0	0	0.0504545	0	0	0.881028
POPTR_0001s15870.1	POPTR_0001s15870	POPTRDRAFT_796283	Predicted protein [Source:UniProtKB/TrEMBL;Acc:B9MUN5]	Peptidase A1	chr1:12713996-12715993	1997	0.652828	1.54465	1.50269	42.5324	102.707	97.7941
POPTR_0001s15880.1	POPTR_0001s15880	POPTRDRAFT_917530	Predicted protein [Source:UniProtKB/TrEMBL;Acc:B9MUN4]	Cellular retinaldehyde-binding/triple function, C-terminal	chr1:12723485-12726242	927	0.86195	1.56251	1.05852	26.6978	48.5924	32.598
POPTR_0001s15890.1	POPTR_0001s15890	POPTRDRAFT_589852	Predicted protein [Source:UniProtKB/TrEMBL;Acc:B9MUN3]	VQ	chr1:12729156-12730089	933	0.180505	0.0999405	0.0269193	5.93284	3.31312	0.881028
POPTR_0001s15900.1	POPTR_0001s15900	-	Putative uncharacterized protein [source:UniProtKB/TrEMBL;Acc:A9P8F9_POPTR]	Haloacid dehalogenase-like hydrolase	chr1:12733866-12741047	3467	13.8258	37.3696	14.0662	1855.31	5112.68	1888.77
POPTR_0001s15910.1	POPTR_0001s15910	PTRCTRXO	Thioredoxin o [source:UniProtKB/TrEMBL;Acc:B9MUN0_POPTR]	Thioredoxin domain	chr1:12754733-12759038	1011	40.3614	37.0218	34.0181	1163.83	1076.76	979.703
POPTR_0001s15920.1	POPTR_0001s15920	POPTRDRAFT_813242	Predicted protein [Source:UniProtKB/TrEMBL;Acc:B9MUM9]	Protein of unknown function DUF597	chr1:12772168-12775718	1322	0.305021	3.15786	0.647137	12.8929	133.941	27.4779
POPTR_0001s15920.2	POPTR_0001s15920	POPTRDRAFT_813242	Predicted protein [Source:UniProtKB/TrEMBL;Acc:B9MUM9]	Protein of unknown function DUF597	chr1:12772168-12775718	1214	2.16108e-05	0	0	0.000795284	0	0
POPTR_0001s15930.1	POPTR_0001s15930	POPTRDRAFT_1109660	Predicted protein [Source:UniProtKB/TrEMBL;Acc:B9MUM8]	Zinc finger, C3HC4 RING-type	chr1:12783313-12784109	796	0.381597	56.7827	5.6457	7.91046	1188.31	116.296
POPTR_0001s15940.1	POPTR_0001s15940	POPTRDRAFT_424023	Predicted protein [Source:UniProtKB/TrEMBL;Acc:B9MUM7]	Cytidylyltransferase	chr1:12785497-12790684	873	31.5594	31.5599	45.7031	1019.52	1037.46	1477.95
POPTR_0001s15970.1	POPTR_0001s15970	POPTRDRAFT_917305	Predicted protein [Source:UniProtKB/TrEMBL;Acc:B9MUM6]	Urease accessory protein UreD	chr1:12795881-12799969	1326	10.4305	9.26756	12.9324	438.042	389.844	543.594
POPTR_0001s15980.1	POPTR_0001s15980	POPTRDRAFT_826527	Predicted protein [Source:UniProtKB/TrEMBL;Acc:B9MUM5]	UTP--glucose-1-phosphate uridylyltransferase	chr1:12800724-12807114	1844	23.159	32.4525	20.2395	1594.32	2267.51	1401.21
POPTR_0001s15980.2	POPTR_0001s15980	POPTRDRAFT_826527	Predicted protein [Source:UniProtKB/TrEMBL;Acc:B9MUM5]	UTP--glucose-1-phosphate uridylyltransferase	chr1:12800724-12807114	1496	18.9148	35.3654	18.0902	988.321	1872.75	948.491
POPTR_0001s15990.1	POPTR_0001s15990	POPTRDRAFT_588705	Predicted protein [Source:UniProtKB/TrEMBL;Acc:B9MUM4]	Pectin lyase fold/virulence factor	chr1:12824560-12826833	1705	0	0.929263	0	0	58.6974	0
POPTR_0001s16010.1	POPTR_0001s16010	POPTRDRAFT_826525	Predicted protein [Source:UniProtKB/TrEMBL;Acc:B9MUM2]	Peptidase M20, dimerisation	chr1:12840273-12844464	1752	205.455	80.8933	233.006	13284.5	5282.22	14989.8
POPTR_0001s16020.1	POPTR_0001s16020	-	-	-	chr1:12844991-12845364	300	0	0.180261	0	0	1.10437	0
POPTR_0001s16030.1	POPTR_0001s16030	POPTRDRAFT_826524	Predicted protein [Source:UniProtKB/TrEMBL;Acc:B9MUM1]	Serine/threonine-protein kinase-like domain	chr1:12846293-12851269	2156	4.96986	0	0	394.858	0	0
POPTR_0001s16030.2	POPTR_0001s16030	POPTRDRAFT_826524	Predicted protein [Source:UniProtKB/TrEMBL;Acc:B9MUM1]	Serine/threonine-protein kinase-like domain	chr1:12846293-12851269	2178	10.2491	23.7759	14.852	822.364	1934.86	1188.51
POPTR_0001s16060.1	POPTR_0001s16060	POPTRDRAFT_676362	Predicted protein [Source:UniProtKB/TrEMBL;Acc:B9MUL9]	Vacuolar ATPase assembly integral membrane protein VMA21-like domain	chr1:12873591-12875834	964	1.00029	1.27498	0	30.6902	39.5298	0
POPTR_0001s16060.2	POPTR_0001s16060	POPTRDRAFT_676362	Predicted protein [Source:UniProtKB/TrEMBL;Acc:B9MUL9]	Vacuolar ATPase assembly integral membrane protein VMA21-like domain	chr1:12873591-12875834	1257	2.11274	2.94076	2.54608	71.6635	100.915	85.5146
POPTR_0001s16060.3	POPTR_0001s16060	POPTRDRAFT_676362	Predicted protein [Source:UniProtKB/TrEMBL;Acc:B9MUL9]	Vacuolar ATPase assembly integral membrane protein VMA21-like domain	chr1:12873591-12875834	957	8.84811	10.4953	8.86114	268.449	322.288	266.897
POPTR_0001s16070.1	POPTR_0001s16070	POPTRDRAFT_589838	Predicted protein [Source:UniProtKB/TrEMBL;Acc:B9MUL8]	Phosphatidylinositol N-acetylglucosaminyltransferase	chr1:12876556-12878495	1134	3.31505	5.22316	2.88238	88.0039	140.255	76.1694
POPTR_0001s16080.1	POPTR_0001s16080	POPTRDRAFT_796265	Predicted protein [Source:UniProtKB/TrEMBL;Acc:B9MUL7]	Zinc finger, C2H2-type	chr1:12884463-12889594	1768	41.8223	25.5817	46.9381	2674.02	1644.72	2995.05
POPTR_0001s16080.2	POPTR_0001s16080	POPTRDRAFT_796265	Predicted protein [Source:UniProtKB/TrEMBL;Acc:B9MUL7]	Zinc finger, C2H2-type	chr1:12884463-12889594	1756	3.08009	2.2007	3.03196	194.127	139.507	190.746
POPTR_0001s16090.1	POPTR_0001s16090	POPTRDRAFT_589836	Predicted protein [Source:UniProtKB/TrEMBL;Acc:B9MUL6]	GTP-binding protein, HSR1-related	chr1:12897294-12904886	1829	4.70994	4.84024	6.57678	333.228	345.669	467.826
POPTR_0001s16100.1	POPTR_0001s16100	POPTRDRAFT_676353	Predicted protein [Source:UniProtKB/TrEMBL;Acc:B9MUL5]	F-box domain, cyclin-like	chr1:12906283-12907618	1335	4.40254	0	2.3025	187.873	0	97.7941
POPTR_0001s16110.1	POPTR_0001s16110	POPTRDRAFT_676352	Predicted protein [Source:UniProtKB/TrEMBL;Acc:B9MUL4]	Serine-threonine/tyrosine-protein kinase	chr1:12931372-12935513	3202	6.88931	4.059	8.73448	762.404	451.567	961.153
POPTR_0001s16110.2	POPTR_0001s16110	POPTRDRAFT_676352	Predicted protein [Source:UniProtKB/TrEMBL;Acc:B9MUL4]	Serine-threonine/tyrosine-protein kinase	chr1:12931372-12935513	3324	10.2542	4.28075	11.8049	1191.37	499.756	1365.66
POPTR_0001s16120.1	POPTR_0001s16120	POPTRDRAFT_676351	Predicted protein [Source:UniProtKB/TrEMBL;Acc:B9MUL3]	Metallo-dependent phosphatase	chr1:12940800-12946302	2174	9.88257	9.53599	10.5338	764.348	743.243	811.427
POPTR_0001s16130.1	POPTR_0001s16130	-	-	DVL	chr1:12952301-12952454	153	8.34144	0	9.1327	2.96642	0	2.64308
POPTR_0001s16150.1	POPTR_0001s16150	POPTRDRAFT_826518	Autoinhibited H+ ATPase [Source:UniProtKB/TrEMBL;Acc:B9MUL1]	Haloacid dehalogenase-like hydrolase	chr1:12963806-12971224	2853	7.31589	2.44965	0.948905	840.486	284.928	109.247
POPTR_0001s16160.1	POPTR_0001s16160	POPTRDRAFT_796259	Predicted protein [Source:UniProtKB/TrEMBL;Acc:B9MUL0]	Lipase, class 3	chr1:12973161-12976102	1733	5.54726	15.727	5.72766	339.161	972.953	351.53
POPTR_0001s16170.1	POPTR_0001s16170	POPTRDRAFT_424006	Predicted protein [Source:UniProtKB/TrEMBL;Acc:B9MUK9]	Serine-threonine/tyrosine-protein kinase	chr1:12987977-12996333	2667	64.5335	69.1915	35.1644	6101.93	6612.37	3310.71
POPTR_0001s16180.1	POPTR_0001s16180	POPTRDRAFT_739967	Predicted protein [Source:UniProtKB/TrEMBL;Acc:B9MUK8]	ATPase, AAA-type, core	chr1:12996907-13001276	1752	190.607	168.454	170.627	14643.3	13189.5	13060.4
POPTR_0001s16190.1	POPTR_0001s16190	POPTRDRAFT_826515	Predicted protein [Source:UniProtKB/TrEMBL;Acc:B9MUK7]	Protein of unknown function DUF2343	chr1:13011358-13015009	1436	4.00196	3.03178	4.87079	166.12	128.107	200.874
POPTR_0001s16200.1	POPTR_0001s16200	POPTRDRAFT_813228	Predicted protein [Source:UniProtKB/TrEMBL;Acc:B9MUK6]	Intron-encoded nuclease 2	chr1:13017377-13022562	2063	4.27119	4.19214	5.00707	407.389	407.514	479.095
POPTR_0001s16210.1	POPTR_0001s16210	POPTRDRAFT_796254	Predicted protein [Source:UniProtKB/TrEMBL;Acc:B9MUK5]	Zinc finger, C3HC4 RING-type	chr1:13026902-13028535	1633	2.94196	3.51571	2.05527	131.511	159.03	91.6269
POPTR_0001s16220.1	POPTR_0001s16220	POPTRDRAFT_589823	Predicted protein [Source:UniProtKB/TrEMBL;Acc:A9PAW3]	-	chr1:13029658-13031139	857	0.199154	2.96053	0.118524	5.93284	90.4802	3.52411
POPTR_0001s16230.1	POPTR_0001s16230	POPTRDRAFT_589822	Predicted protein [Source:UniProtKB/TrEMBL;Acc:B9MUK3]	Ubiquitin-conjugating enzyme, E2	chr1:13032422-13037706	1344	62.9163	69.4902	54.1346	2808.98	3115.59	2427.57
POPTR_0001s16240.1	POPTR_0001s16240	POPTRDRAFT_796249	Predicted protein [Source:UniProtKB/TrEMBL;Acc:B9MUK2]	-	chr1:13049443-13049843	312	0.808443	0	1.10805	3.95523	0	5.28617
POPTR_0001s16250.1	POPTR_0001s16250	-	-	Pectinesterase, catalytic	chr1:13065436-13066735	1299	0.241164	2.6563	0.455435	12.4036	138.925	23.3746
POPTR_0001s16260.1	POPTR_0001s16260	POPTRDRAFT_748497	Predicted protein [Source:UniProtKB/TrEMBL;Acc:B9P6S1]	Pectinesterase, catalytic	chr1:13069853-13070917	1064	0.964542	8.15824	0.669341	34.6953	297.713	23.9725
POPTR_0001s16270.1	POPTR_0001s16270	POPTRDRAFT_739958	Predicted protein [Source:UniProtKB/TrEMBL;Acc:B9MUK0]	Pectinesterase inhibitor	chr1:13080142-13082422	2152	0.0109567	0.148681	0.150708	0.855704	11.6756	11.7807
POPTR_0001s16280.1	POPTR_0001s16280	-	-	Pectinesterase, catalytic	chr1:13086592-13088702	1982	0.00612265	0.208006	0.136357	0.448209	15.3507	9.97317
POPTR_0001s16300.1	POPTR_0001s16300	POPTRDRAFT_584163	Predicted protein [Source:UniProtKB/TrEMBL;Acc:B9N7I4]	Aminotransferase, class I/classII	chr1:13097998-13102929	1991	61.5173	19.6645	19.3273	4297.29	1388.08	1347.09
POPTR_0001s16310.1	POPTR_0001s16310	POPTRDRAFT_745884	Predicted protein [Source:UniProtKB/TrEMBL;Acc:B9N7I3]	Proteasome, subunit alpha/beta	chr1:13104273-13108534	1015	48.2741	77.0955	40.4058	1759.08	2833.83	1477.63
POPTR_0001s16320.1	POPTR_0001s16320	POPTRDRAFT_584161	Predicted protein [Source:UniProtKB/TrEMBL;Acc:B9N7I2]	Remorin, C-terminal	chr1:13126489-13129784	1449	0.101229	0.481713	0.240535	5.93284	28.7137	14.0964
POPTR_0001s16330.1	POPTR_0001s16330	POPTRDRAFT_828437	Predicted protein [Source:UniProtKB/TrEMBL;Acc:B9N7I1]	-	chr1:13133188-13134341	954	2.98382	5.80145	2.84208	81.0822	159.03	76.6494
POPTR_0001s16340.1	POPTR_0001s16340	-	-	-	chr1:13134368-13134867	387	0.137767	0.604679	0	0.988807	4.41749	0
POPTR_0001s16350.1	POPTR_0001s16350	POPTRDRAFT_837406	Predicted protein [Source:UniProtKB/TrEMBL;Acc:B9N7I0]	Phosphatidylinositol-4-phosphate 5-kinase, core	chr1:13134979-13143795	5583	10.6149	10.2101	9.67719	2461.8	2396.52	2244.24
POPTR_0001s16360.1	POPTR_0001s16360	POPTRDRAFT_584158	Predicted protein [Source:UniProtKB/TrEMBL;Acc:B9N7H9]	Initiation factor 2B-related	chr1:13148103-13151028	2068	22.3645	20.5793	22.937	1675.01	1569.06	1710.4
POPTR_0001s16370.1	POPTR_0001s16370	POPTRDRAFT_273566	Predicted protein [Source:UniProtKB/TrEMBL;Acc:B9N7H8]	Protein of unknown function DUF581	chr1:13161007-13161967	814	0.121937	2.87703	0.763212	2.96642	70.6799	18.5016
POPTR_0001s16390.1	POPTR_0001s16390	POPTRDRAFT_553817	Predicted protein [Source:UniProtKB/TrEMBL;Acc:B9GXY6]	Protease-associated domain, PA	chr1:13169415-13172254	2839	10.4514	55.2951	28.3726	1152.82	6202.91	3112.67
POPTR_0001s16400.1	POPTR_0001s16400	ERF38	AP2/ERF domain-containing transcription factor [source:UniProtKB/TrEMBL;Acc:B9N7H5_POPTR]	Pathogenesis-related transcriptional factor/ERF, DNA-binding	chr1:13185668-13188435	1703	185.843	226.736	180.26	12093.7	15122.8	11609.9
POPTR_0001s16410.1	POPTR_0001s16410	POPTRDRAFT_785973	Predicted protein [Source:UniProtKB/TrEMBL;Acc:B9N7H4]	-	chr1:13195241-13196881	750	0	0.251923	0	0	4.41749	0
POPTR_0001s16420.1	POPTR_0001s16420	POPTRDRAFT_1117382	Predicted protein [Source:UniProtKB/TrEMBL;Acc:B9N7H3]	Synaptojanin, N-terminal	chr1:13215849-13225507	2994	10.1842	10.942	8.20088	1167.08	1267.16	935.957
POPTR_0001s16430.1	POPTR_0001s16430	-	Putative uncharacterized protein [source:UniProtKB/TrEMBL;Acc:A9P801_POPTR]	Ribosomal protein S2	chr1:13225595-13228072	1358	182.01	119.571	153.75	9265.94	6160.75	7827.5
POPTR_0001s16440.1	POPTR_0001s16440	POPTRDRAFT_1117374	Predicted protein [Source:UniProtKB/TrEMBL;Acc:B9N7H1]	CCAAT-binding factor	chr1:13229257-13236254	3446	20.7047	13.5043	25.9846	2693.51	1769.21	3377.86
POPTR_0001s16460.1	POPTR_0001s16460	SAUR7	SAUR family protein [source:UniProtKB/TrEMBL;Acc:B9N7H0_POPTR]	Auxin responsive SAUR protein	chr1:13242042-13242627	585	0.375686	14.7091	1.38963	5.93284	233.023	21.1447
POPTR_0001s16500.1	POPTR_0001s16500	POPTRDRAFT_673229	Predicted protein [Source:UniProtKB/TrEMBL;Acc:B9N7G6]	Heat shock protein DnaJ, N-terminal	chr1:13293546-13294680	333	1.02734	4.36665	8.10147	7.95481	34.6749	62.3634
POPTR_0001s16510.1	POPTR_0001s16510	-	-	-	chr1:13296855-13298289	1001	0.542876	2.63024	5.33174	18.7873	91.663	185.016
POPTR_0001s16520.1	POPTR_0001s16520	POPTRDRAFT_597036	Predicted protein [Source:UniProtKB/TrEMBL;Acc:B9N7G5]	Dormancyauxin associated	chr1:13303816-13306129	814	20.2647	8.18136	8.3918	400.807	163.817	162.897
POPTR_0001s16520.2	POPTR_0001s16520	POPTRDRAFT_597036	Predicted protein [Source:UniProtKB/TrEMBL;Acc:B9N7G5]	Dormancyauxin associated	chr1:13303816-13306129	1160	12.8027	8.73433	6.3766	428.377	296.797	211.535
POPTR_0001s16520.3	POPTR_0001s16520	POPTRDRAFT_597036	Predicted protein [Source:UniProtKB/TrEMBL;Acc:B9N7G5]	Dormancyauxin associated	chr1:13303816-13306129	1071	1.20485	1.34555	1.01675	38.0005	42.9805	31.7214
POPTR_0001s16530.1	POPTR_0001s16530	POPTRDRAFT_273528	Predicted protein [Source:UniProtKB/TrEMBL;Acc:B9N7G4]	-	chr1:13312197-13314087	587	5.58144	6.27447	3.6023	85.0374	98.2892	54.6237
POPTR_0001s16540.1	POPTR_0001s16540	POPTRDRAFT_646025	Predicted protein [Source:UniProtKB/TrEMBL;Acc:B9GXQ7]	-	chr1:13316112-13316906	209	1.42957	2.86924	0.676003	1.97761	4.41749	0.881028
POPTR_0001s16550.1	POPTR_0001s16550	POPTRDRAFT_745852	Predicted protein [Source:UniProtKB/TrEMBL;Acc:B9N7G2]	-	chr1:13318955-13325518	4005	5.73706	9.6959	4.57106	1072.42	1850.3	854.737
POPTR_0001s16570.1	POPTR_0001s16570	-	-	Protein of unknown function DUF936, plant	chr1:13334079-13336001	686	0	0.0607327	0	0	1.10437	0
POPTR_0001s16590.1	POPTR_0001s16590	POPTRDRAFT_584135	Predicted protein [Source:UniProtKB/TrEMBL;Acc:B9N7F9]	Synaptobrevin	chr1:13351696-13356055	1259	33.7672	27.491	27.5846	1392.04	1144.44	1124.05
POPTR_0001s16600.1	POPTR_0001s16600	POPTRDRAFT_785953	Predicted protein [Source:UniProtKB/TrEMBL;Acc:B9N7F8]	Cell division protein ZapA-like	chr1:13371290-13379337	4991	18.0037	11.4614	18.5315	3706.51	2376.75	3801.82
POPTR_0001s16610.1	POPTR_0001s16610	POPTRDRAFT_745842	Predicted protein [Source:UniProtKB/TrEMBL;Acc:B9N7F7]	Nuclear pore protein 84/107	chr1:13381381-13394566	3512	29.3532	18.7006	34.379	4160.9	2690.25	4884.42
POPTR_0001s16620.1	POPTR_0001s16620	POPTRDRAFT_273494	Predicted protein [Source:UniProtKB/TrEMBL;Acc:B9N7F6]	Tetratricopeptide TPR-1	chr1:13402422-13405506	1252	11.3801	13.1841	9.99302	532.967	628.388	469.588
POPTR_0001s16630.1	POPTR_0001s16630	POPTRDRAFT_673211	Predicted protein [Source:UniProtKB/TrEMBL;Acc:B9N7F5]	RNA recognition motif domain	chr1:13405679-13411157	1899	83.089	94.8882	73.747	5848.43	6698.86	5178.07
POPTR_0001s16640.1	POPTR_0001s16640	POPTRDRAFT_584130	Predicted protein [Source:UniProtKB/TrEMBL;Acc:B9N7F4]	CO/COL/TOC1, conserved site	chr1:13418679-13420343	1178	0.479904	0.0313388	0.507102	16.8097	1.10437	17.6206
POPTR_0001s16660.1	POPTR_0001s16660	POPTRDRAFT_785947	Predicted protein [Source:UniProtKB/TrEMBL;Acc:B9N7F2]	Exo70 exocyst complex subunit	chr1:13442942-13445208	2185	23.3167	17.921	24.3787	1946.35	1531.96	2035.2
POPTR_0001s16670.1	POPTR_0001s16670	POPTRDRAFT_273474	Predicted protein [Source:UniProtKB/TrEMBL;Acc:B9N7F1]	Transmembrane receptor, eukaryota	chr1:13447379-13451644	1932	2.43732	5.91671	2.49808	155.243	381.306	158.585
POPTR_0001s16680.1	POPTR_0001s16680	POPTRDRAFT_745826	Predicted protein [Source:UniProtKB/TrEMBL;Acc:B9N7F0]	Like-Sm ribonucleoprotein (LSM) domain	chr1:13455420-13458919	1329	13.0422	15.2701	11.4604	536.557	639.801	474.526
POPTR_0001s16700.1	POPTR_0001s16700	-	-	von Willebrand factor, type A	chr1:13480230-13484979	2096	3.23292	6.30545	3.0205	237.314	467.15	221.138
POPTR_0001s16710.1	POPTR_0001s16710	POPTRDRAFT_673203	Predicted protein [Source:UniProtKB/TrEMBL;Acc:B9N7E7]	Protein of unknown function DUF1677, plant	chr1:13497902-13499722	1206	1.80353	0.869212	3.04622	74.1606	36.4443	125.28
POPTR_0001s16730.1	POPTR_0001s16730	POPTRDRAFT_745820	Predicted protein [Source:UniProtKB/TrEMBL;Acc:B9N7E5]	Aldehyde dehydrogenase domain	chr1:13513714-13520026	2110	48.5552	39.9543	40.3295	3819.24	3197.32	3155.55
POPTR_0001s16740.1	POPTR_0001s16740	-	-	Sodium/calcium exchanger membrane region	chr1:13523353-13525282	1929	11.8782	15.6393	12.2609	738.639	987.31	761.61
POPTR_0001s16750.1	POPTR_0001s16750	-	-	Protease-associated domain, PA	chr1:13529365-13532112	2747	9.6712	55.4925	8.32672	973.974	5647.35	838.91
POPTR_0001s16760.1	POPTR_0001s16760	POPTRDRAFT_584115	Predicted protein [Source:UniProtKB/TrEMBL;Acc:A9P8V0]	Zinc finger, RING-type	chr1:13534504-13536588	333	313.487	229.915	298.047	2080.74	1562.03	1936.6
POPTR_0001s16770.1	POPTR_0001s16770	POPTRDRAFT_673194	Predicted protein [Source:UniProtKB/TrEMBL;Acc:B9N7E2]	-	chr1:13543308-13544087	779	0	0.0552938	0.0443098	0	1.10437	0.881028
POPTR_0001s16780.1	POPTR_0001s16780	POPTRDRAFT_828417	Predicted protein [Source:UniProtKB/TrEMBL;Acc:B9N7E1]	Lipoxygenase, C-terminal	chr1:13576190-13582156	3223	6.24608	5.67256	11.7341	808.845	739.851	1520.65
POPTR_0001s16780.2	POPTR_0001s16780	POPTRDRAFT_828417	Predicted protein [Source:UniProtKB/TrEMBL;Acc:B9N7E1]	Lipoxygenase, C-terminal	chr1:13576190-13582156	3142	0	0.585896	0	0	74.0723	0
POPTR_0001s16790.1	POPTR_0001s16790	CYP92A18	Cytochrome P450 [source:UniProtKB/TrEMBL;Acc:B9N7E0_POPTR]	Cytochrome P450	chr1:13587078-13589399	1910	0.138111	22.064	0.77352	9.88807	1600.24	55.5047
POPTR_0001s16800.1	POPTR_0001s16800	CYP92A17V1	Cytochrome P450 [source:UniProtKB/TrEMBL;Acc:B9N7D9_POPTR]	Cytochrome P450	chr1:13597999-13599958	1764	0.28891	24.061	0.570998	19.7761	1670.99	39.0205
POPTR_0001s16820.1	POPTR_0001s16820	POPTRDRAFT_745795	Predicted protein [Source:UniProtKB/TrEMBL;Acc:B9N7D6]	Exportin-1/Importin-beta-like	chr1:13623099-13629978	2946	4.24351	2.62823	3.74329	408.638	256.215	360.727
POPTR_0001s16830.1	POPTR_0001s16830	POPTRDRAFT_180724	Predicted protein [Source:UniProtKB/TrEMBL;Acc:B9GKT7]	RelA/SpoT	chr1:13650358-13654717	3254	17.1053	13.2381	15.1145	1936.72	1512.45	1704.61
POPTR_0001s16830.2	POPTR_0001s16830	POPTRDRAFT_180724	Predicted protein [Source:UniProtKB/TrEMBL;Acc:B9GKT7]	RelA/SpoT	chr1:13650358-13654717	3333	0.812652	0.282929	1.1382	92.7117	32.5796	129.296
POPTR_0001s16830.3	POPTR_0001s16830	POPTRDRAFT_180724	Predicted protein [Source:UniProtKB/TrEMBL;Acc:B9GKT7]	RelA/SpoT	chr1:13650358-13654717	3412	0	0	0.145012	0	0	17.0699
POPTR_0001s16840.1	POPTR_0001s16840	POPTRDRAFT_709525	Predicted protein [Source:UniProtKB/TrEMBL;Acc:A9PCE8]	Transcription factor TAFII-31	chr1:13656186-13658310	1022	40.6566	45.8506	36.89	1362.58	1559.38	1232.56
POPTR_0001s16850.1	POPTR_0001s16850	POPTRDRAFT_640605	Predicted protein [Source:UniProtKB/TrEMBL;Acc:B9GKT9]	-	chr1:13660280-13661160	880	0.0466292	1.39191	0.375683	0.988807	29.8181	7.92925
POPTR_0001s16870.1	POPTR_0001s16870	POPTRDRAFT_180732	Predicted protein [Source:UniProtKB/TrEMBL;Acc:B9GKU1]	Alpha/beta hydrolase fold-1	chr1:13675902-13677415	1184	0.0257714	13.051	0.367539	0.988807	503.594	14.0964
POPTR_0001s16880.1	POPTR_0001s16880	POPTRDRAFT_751442	Predicted protein [Source:UniProtKB/TrEMBL;Acc:B9GKU2]	Zinc finger, C3HC4 RING-type	chr1:13677869-13680540	1437	4.21734	5.49073	5.12131	201.007	264.685	243.164
POPTR_0001s16890.1	POPTR_0001s16890	HNO1	GRAS family transcription factorNodulation Signaling Pathway 1 protein homologue 1 [source:UniProtKB/TrEMBL;Acc:Q4VYC4_POPTR]	Transcription factor GRAS	chr1:13681055-13682726	1671	0.937634	0.438978	1.91222	56.362	26.505	115.415
POPTR_0001s16920.1	POPTR_0001s16920	POPTRDRAFT_548577	Predicted protein [Source:UniProtKB/TrEMBL;Acc:B9GKU6]	WRC	chr1:13708541-13709751	1015	0	0	0.0289797	0	0	0.881028
POPTR_0001s16930.1	POPTR_0001s16930	-	-	Pistil-specific extensin-like protein	chr1:13724224-13725008	784	6.67577	6.23415	5.15033	125.579	118.168	96.032
POPTR_0001s16960.1	POPTR_0001s16960	RAP15	AP2 domain-containing transcription factor [source:UniProtKB/TrEMBL;Acc:B9GKV0_POPTR]	Pathogenesis-related transcriptional factor/ERF, DNA-binding	chr1:13770609-13773745	1653	0.000753658	0.505053	0.000337578	0.0459222	30.9062	0.0205436
POPTR_0001s16970.1	POPTR_0001s16970	MYB011	Predicted protein [source:UniProtKB/TrEMBL;Acc:B9GKV1_POPTR]	Myb, DNA-binding	chr1:13791229-13792321	741	21.2969	3.00117	16.8525	564.609	80.6193	450.205
POPTR_0001s16980.1	POPTR_0001s16980	-	Putative uncharacterized protein [source:UniProtKB/TrEMBL;Acc:A9P8Z4_POPTR]	Autophagy-related protein 12	chr1:13799233-13802068	633	13.3244	26.6544	13.5118	221.493	442.854	222.019
POPTR_0001s17000.1	POPTR_0001s17000	POPTRDRAFT_751452	Predicted protein [Source:UniProtKB/TrEMBL;Acc:B9GKV4]	Transcription initiation factor TFIID	chr1:13809902-13817254	2667	18.9144	8.97889	20.2836	2050.87	975.695	2182.87
POPTR_0001s17010.1	POPTR_0001s17010	POPTRDRAFT_640610	Predicted protein [Source:UniProtKB/TrEMBL;Acc:B9GKV5]	Protein of unknown function DUF1313	chr1:13833970-13835998	1034	30.1658	34.5554	36.6492	838.096	960.13	1013.05
POPTR_0001s17020.1	POPTR_0001s17020	POPTRDRAFT_815137	Predicted protein [Source:UniProtKB/TrEMBL;Acc:B9GKV6]	Myb, DNA-binding	chr1:13850330-13857934	2751	24.7295	15.3501	25.4642	2752.08	1739.86	2829.46
POPTR_0001s17030.1	POPTR_0001s17030	POPTRDRAFT_815138	Predicted protein [Source:UniProtKB/TrEMBL;Acc:B9GKV7]	TGS	chr1:13858720-13863960	1620	48.7996	22.0795	50.1375	3167.4	1442.73	3231.58
POPTR_0001s17040.1	POPTR_0001s17040	POPTRDRAFT_829509	Predicted protein [Source:UniProtKB/TrEMBL;Acc:B9GKV8]	Snf7	chr1:13874811-13876688	1005	33.3778	42.4167	27.516	1481.23	1909.46	1219.34
POPTR_0001s17050.1	POPTR_0001s17050	POPTRDRAFT_751459	Predicted protein [Source:UniProtKB/TrEMBL;Acc:B9GKV9]	Ribbon-helix-helix	chr1:13900134-13901777	1415	19.3664	19.8446	27.2953	920.052	957.696	1294.25
POPTR_0001s17070.1	POPTR_0001s17070	-	-	Protein of unknown function DUF1296	chr1:13915437-13924742	3136	25.8294	22.5472	26.8194	3061.59	2698.08	3148.14
POPTR_0001s17080.1	POPTR_0001s17080	POPTRDRAFT_180784	Predicted protein [Source:UniProtKB/TrEMBL;Acc:B9GKW1]	Brevis radix-like domain	chr1:13937796-13939300	612	0.104316	0.737795	0.141523	1.97761	14.3569	2.64308
POPTR_0001s17090.1	POPTR_0001s17090	POPTRDRAFT_180787	Predicted protein [Source:UniProtKB/TrEMBL;Acc:B9GKW2]	-	chr1:13941993-13943175	519	0.0526353	0.576946	0.0473322	0.988807	11.0437	0.881028
POPTR_0001s17100.1	POPTR_0001s17100	POPTRDRAFT_751462	Predicted protein [Source:UniProtKB/TrEMBL;Acc:B9GKW3]	Lecithin:cholesterol acyltransferase	chr1:13966322-13971856	2429	14.1007	24.9054	16.0492	1443.66	2570.56	1638.92
POPTR_0001s17110.1	POPTR_0001s17110	POPTRDRAFT_640624	Predicted protein [Source:UniProtKB/TrEMBL;Acc:B9GKW4]	LsmAD domain	chr1:13976598-13983632	2607	42.2795	25.0547	44.1151	4257.79	2538.18	4430.26
POPTR_0001s17120.1	POPTR_0001s17120	-	Putative uncharacterized protein [source:UniProtKB/TrEMBL;Acc:A9PBS3_POPTR]	Peptidase S24/S26A/S26B	chr1:13990310-13995170	879	20.6303	27.9743	20.562	546.501	741.626	545.957
POPTR_0001s17130.1	POPTR_0001s17130	-	-	-	chr1:13999760-14000920	444	0.599711	0	0.539281	5.93284	0	5.28617
POPTR_0001s17140.1	POPTR_0001s17140	-	-	-	chr1:14002389-14003142	753	0.973346	0.977854	0.964837	18.7873	18.7743	18.5016
POPTR_0001s17150.1	POPTR_0001s17150	XM_002299564.1	predicted protein, mRNA [source:RefSeq DNA_predicted;Acc:XM_002299564.1]	-	chr1:14004089-14005059	800	0.0693046	0	0.0308265	1.97761	0	0.881028
POPTR_0001s17160.1	POPTR_0001s17160	POPTRDRAFT_640628	Predicted protein [Source:UniProtKB/TrEMBL;Acc:B9GKW8]	Glyoxalase/bleomycin resistance protein/dioxygenase	chr1:14008520-14010000	955	0.763713	0.224341	1.2037	25.709	7.73061	40.5273
POPTR_0001s17170.1	POPTR_0001s17170	PDF1	Peptide deformylase [source:UniProtKB/TrEMBL;Acc:B9GKW9_POPTR]	Formylmethionine deformylase	chr1:14015853-14019283	1266	8.17402	6.25573	9.47726	336.195	261.737	390.295
POPTR_0001s17180.1	POPTR_0001s17180	POPTRDRAFT_1067178	Predicted protein [Source:UniProtKB/TrEMBL;Acc:B9GKX0]	Glycoside hydrolase, family 28	chr1:14029620-14034842	1656	6.00299	8.18469	8.01625	350.038	480.402	466.945
POPTR_0001s17190.1	POPTR_0001s17190	POPTRDRAFT_640631	Predicted protein [Source:UniProtKB/TrEMBL;Acc:B9GKX1]	-	chr1:14041881-14043003	747	14.6654	22.1031	18.5276	370.278	569.857	467.826
POPTR_0001s17210.1	POPTR_0001s17210	POPTRDRAFT_797443	NBS resistance protein [Source:UniProtKB/TrEMBL;Acc:B9GKX2]	NB-ARC	chr1:14051550-14055425	3132	1.2775	1.49417	1.11447	144.366	171.178	125.294
POPTR_0001s17220.1	POPTR_0001s17220	-	-	Phosphatidylserine decarboxylase-related	chr1:14062459-14067081	864	72.7029	56.0656	84.3562	1934.11	1508.57	2255.43
POPTR_0001s17230.1	POPTR_0001s17230	-	-	EF-hand	chr1:14068987-14071796	723	94.1759	59.5003	107.669	2001.16	1291.9	2300.95
POPTR_0001s17240.1	POPTR_0001s17240	-	-	-	chr1:14072153-14072807	654	0	0	0.150758	0	0	2.64308
POPTR_0001s17250.1	POPTR_0001s17250	POPTRDRAFT_793425	Predicted protein [Source:UniProtKB/TrEMBL;Acc:B9P7V7]	C2 calcium/lipid-binding domain, CaLB	chr1:14074162-14075789	604	7.84367	4.69139	9.02058	119.178	72.5894	134.954
POPTR_0001s17260.1	POPTR_0001s17260	POPTRDRAFT_709567	Predicted protein [Source:UniProtKB/TrEMBL;Acc:B9GKX4]	-	chr1:14078874-14080747	831	7.18747	6.17601	12.041	213.582	185.535	354.173
POPTR_0001s17270.1	POPTR_0001s17270	POPTRDRAFT_838715	Predicted protein [Source:UniProtKB/TrEMBL;Acc:B9GKX5]	Biotin/lipoyl attachment	chr1:14086207-14092583	1312	8.8406	10.7888	10.1569	371.792	458.315	424.655
POPTR_0001s17280.1	POPTR_0001s17280	POPTRDRAFT_815150	Predicted protein [Source:UniProtKB/TrEMBL;Acc:A9PB85]	Zinc finger, RanBP2-type	chr1:14100200-14101618	924	3.28085	37.9295	7.31133	106.791	1282.18	237.877
POPTR_0001s17290.1	POPTR_0001s17290	POPTRDRAFT_1067201	Predicted protein [Source:UniProtKB/TrEMBL;Acc:B9GKX7]	Mov34/MPN/PAD-1	chr1:14117023-14123507	1688	16.5274	21.5889	15.602	1124.27	1492.01	1064.28
POPTR_0001s17300.1	POPTR_0001s17300	POPTRDRAFT_640638	Predicted protein [Source:UniProtKB/TrEMBL;Acc:B9GKX8]	-	chr1:14129876-14130994	673	0.0492166	0	0	0.988807	0	0
POPTR_0001s17320.1	POPTR_0001s17320	POPTRDRAFT_180857	Predicted protein [Source:UniProtKB/TrEMBL;Acc:B9GKY0]	Ubiquitin	chr1:14135493-14138968	1571	24.9565	17.085	25.5819	1471.22	1022.65	1506.43
POPTR_0001s17340.1	POPTR_0001s17340	POPTRDRAFT_751482	Predicted protein [Source:UniProtKB/TrEMBL;Acc:B9GKY2]	WD40 repeat, subgroup	chr1:14144434-14149394	3060	4.24292	3.69612	6.24878	489.511	430.142	721.316
POPTR_0001s17360.1	POPTR_0001s17360	POPTRDRAFT_640642	Predicted protein [Source:UniProtKB/TrEMBL;Acc:B9GKY4]	Phospholipase/carboxylesterase	chr1:14162018-14165766	1116	6.53012	0.232442	17.9105	274.888	9.93936	753.279
POPTR_0001s17370.1	POPTR_0001s17370	POPTRDRAFT_548614	Predicted protein [Source:UniProtKB/TrEMBL;Acc:A9PHK0]	Cytochrome c oxidase, subunit Vb	chr1:14172857-14176861	1198	43.7592	45.9938	32.4943	1822.93	1955.12	1356.39
POPTR_0001s17370.2	POPTR_0001s17370	POPTRDRAFT_548614	Predicted protein [Source:UniProtKB/TrEMBL;Acc:A9PHK0]	Cytochrome c oxidase, subunit Vb	chr1:14172857-14176861	1189	0.695844	0.47776	0.0169725	28.0014	19.5891	0.684044
POPTR_0001s17380.1	POPTR_0001s17380	POPTRDRAFT_640645	Predicted protein [Source:UniProtKB/TrEMBL;Acc:B9GKY6]	EMSY N-terminal	chr1:14184319-14187008	1629	32.1748	14.9162	38.7847	1734.37	812.819	2080.11
POPTR_0001s17390.1	POPTR_0001s17390	-	-	-	chr1:14188355-14188670	315	30.9436	12.7278	41.333	160.187	67.3668	211.447
POPTR_0001s17400.1	POPTR_0001s17400	POPTRDRAFT_180876	Predicted protein [Source:UniProtKB/TrEMBL;Acc:B9GKY7]	ATPase, AAA-type, core	chr1:14190001-14205635	4248	6.75747	5.36844	8.61554	917.98	736.683	1164.28
POPTR_0001s17410.1	POPTR_0001s17410	-	-	-	chr1:14190001-14205635	676	4.16641	2.76992	5.15658	64.9116	42.7696	79.5757
POPTR_0001s17420.1	POPTR_0001s17420	POPTRDRAFT_709579	Predicted protein [Source:UniProtKB/TrEMBL;Acc:B9GKY8]	-	chr1:14210956-14211754	550	29.5415	14.4557	20.3481	516.158	257.319	353.292
POPTR_0001s17440.1	POPTR_0001s17440	-	-	Bicarbonate transporter, C-terminal	chr1:14229581-14233336	1943	0	2.14849	0.104655	0	140.255	6.72771
POPTR_0001s17450.1	POPTR_0001s17450	POPTRDRAFT_829514	Predicted protein [Source:UniProtKB/TrEMBL;Acc:B9GKZ1]	WD40 repeat, subgroup	chr1:14240191-14244757	1670	35.6495	26.0277	31.6791	2201	1624.9	1962.26
POPTR_0001s17460.1	POPTR_0001s17460	POPTRDRAFT_548624	Predicted protein [Source:UniProtKB/TrEMBL;Acc:B9GKZ2]	Bromo adjacent homology (BAH) domain	chr1:14249506-14253509	1227	0.972314	0.339623	1.28394	43.5075	15.4612	57.2668
POPTR_0001s17480.1	POPTR_0001s17480	POPTRDRAFT_829515	Predicted protein [Source:UniProtKB/TrEMBL;Acc:B9GKZ4]	Alpha/beta hydrolase fold-1	chr1:14264508-14269801	2697	37.9942	106.043	39.6626	3424.74	9635.45	3576.7
POPTR_0001s17500.1	POPTR_0001s17500	POPTRDRAFT_797453	Predicted protein [Source:UniProtKB/TrEMBL;Acc:B9GKZ6]	Alpha/beta hydrolase fold-1	chr1:14289763-14291943	1471	13.6155	50.0162	13.2713	804.889	2962.33	784.996
POPTR_0001s17520.1	POPTR_0001s17520	PTRAATP1	ATP/ADP transporter [source:UniProtKB/TrEMBL;Acc:B9GKZ7_POPTR]	Major facilitator superfamily, general substrate transporter	chr1:14308030-14312368	2034	51.2238	33.8632	62.6188	3401.18	2277.41	4124.09
POPTR_0001s17540.1	POPTR_0001s17540	POPTRDRAFT_180910	Predicted protein [Source:UniProtKB/TrEMBL;Acc:B9GKZ9]	NPH3	chr1:14326098-14328670	1618	0.258424	2.11673	0.707608	14.8321	123.69	40.5273
POPTR_0001s17550.1	POPTR_0001s17550	POPTRDRAFT_180914	Predicted protein [Source:UniProtKB/TrEMBL;Acc:B9GL00]	-	chr1:14330475-14333717	2222	0.0396873	0.305459	0.0792115	3.95523	30.9225	7.92925
POPTR_0001s17560.1	POPTR_0001s17560	POPTRDRAFT_548635	Predicted protein [Source:UniProtKB/TrEMBL;Acc:B9GL01]	-	chr1:14338799-14342702	3648	5.60244	13.5601	5.7343	705.02	1729.45	719.8
POPTR_0001s17590.1	POPTR_0001s17590	-	-	-	chr1:14399516-14401489	1465	0.447748	0.451741	0.193511	18.9174	19.2612	8.12261
POPTR_0001s17600.1	POPTR_0001s17600	-	-	Endonuclease/exonuclease/phosphatase	chr1:14403997-14404994	967	0.456953	0.499879	0.64361	10.6954	12.0427	14.9455
POPTR_0001s17630.1	POPTR_0001s17630	2OGOX3	2-oxoglutarate-dependent dioxygenase [source:UniProtKB/TrEMBL;Acc:B9GL07_POPTR]	Oxoglutarate/iron-dependent oxygenase	chr1:14435683-14436919	947	0.065956	0.0363843	0.0295436	1.97761	1.10437	0.881028
POPTR_0001s17680.1	POPTR_0001s17680	GA3OX1	Gibberellin 3-oxidase [source:UniProtKB/TrEMBL;Acc:B9GEI2_POPTR]	Oxoglutarate/iron-dependent oxygenase	chr1:14510034-14512043	1602	0	0.875831	0.0538948	0	43.0706	2.64308
POPTR_0001s17700.1	POPTR_0001s17700	POPTRDRAFT_751520	Predicted protein [Source:UniProtKB/TrEMBL;Acc:B9GEI3]	Epidermal growth factor-like	chr1:14551657-14553699	645	0	0.136313	0	0	2.20875	0
POPTR_0001s17710.1	POPTR_0001s17710	POPTRDRAFT_548648	Predicted protein [Source:UniProtKB/TrEMBL;Acc:B9GEI4]	Vps4 oligomerisation, C-terminal	chr1:14555189-14560758	2065	6.55436	5.76479	7.08312	571.084	508.259	619.866
POPTR_0001s17720.1	POPTR_0001s17720	POPTRDRAFT_815164	Predicted protein [Source:UniProtKB/TrEMBL;Acc:A9PFW6]	Aminotransferase, class I/classII	chr1:14567002-14573153	1734	27.5995	24.7724	16.5258	1978.04	1799.07	1187.83
POPTR_0001s17730.1	POPTR_0001s17730	POPTRDRAFT_548650	Predicted protein [Source:UniProtKB/TrEMBL;Acc:B9GEI6]	Cyclin, C-terminal	chr1:14585234-14593004	1624	0.0790209	0.304768	0.158808	3.95523	15.4612	7.92925
POPTR_0001s17740.1	POPTR_0001s17740	-	-	-	chr1:14595306-14596456	1017	4.14493	2.50578	4.9104	131.511	79.5149	155.061
POPTR_0001s17750.1	POPTR_0001s17750	-	-	Uridine kinase	chr1:14610674-14613662	1155	5.79056	0.284212	8.01724	221.493	11.0437	305.531
POPTR_0001s17770.1	POPTR_0001s17770	POPTRDRAFT_709610	Predicted protein [Source:UniProtKB/TrEMBL;Acc:A9PE61]	AUX/IAA protein	chr1:14622282-14624331	1020	1.46852	31.006	8.65595	56.362	1196.04	333.028
POPTR_0001s17780.1	POPTR_0001s17780	XM_002299590.1	predicted protein, mRNA [source:RefSeq DNA_predicted;Acc:XM_002299590.1]	AUX/IAA protein	chr1:14631279-14632338	509	0	2.51268	0.0604894	0	37.5487	0.881028
POPTR_0001s17800.1	POPTR_0001s17800	POPTRDRAFT_677448	Predicted protein [Source:UniProtKB/TrEMBL;Acc:B9P5W4]	-	chr1:14676187-14680501	1666	8.79692	6.97441	9.1434	534.195	431.099	552.623
POPTR_0001s17810.1	POPTR_0001s17810	POPTRDRAFT_751536	Predicted protein [Source:UniProtKB/TrEMBL;Acc:B9GEJ3]	-	chr1:14691517-14693386	780	0.22459	0.64881	0.714284	4.95076	14.4676	15.6439
POPTR_0001s17830.1	POPTR_0001s17830	POPTRDRAFT_680579	Predicted protein [Source:UniProtKB/TrEMBL;Acc:B9NEQ1]	Tetratricopeptide TPR2	chr1:14742946-14756985	3209	10.3528	7.95305	11.8457	1274.01	988.588	1456.37
POPTR_0001s17840.1	POPTR_0001s17840	POPTRDRAFT_847133	Predicted protein [Source:UniProtKB/TrEMBL;Acc:B9GEJ6]	BRCT	chr1:14778879-14781660	1023	9.12561	6.79594	10.4019	331.251	252.902	375.318
POPTR_0001s17850.1	POPTR_0001s17850	-	-	Pectin lyase fold/virulence factor	chr1:14783024-14787642	1779	5.38531	4.84005	4.78136	385.635	350.086	341.839
POPTR_0001s17860.1	POPTR_0001s17860	POPTRDRAFT_548662	Predicted protein [Source:UniProtKB/TrEMBL;Acc:B9GEJ8]	Kelch repeat type 1	chr1:14795329-14796729	1400	0.783665	1.26856	0.84037	47.4692	78.4105	51.0996
POPTR_0001s17870.1	POPTR_0001s17870	POPTRDRAFT_548663	Predicted protein [Source:UniProtKB/TrEMBL;Acc:B9GEJ9]	-	chr1:14803844-14804249	405	22.1299	6.49013	25.0048	195.784	61.8449	218.495
POPTR_0001s17890.1	POPTR_0001s17890	POPTRDRAFT_751546	Predicted protein [Source:UniProtKB/TrEMBL;Acc:B9GEK1]	-	chr1:14809988-14811986	558	1.56128	0.732313	1.01132	20.765	9.93936	13.2154
POPTR_0001s17900.1	POPTR_0001s17900	POPTRDRAFT_846329	Predicted protein [Source:UniProtKB/TrEMBL;Acc:B9GEK2]	Cobalamin (vitamin B12) biosynthesis CbiX	chr1:14813525-14815747	1272	12.8676	7.54808	12.4912	576.475	341.251	553.285
POPTR_0001s17910.1	POPTR_0001s17910	POPTRDRAFT_548666	Predicted protein [Source:UniProtKB/TrEMBL;Acc:B9GEK3]	CASC3/Barentsz eIF4AIII binding	chr1:14829944-14835765	3277	5.23872	4.1785	5.09314	793.382	646.38	777.564
POPTR_0001s17910.2	POPTR_0001s17910	POPTRDRAFT_548666	Predicted protein [Source:UniProtKB/TrEMBL;Acc:B9GEK3]	CASC3/Barentsz eIF4AIII binding	chr1:14829944-14835765	3097	0.0856172	0.138606	0.122336	12.4957	20.6613	18.0043
POPTR_0001s17920.1	POPTR_0001s17920	POPTRDRAFT_1067283	Predicted protein [Source:UniProtKB/TrEMBL;Acc:B9GEK4]	Glycosyl transferase, group 1	chr1:14853252-14860416	2816	12.5236	20.2956	12.5179	1347.74	2204.33	1348.85
POPTR_0001s17930.1	POPTR_0001s17930	POPTRDRAFT_797471	Predicted protein [Source:UniProtKB/TrEMBL;Acc:B9GEK5]	Ran binding protein 1	chr1:14868419-14871833	1895	68.571	49.7358	60.8084	5901.95	4402.03	5253.35
POPTR_0001s17940.1	POPTR_0001s17940	POPTRDRAFT_756823	Predicted protein [Source:UniProtKB/TrEMBL;Acc:A9PF13]	Coatomer, WD associated region	chr1:14874689-14886200	3440	16.0091	17.1376	14.6364	2308.88	2510.45	2107.87
POPTR_0001s17940.2	POPTR_0001s17940	POPTRDRAFT_756823	Predicted protein [Source:UniProtKB/TrEMBL;Acc:A9PF13]	Coatomer, WD associated region	chr1:14874689-14886200	3322	17.823	23.6632	15.085	2393.78	3229.32	2023.98
POPTR_0001s17950.1	POPTR_0001s17950	-	-	Zinc finger, CCHC-type	chr1:14901728-14903913	1608	0.0712846	0.0517229	0.0418634	5.93284	4.41749	3.52411
POPTR_0001s17960.1	POPTR_0001s17960	POPTRDRAFT_548672	Sulfate/bicarbonate/oxalate exchanger and transporter sat-1 [Source:UniProtKB/TrEMBL;Acc:B9GEK7]	Sulphate transporter/antisigma-factor antagonist STAS	chr1:14937563-14941952	2100	5.08262	1.74912	6.37473	338.172	117.064	422.012
POPTR_0001s17970.1	POPTR_0001s17970	POPTRDRAFT_1067291	Predicted protein [Source:UniProtKB/TrEMBL;Acc:B9GEK8]	Integral membrane protein SYS1-related	chr1:14951874-14954090	797	5.26059	5.38299	5.63558	87.3769	91.6039	92.1559
POPTR_0001s17970.2	POPTR_0001s17970	POPTRDRAFT_1067291	Predicted protein [Source:UniProtKB/TrEMBL;Acc:B9GEK8]	Integral membrane protein SYS1-related	chr1:14951874-14954090	1148	7.20884	7.68586	7.42312	222.12	236.751	227.837
POPTR_0001s17980.1	POPTR_0001s17980	-	-	t-SNARE	chr1:14954844-14961140	2718	5.91247	5.7214	4.7854	705.107	695.817	571.378
POPTR_0001s17980.2	POPTR_0001s17980	-	-	t-SNARE	chr1:14954844-14961140	2723	0.552323	0.442216	2.20645	66.1792	54.0436	264.718
POPTR_0001s17990.1	POPTR_0001s17990	POPTRDRAFT_815170	Predicted protein [Source:UniProtKB/TrEMBL;Acc:B9GEL0]	Protein of unknown function DUF581	chr1:14969231-14970967	1646	28.5286	39.1067	28.0377	1291.38	1783.56	1263.39
POPTR_0001s18000.1	POPTR_0001s18000	POPTRDRAFT_844206	Predicted protein [Source:UniProtKB/TrEMBL;Acc:B9GEL1]	MADF domain	chr1:14988931-14990983	1534	13.9425	23.9997	10.2061	774.349	1356.14	565.651
POPTR_0001s18020.1	POPTR_0001s18020	-	-	-	chr1:14996179-14997102	468	1.41796	0.674455	0.636131	13.8433	6.62624	6.16719
POPTR_0001s18030.1	POPTR_0001s18030	POPTRDRAFT_640705	Predicted protein [Source:UniProtKB/TrEMBL;Acc:B9GEL3]	Pentatricopeptide repeat	chr1:14999920-15001956	1926	3.03569	1.84451	3.16387	218.526	134.734	226.424
POPTR_0001s18040.1	POPTR_0001s18040	POPTRDRAFT_548678	Predicted protein [Source:UniProtKB/TrEMBL;Acc:B9GEL5]	Heat shock protein 70	chr1:15016775-15022271	3474	66.2779	58.6576	76.7533	9910.82	8934.38	11473.5
POPTR_0001s18050.1	POPTR_0001s18050	POPTRDRAFT_846802	Predicted protein [Source:UniProtKB/TrEMBL;Acc:B9GEL6]	DEAD2	chr1:15039717-15047863	2250	0.209992	0.256617	0.291507	17.7985	22.0875	24.6688
POPTR_0001s18070.1	POPTR_0001s18070	POPTRDRAFT_838900	Predicted protein [Source:UniProtKB/TrEMBL;Acc:B9GEL7]	Domain of unknown function DUF623	chr1:15058564-15059452	888	0.0332737	0.110115	0	0.988807	3.31312	0
POPTR_0001s18090.1	POPTR_0001s18090	POPTRDRAFT_181068	Predicted protein [Source:UniProtKB/TrEMBL;Acc:B9GEL9]	Water stress and hypersensitive response domain	chr1:15078309-15080872	961	0.16966	16.5442	0.429421	4.94404	483.716	12.3344
POPTR_0001s18100.1	POPTR_0001s18100	-	-	Reverse transcriptase	chr1:15089973-15093633	3354	0.511991	0.588421	0.62665	54.1334	62.7748	65.9624
POPTR_0001s18120.1	POPTR_0001s18120	POPTRDRAFT_751757	Predicted protein [Source:UniProtKB/TrEMBL;Acc:B9GFN4]	-	chr1:15167490-15170166	1373	0	0.383894	0.109719	0	18.7743	5.28617
POPTR_0001s18130.1	POPTR_0001s18130	POPTRDRAFT_797530	Predicted protein [Source:UniProtKB/TrEMBL;Acc:B9GFN5]	Domain of unknown function DUF632	chr1:15176060-15181001	2274	2.90194	10.3673	5.77515	293.676	1065.72	589.408
POPTR_0001s18150.1	POPTR_0001s18150	POPTRDRAFT_751760	Predicted protein [Source:UniProtKB/TrEMBL;Acc:B9GFN7]	Nicotinamide N-methyltransferase, putative	chr1:15200125-15203832	1240	3.19626	3.6219	4.22689	119.646	138.047	157.704
POPTR_0001s18160.1	POPTR_0001s18160	POPTRDRAFT_171548	Predicted protein [Source:UniProtKB/TrEMBL;Acc:B9GFN8]	Domain of unknown function DUF292, eukaryotic	chr1:15206560-15209882	1481	0.0866614	1.48529	0.201095	4.94404	86.1411	11.4534
POPTR_0001s18170.1	POPTR_0001s18170	-	-	-	chr1:15209983-15210358	375	0	0.224213	0	0	2.20875	0
POPTR_0001s18190.1	POPTR_0001s18190	POPTRDRAFT_751764	Predicted protein [Source:UniProtKB/TrEMBL;Acc:B9GFP0]	-	chr1:15261071-15261501	430	0.0931142	0	0.0840008	0.988807	0	0.881028
POPTR_0001s18200.1	POPTR_0001s18200	POPTRDRAFT_548837	Predicted protein [Source:UniProtKB/TrEMBL;Acc:B9GFP1]	-	chr1:15273723-15274633	785	0.820079	0.579424	0	13.0012	9.2638	0
POPTR_0001s18200.2	POPTR_0001s18200	POPTRDRAFT_548837	Predicted protein [Source:UniProtKB/TrEMBL;Acc:B9GFP1]	-	chr1:15273723-15274633	690	2.41844	1.47375	0.512219	33.4727	20.5543	7.04822
POPTR_0001s18210.1	POPTR_0001s18210	-	Putative uncharacterized protein [source:UniProtKB/TrEMBL;Acc:A9PAP3_POPTR]	Translation machinery associated TMA7	chr1:15288161-15290056	753	822.115	521.025	723.706	17137	11013.9	14955.4
POPTR_0001s18220.1	POPTR_0001s18220	-	-	-	chr1:15301772-15304366	870	0	0.183147	0.0761793	0	4.45672	1.76935
POPTR_0001s18230.1	POPTR_0001s18230	POPTRDRAFT_829550	Predicted protein [Source:UniProtKB/TrEMBL;Acc:B9GFP3]	Mitochondrial substrate/solute carrier	chr1:15301772-15304366	1621	7.4986	23.802	6.40727	398.489	1288.23	340.95
POPTR_0001s18240.1	POPTR_0001s18240	POPTRDRAFT_548840	Predicted protein [Source:UniProtKB/TrEMBL;Acc:B9GFP4]	Vitamin B6 biosynthesis protein	chr1:15305438-15306757	1319	16.7512	16.7737	23.069	924.535	943.135	1284.54
POPTR_0001s18250.1	POPTR_0001s18250	POPTRDRAFT_751769	Predicted protein [Source:UniProtKB/TrEMBL;Acc:B9GFP5]	-	chr1:15317847-15319491	768	0	0.0376244	0	0	1.10437	0
POPTR_0001s18260.1	POPTR_0001s18260	POPTRDRAFT_1067509	Predicted protein [Source:UniProtKB/TrEMBL;Acc:B9GFP6]	Kinesin, motor domain	chr1:15328804-15334702	2634	1.62114	2.64667	1.56579	159.792	263.056	155.061
POPTR_0001s18270.1	POPTR_0001s18270	POPTRDRAFT_751771	Predicted protein [Source:UniProtKB/TrEMBL;Acc:B9GG21]	Haem peroxidase, plant/fungal/bacterial	chr1:15335285-15337534	930	0	0	0.030314	0	0	0.881028
POPTR_0001s18280.1	POPTR_0001s18280	POPTRDRAFT_751772	Predicted protein [Source:UniProtKB/TrEMBL;Acc:B9GG22]	-	chr1:15338203-15338912	709	0.0415737	0.0458575	0.148034	0.988807	1.10437	3.52411
POPTR_0001s18290.1	POPTR_0001s18290	POPTRDRAFT_797535	Predicted protein [Source:UniProtKB/TrEMBL;Acc:B9GG23]	DEAD2	chr1:15342027-15347318	2757	0.502731	0.839281	0.655938	54.3844	91.663	71.3632
POPTR_0001s18300.1	POPTR_0001s18300	POPTRDRAFT_171581	Predicted protein [Source:UniProtKB/TrEMBL;Acc:B9GG24]	Protein of unknown function DUF81	chr1:15351961-15356101	2816	6.89736	6.26743	10.3269	681.288	628.388	1019.35
POPTR_0001s18330.1	POPTR_0001s18330	POPTRDRAFT_815218	Predicted protein [Source:UniProtKB/TrEMBL;Acc:B9GG27]	Ras	chr1:15377658-15380276	1065	6.71633	12.4476	11.3955	240.3	449.771	407.124
POPTR_0001s18340.1	POPTR_0001s18340	POPTRDRAFT_1067519	Predicted protein [Source:UniProtKB/TrEMBL;Acc:B9GG28]	Serine-threonine/tyrosine-protein kinase	chr1:15384495-15389502	2143	0.00413628	0.126672	0	0.358158	11.109	0
POPTR_0001s18340.2	POPTR_0001s18340	POPTRDRAFT_1067519	Predicted protein [Source:UniProtKB/TrEMBL;Acc:B9GG28]	Serine-threonine/tyrosine-protein kinase	chr1:15384495-15389502	2140	5.87445	3.61307	5.18582	506.9	315.786	444.919
POPTR_0001s18360.1	POPTR_0001s18360	-	-	Sorting nexin, C-terminal	chr1:15402333-15410863	3846	5.89705	5.06641	5.67296	838.211	724.728	804.308
POPTR_0001s18370.1	POPTR_0001s18370	POPTRDRAFT_705727	Predicted protein [Source:UniProtKB/TrEMBL;Acc:A9PFX5]	Ribosomal protein L37e	chr1:15416755-15418154	567	162.671	88.2002	134.366	3188.75	1831.08	2657.48
POPTR_0001s18380.1	POPTR_0001s18380	-	-	Protein of unknown function DUF81	chr1:15427337-15430216	1311	0.0212436	0	0.0189669	0.988807	0	0.881028
POPTR_0001s18400.1	POPTR_0001s18400	POPTRDRAFT_1067531	Predicted protein [Source:UniProtKB/TrEMBL;Acc:B9GG31]	Thioredoxin domain	chr1:15463325-15468303	1713	8.5409	18.5618	7.92027	508.247	1118.73	467.826
POPTR_0001s18410.1	POPTR_0001s18410	POPTRDRAFT_640861	Predicted protein [Source:UniProtKB/TrEMBL;Acc:B9GG32]	-	chr1:15469188-15472905	2067	21.6447	56.6068	25.0155	1269.63	3333	1456.34
POPTR_0001s18420.1	POPTR_0001s18420	POPTRDRAFT_548856	Predicted protein [Source:UniProtKB/TrEMBL;Acc:B9GG33]	D-isomer specific 2-hydroxyacid dehydrogenase, NAD-binding	chr1:15479945-15481744	1216	1.62468	2.22428	2.54305	73.1718	101.602	113.653
POPTR_0001s18430.1	POPTR_0001s18430	POPTRDRAFT_797542	Predicted protein [Source:UniProtKB/TrEMBL;Acc:B9GG35]	Rop nucleotide exchanger, PRONE	chr1:15506074-15508148	1350	0.625575	0.800536	0.452004	31.6418	40.8618	22.9067
POPTR_0001s18450.1	POPTR_0001s18450	-	-	HAT dimerisation	chr1:15513071-15515375	1863	0.201531	0.0262111	0.0938675	10.6039	1.38198	4.90565
POPTR_0001s18460.1	POPTR_0001s18460	-	-	Cytosolic fatty-acid binding	chr1:15516838-15517533	695	37.3585	46.3469	37.7205	654.591	821.654	648.436
POPTR_0001s18470.1	POPTR_0001s18470	POPTRDRAFT_797543	Predicted protein [Source:UniProtKB/TrEMBL;Acc:B9GG37]	Lipid-binding START	chr1:15519040-15523766	2426	24.9146	8.59964	8.0791	2744.91	957.671	892.641
POPTR_0001s18480.1	POPTR_0001s18480	-	-	-	chr1:15543821-15544479	459	0.0368539	0	0	0.436322	0	0
POPTR_0001s18490.1	POPTR_0001s18490	-	-	BTB/POZ	chr1:15550561-15552881	978	7.32507	4.26494	11.3214	214.167	126.644	328.92
POPTR_0001s18500.1	POPTR_0001s18500	POPTRDRAFT_171647	Predicted protein [Source:UniProtKB/TrEMBL;Acc:B9GG40]	Multicopper oxidase, type 2	chr1:15556632-15559327	1731	0.00208205	0.165501	0	0.121971	9.71494	0
POPTR_0001s18510.1	POPTR_0001s18510	-	-	Aldehyde/histidinol dehydrogenase	chr1:15572642-15574614	597	0.524724	1.07064	0.41652	7.67454	15.956	6.13011
POPTR_0001s18540.1	POPTR_0001s18540	-	Putative uncharacterized protein [source:UniProtKB/TrEMBL;Acc:A9PHK7_POPTR]	-	chr1:15591088-15594034	853	14.5757	11.9071	17.0917	330.262	277.198	385.009
POPTR_0001s18550.1	POPTR_0001s18550	POPTRDRAFT_751807	Predicted protein [Source:UniProtKB/TrEMBL;Acc:B9GG44]	Tesmin/TSO1-like, CXC	chr1:15594806-15598430	1608	0.117328	0.303193	0.140397	5.93284	15.4612	7.04822
POPTR_0001s18560.1	POPTR_0001s18560	POPTRDRAFT_640877	Predicted protein [Source:UniProtKB/TrEMBL;Acc:B9GG45]	-	chr1:15609315-15611485	264	4.82594	5.64157	3.1082	19.7761	24.2962	12.3344
POPTR_0001s18570.1	POPTR_0001s18570	-	-	Tropomyosin	chr1:15617511-15621222	1404	8.42296	9.73153	8.44972	494.142	586.685	495.465
POPTR_0001s18580.1	POPTR_0001s18580	POPTRDRAFT_751810	Predicted protein [Source:UniProtKB/TrEMBL;Acc:B9GG47]	Zinc finger, C3HC4 RING-type	chr1:15622094-15623620	777	0.208584	0.363901	0.149423	4.94404	8.83499	3.52411
POPTR_0001s18590.1	POPTR_0001s18590	POPTRDRAFT_705740	Predicted protein [Source:UniProtKB/TrEMBL;Acc:B9GG48]	Major facilitator superfamily MFS-1	chr1:15623656-15631882	2244	14.0433	9.91864	14.9647	1132.18	807.297	1207.01
POPTR_0001s18610.1	POPTR_0001s18610	-	-	AMP-binding, conserved site	chr1:15662918-15665844	1145	21.7001	18.1875	17.8916	717.874	607.405	587.646
POPTR_0001s18620.1	POPTR_0001s18620	-	-	-	chr1:15674522-15676317	869	15.9604	13.4283	13.3403	392.557	335.73	324.218
POPTR_0001s18630.1	POPTR_0001s18630	POPTRDRAFT_1067569	Predicted protein [Source:UniProtKB/TrEMBL;Acc:B9GG50]	Isocitrate/isopropylmalate dehydrogenase	chr1:15679670-15686478	1709	17.5035	18.3447	19.3173	1070.83	1135.36	1183.01
POPTR_0001s18640.1	POPTR_0001s18640	POPTRDRAFT_751814	Predicted protein [Source:UniProtKB/TrEMBL;Acc:B9GG51]	Oligopeptide transporter	chr1:15693576-15697350	2179	0.302839	21.3031	2.11755	22.7426	1610.18	158.585
POPTR_0001s18660.1	POPTR_0001s18660	POPTRDRAFT_640889	Predicted protein [Source:UniProtKB/TrEMBL;Acc:B9GG53]	Helix-loop-helix DNA-binding	chr1:15722915-15726663	1586	1.10207	16.2982	6.49593	55.3732	822.758	325.099
POPTR_0001s18670.1	POPTR_0001s18670	POPTRDRAFT_640890	Predicted protein [Source:UniProtKB/TrEMBL;Acc:B9GG54]	Zinc finger, C3HC4 RING-type	chr1:15752103-15757774	1464	7.35157	3.04425	7.10982	329.966	137.994	319.793
POPTR_0001s18670.2	POPTR_0001s18670	POPTRDRAFT_640890	Predicted protein [Source:UniProtKB/TrEMBL;Acc:B9GG54]	Zinc finger, C3HC4 RING-type	chr1:15752103-15757774	1103	0.235479	0	0.365618	8.08189	0	12.5777
POPTR_0001s18680.1	POPTR_0001s18680	POPTRDRAFT_829559	Predicted protein [Source:UniProtKB/TrEMBL;Acc:B9GG56]	AUX/IAA protein	chr1:15817242-15820516	1438	48.5297	174.922	61.9977	2368.66	8636.2	3019.8
POPTR_0001s18690.1	POPTR_0001s18690	POPTRDRAFT_797550	Predicted protein [Source:UniProtKB/TrEMBL;Acc:B9GG57]	-	chr1:15821216-15825103	1464	3.5632	5.16575	4.89948	185.896	272.78	254.953
POPTR_0001s18710.1	POPTR_0001s18710	-	-	Pentatricopeptide repeat	chr1:15849978-15851825	1643	1.76084	1.65576	1.70648	92.9479	88.3499	89.8648
POPTR_0001s18720.1	POPTR_0001s18720	POPTRDRAFT_841861	Predicted protein [Source:UniProtKB/TrEMBL;Acc:B9GG58]	Predicted eukaryotic LigT	chr1:15855773-15860488	1447	1.74071	2.28443	2.08173	81.2978	107.929	96.3289
POPTR_0001s18720.2	POPTR_0001s18720	POPTRDRAFT_841861	Predicted protein [Source:UniProtKB/TrEMBL;Acc:B9GG58]	Predicted eukaryotic LigT	chr1:15855773-15860488	1258	4.72443	4.03194	5.81162	186.53	160.72	227.24
POPTR_0001s18730.1	POPTR_0001s18730	POPTRDRAFT_548890	Aquaporin, MIP family, TIP subfamily [Source:UniProtKB/TrEMBL;Acc:A9P9G2]	Major intrinsic protein	chr1:15867374-15869029	1105	4.96872	99.6089	22.9	169.926	3460.65	783.03
POPTR_0001s18740.1	POPTR_0001s18740	POPTRDRAFT_1067594	Predicted protein [Source:UniProtKB/TrEMBL;Acc:A9PFE5]	Ferredoxin	chr1:15869732-15871224	697	0.303077	0.165947	0.303288	7.91046	4.41749	7.92925
POPTR_0001s18750.1	POPTR_0001s18750	POPTRDRAFT_829561	Predicted protein [Source:UniProtKB/TrEMBL;Acc:B9GGK5]	-	chr1:15885905-15893308	2844	9.02879	6.47044	9.68697	963.098	701.277	1035.21
POPTR_0001s18760.1	POPTR_0001s18760	POPTRDRAFT_705784	Predicted protein [Source:UniProtKB/TrEMBL;Acc:B9GGK6]	ENTH/VHS	chr1:15897826-15902778	3120	35.1751	30.4679	34.4234	4066.97	3551.66	3966.39
POPTR_0001s18770.1	POPTR_0001s18770	-	-	Formin	chr1:15910294-15914628	1728	0.269617	0.186578	0.406387	15.8209	11.0437	23.7877
POPTR_0001s18780.1	POPTR_0001s18780	POPTRDRAFT_705789	Predicted protein [Source:UniProtKB/TrEMBL;Acc:B9GGK8]	CHCH	chr1:15916906-15919828	1033	4.62845	3.15535	3.88051	156.232	108.229	129.511
POPTR_0001s18790.1	POPTR_0001s18790	POPTRDRAFT_846275	Predicted protein [Source:UniProtKB/TrEMBL;Acc:B9GGK9]	-	chr1:15923336-15925812	778	1.34968	2.0687	1.12301	27.6866	43.0706	22.9067
POPTR_0001s18800.1	POPTR_0001s18800	TINYL1	AP2/ERF domain-containing transcription factorTINY-like protein 1 [source:UniProtKB/TrEMBL;Acc:A9PL48_POPTR]	Pathogenesis-related transcriptional factor/ERF, DNA-binding	chr1:15960602-15961652	1050	0.154838	1.19624	0.208323	5.93284	46.3837	7.92925
POPTR_0001s18850.1	POPTR_0001s18850	POPTRDRAFT_751837	UPF0497 membrane protein 13 [Source:UniProtKB/Swiss-Prot;Acc:B9GGL4]	Uncharacterised protein family UPF0497, trans-membrane plant	chr1:16026487-16029381	1107	0.177908	5.43014	1.25197	5.93284	183.326	41.4083
POPTR_0001s18880.1	POPTR_0001s18880	POPTRDRAFT_548906	Predicted protein [Source:UniProtKB/TrEMBL;Acc:B9GGL5]	MPPN	chr1:16041327-16045725	1446	23.7655	22.1087	24.7383	1161.85	1092.23	1207.89
POPTR_0001s18900.1	POPTR_0001s18900	-	-	Zinc finger, GATA-type	chr1:16078565-16079657	453	0	0.0761327	0	0	1.10437	0
POPTR_0001s18910.1	POPTR_0001s18910	-	-	-	chr1:16088031-16089307	573	0	0.00658739	0	0	0.0993312	0
POPTR_0001s18920.1	POPTR_0001s18920	POPTRDRAFT_171763	Predicted protein [Source:UniProtKB/TrEMBL;Acc:B9GGL8]	Protein of unknown function DUF1677, plant	chr1:16113671-16115134	1463	0.356793	0.908117	1.17853	15.8209	40.8618	51.9806
POPTR_0001s18930.1	POPTR_0001s18930	HB5	Class III HD-Zip protein 5Predicted protein [source:UniProtKB/TrEMBL;Acc:Q5D1M2_POPTR]	MEKHLA	chr1:16116065-16123266	2752	78.38	142.143	71.2398	8894.24	16491.1	8047.61
POPTR_0001s18950.1	POPTR_0001s18950	POPTRDRAFT_593226	Predicted protein [Source:UniProtKB/TrEMBL;Acc:B9P6J2]	-	chr1:16181858-16182907	1049	1.55445	15.0882	5.53861	51.418	495.864	183.254
POPTR_0001s18980.1	POPTR_0001s18980	-	-	-	chr1:16234015-16234910	895	4.4718	2.99352	4.29127	173.041	118.168	169.157
POPTR_0001s18990.1	POPTR_0001s18990	POPTRDRAFT_1067623	Predicted protein [Source:UniProtKB/TrEMBL;Acc:B9GGM0]	Protein kinase-like domain	chr1:16237047-16240927	2083	13.4821	9.48967	13.4151	1065.55	750.974	1066.04
POPTR_0001s19000.1	POPTR_0001s19000	POPTRDRAFT_829564	Predicted protein [Source:UniProtKB/TrEMBL;Acc:B9GGM1]	Homeodomain-like	chr1:16241245-16245702	954	9.35196	5.6699	11.5275	277.855	172.282	340.077
POPTR_0001s19010.1	POPTR_0001s19010	-	-	-	chr1:16241245-16245702	201	2.92851	1.49168	4.23639	3.95523	2.20875	5.28617
POPTR_0001s19020.1	POPTR_0001s19020	POPTRDRAFT_797559	Predicted protein [Source:UniProtKB/TrEMBL;Acc:B9GGM2]	-	chr1:16262049-16264192	885	0.362633	2.76228	0.271276	11.8657	92.7674	8.81028
POPTR_0001s19030.1	POPTR_0001s19030	PDR8	ABC transporter family, pleiotropic drug resistance protein [source:UniProtKB/TrEMBL;Acc:B9GGM3_POPTR]	Plant PDR ABC transporter associated	chr1:16308386-16316365	4761	2.38889	6.96034	2.34184	457.766	1347.12	449.257
POPTR_0001s19050.1	POPTR_0001s19050	-	Putative uncharacterized protein [source:UniProtKB/TrEMBL;Acc:A9PCK7_POPTR]	Malic enzyme, NAD-binding	chr1:16353426-16359654	2435	44.3649	46.6088	34.6171	4277.83	4550.15	3345.31
POPTR_0001s19060.1	POPTR_0001s19060	-	-	Zinc finger, CCHC-type	chr1:16363117-16363439	322	25.7062	16.5993	22.4826	137.444	91.663	116.296
POPTR_0001s19070.1	POPTR_0001s19070	POPTRDRAFT_705811	Predicted protein [Source:UniProtKB/TrEMBL;Acc:B9GGM5]	Myb, DNA-binding	chr1:16364676-16367647	1270	9.1947	5.46301	9.72405	394.219	235.231	417.223
POPTR_0001s19070.2	POPTR_0001s19070	POPTRDRAFT_705811	Predicted protein [Source:UniProtKB/TrEMBL;Acc:B9GGM5]	Myb, DNA-binding	chr1:16364676-16367647	1264	4.66483	4.40323	1.59777	199.066	188.849	68.2229
POPTR_0001s19080.1	POPTR_0001s19080	POPTRDRAFT_751856	Histidine phosphotransfer protein [Source:UniProtKB/TrEMBL;Acc:B9GGM6]	Signal transduction histidine kinase, phosphotransfer (Hpt) domain	chr1:16415721-16417686	675	0	0.0915521	0	0	2.20875	0
POPTR_0001s19090.1	POPTR_0001s19090	PAFA901	PAF1 complex component [source:UniProtKB/TrEMBL;Acc:B9GGM7_POPTR]	Vinculin	chr1:16451948-16458205	2070	10.7546	11.5028	10.6105	864.218	943.135	851.954
POPTR_0001s19100.1	POPTR_0001s19100	POPTRDRAFT_1067647	Predicted protein [Source:UniProtKB/TrEMBL;Acc:B9GGM8]	Taurine catabolism dioxygenase TauD/TfdA	chr1:16473197-16474721	1335	29.8565	42.1441	25.2088	1324.01	1878.54	1113.62
POPTR_0001s19110.1	POPTR_0001s19110	-	-	Serine-threonine/tyrosine-protein kinase	chr1:16475515-16481155	2784	10.3968	28.6328	10.5084	889.927	2462.75	894.243
POPTR_0001s19120.1	POPTR_0001s19120	POPTRDRAFT_640932	Predicted protein [Source:UniProtKB/TrEMBL;Acc:B9GGN0]	AUX/IAA protein	chr1:16533934-16537468	1987	43.292	26.7012	43.7061	2665.28	1659.74	2680.5
POPTR_0001s19120.2	POPTR_0001s19120	POPTRDRAFT_640932	Predicted protein [Source:UniProtKB/TrEMBL;Acc:B9GGN0]	AUX/IAA protein	chr1:16533934-16537468	1916	1.10928	0.431513	0.990632	67.7847	26.6371	60.376
POPTR_0001s19130.1	POPTR_0001s19130	POPTRDRAFT_815248	Predicted protein [Source:UniProtKB/TrEMBL;Acc:B9GGN1]	Hexokinase, C-terminal	chr1:16553252-16558030	2020	0.811579	1.549	0.857602	65.2613	127.003	68.7202
POPTR_0001s19140.1	POPTR_0001s19140	POPTRDRAFT_171823	Predicted protein [Source:UniProtKB/TrEMBL;Acc:B9GGN2]	IQ motif, EF-hand binding site	chr1:16563276-16565555	1370	0.0175543	0.211304	0	0.988807	12.1481	0
POPTR_0001s19160.1	POPTR_0001s19160	POPTRDRAFT_751865	Predicted protein [Source:UniProtKB/TrEMBL;Acc:B9GGN5]	-	chr1:16583812-16585192	589	1.47966	0	0.424411	21.7538	0	6.16719
POPTR_0001s19170.1	POPTR_0001s19170	POPTRDRAFT_548926	Predicted protein [Source:UniProtKB/TrEMBL;Acc:A9PHX4]	Profilin/allergen	chr1:16601856-16604703	851	2.97392	49.7757	2.61612	89.9815	1527.35	79.2925
POPTR_0001s19180.1	POPTR_0001s19180	-	Putative uncharacterized protein [source:UniProtKB/TrEMBL;Acc:A9PH56_POPTR]	Acid phosphatase (Class B)	chr1:16622750-16624993	1142	0.16819	1.1097	0.389176	6.92165	46.3837	15.8585
POPTR_0001s19190.1	POPTR_0001s19190	POPTRDRAFT_815252	Predicted protein [Source:UniProtKB/TrEMBL;Acc:B9GH28]	Peptidase M16, C-terminal	chr1:16649961-16655559	2038	23.2235	25.2624	21.076	1731.4	1922.71	1567.35
POPTR_0001s19200.1	POPTR_0001s19200	POPTRDRAFT_1067679	Predicted protein [Source:UniProtKB/TrEMBL;Acc:B9GH29]	Ribosomal protein S5 domain 2-type fold	chr1:16666522-16676878	2109	13.2888	8.97321	15.2913	1237.99	856.994	1423.74
POPTR_0001s19210.1	POPTR_0001s19210	POPTRDRAFT_171848	Predicted protein [Source:UniProtKB/TrEMBL;Acc:B9GH30]	Tropomyosin	chr1:16696874-16700655	2405	57.7979	16.1396	40.5133	5319.78	1507.47	3735.56
POPTR_0001s19220.1	POPTR_0001s19220	-	Putative uncharacterized protein [source:UniProtKB/TrEMBL;Acc:A9PHY7_POPTR]	Lipase, GDSL	chr1:16716995-16718729	1393	0.0388146	0.0214148	0	1.97761	1.10437	0
POPTR_0001s19230.1	POPTR_0001s19230	POPTRDRAFT_844144	Predicted protein [Source:UniProtKB/TrEMBL;Acc:B9GH32]	RNA recognition motif domain	chr1:16720275-16722358	1104	2.11435	2.02725	3.1553	80.0934	78.4105	118.939
POPTR_0001s19260.1	POPTR_0001s19260	POPTRDRAFT_815256	Histidine phosphotransfer protein [Source:UniProtKB/TrEMBL;Acc:B9GH34]	Signal transduction histidine kinase, phosphotransfer (Hpt) domain	chr1:16835999-16837378	867	0	0.0374259	0	0	1.10437	0
POPTR_0001s19270.1	POPTR_0001s19270	POPTRDRAFT_1067695	Predicted protein [Source:UniProtKB/TrEMBL;Acc:B9GH35]	Protein of unknown function DUF567	chr1:16885345-16886901	1098	0.0257866	0.453959	0.0228932	0.988807	17.67	0.881028
POPTR_0001s19290.1	POPTR_0001s19290	POPTRDRAFT_751886	Predicted protein [Source:UniProtKB/TrEMBL;Acc:B9GH37]	Glycoside hydrolase, family 17	chr1:16910248-16911923	1287	0.975881	1.32004	1.82292	43.5075	59.6362	81.0546
POPTR_0001s19300.1	POPTR_0001s19300	POPTRDRAFT_751887	Putative uncharacterized protein [Source:UniProtKB/TrEMBL;Acc:B9GH38]	-	chr1:16913449-16913949	432	3.01118	1.73568	2.06121	46.474	27.6093	31.717
POPTR_0001s19310.1	POPTR_0001s19310	-	-	-	chr1:16923532-16924204	567	5.65933	7.22575	5.15695	74.1606	94.9761	67.8391
POPTR_0001s19320.1	POPTR_0001s19320	POPTRDRAFT_842706	Predicted protein [Source:UniProtKB/TrEMBL;Acc:B9GH40]	Heat shock protein Hsp20	chr1:16939442-16940335	798	8.07991	2.89159	65.0001	237.314	86.1411	1916.24
POPTR_0001s19330.1	POPTR_0001s19330	POPTRDRAFT_829576	Predicted protein [Source:UniProtKB/TrEMBL;Acc:A9PDE9]	-	chr1:16941795-16944351	907	9.13415	9.41826	7.37419	266.978	274.989	215.852
POPTR_0001s19340.1	POPTR_0001s19340	POPTRDRAFT_1067701	Predicted protein [Source:UniProtKB/TrEMBL;Acc:A9PGU9]	-	chr1:16968450-16969338	747	7.381	1.42991	4.21498	177.985	35.3399	102.199
POPTR_0001s19360.1	POPTR_0001s19360	POPTRDRAFT_829577	Phospholipase D [Source:UniProtKB/TrEMBL;Acc:B9GH43]	Phospholipase D/Transphosphatidylase	chr1:16997303-17000510	2691	331.726	307.948	209.633	39044.9	36833.4	24888.9
POPTR_0001s19360.2	POPTR_0001s19360	POPTRDRAFT_829577	Phospholipase D [Source:UniProtKB/TrEMBL;Acc:B9GH43]	Phospholipase D/Transphosphatidylase	chr1:16997303-17000510	2050	0.379352	0.56188	0.392908	34.6252	52.1746	36.158
POPTR_0001s19370.1	POPTR_0001s19370	POPTRDRAFT_815261	Predicted protein [Source:UniProtKB/TrEMBL;Acc:A9P8V7]	AP complex, mu/sigma subunit	chr1:17017268-17021409	816	23.4425	35.3962	16.5698	633.826	977.37	445.8
POPTR_0001s19380.1	POPTR_0001s19380	POPTRDRAFT_751895	Predicted protein [Source:UniProtKB/TrEMBL;Acc:B9GH45]	SPX, N-terminal	chr1:17022300-17023140	585	0	0	0.0444491	0	0	0.881028
POPTR_0001s19390.1	POPTR_0001s19390	-	-	Protein of unknown function DUF647	chr1:17030112-17033327	1555	9.93622	6.18154	8.61423	530.975	336.798	458.134
POPTR_0001s19400.1	POPTR_0001s19400	-	-	-	chr1:17061779-17062632	765	5.97675	14.6759	4.90896	116.679	289.346	96.032
POPTR_0001s19410.1	POPTR_0001s19410	-	-	Antifreeze protein, type I	chr1:17064528-17067456	1702	7.96439	20.6557	5.78443	435.439	1145.76	316.852
POPTR_0001s19420.1	POPTR_0001s19420	POPTRDRAFT_815264	Predicted protein [Source:UniProtKB/TrEMBL;Acc:B9GH47]	Embryo-specific 3	chr1:17098508-17099765	763	25.1069	29.2153	24.231	508.247	594.153	483.684
POPTR_0001s19430.1	POPTR_0001s19430	POPTRDRAFT_751899	Predicted protein [Source:UniProtKB/TrEMBL;Acc:B9GH48]	Glutamate/phenylalanine/leucine/valine dehydrogenase, C-terminal	chr1:17109928-17112372	744	0.0924563	0	5.23394e-05	1.97761	0	0.00110808
POPTR_0001s19440.1	POPTR_0001s19440	-	-	-	chr1:17113739-17115916	1269	7.77257	6.56418	7.98991	336.195	288.241	344.482
POPTR_0001s19450.1	POPTR_0001s19450	-	-	RWD domain	chr1:17121580-17124974	636	25.5496	22.2353	22.3861	459.393	403.358	401.776
POPTR_0001s19450.2	POPTR_0001s19450	-	-	RWD domain	chr1:17121580-17124974	568	0.105364	0	0.103745	1.76794	0	1.73447
POPTR_0001s19480.1	POPTR_0001s19480	-	-	-	chr1:17156993-17160332	2725	8.18086	8.97657	8.06814	868.842	960.362	857.24
POPTR_0001s19480.2	POPTR_0001s19480	-	-	-	chr1:17156993-17160332	2608	0.282188	0.313746	0	28.0061	31.3658	0
POPTR_0001s19490.1	POPTR_0001s19490	POPTRDRAFT_815266	Predicted protein [Source:UniProtKB/TrEMBL;Acc:A9P9G9]	Ribosomal protein L28e	chr1:17168464-17170386	755	108.128	71.8364	101.543	3104.98	2132.84	2885
POPTR_0001s19500.1	POPTR_0001s19500	POPTRDRAFT_640969	Predicted protein [Source:UniProtKB/TrEMBL;Acc:B9GH52]	-	chr1:17172046-17172883	727	0.156978	2.34067	0.0704031	3.95523	59.6362	1.76206
POPTR_0001s19530.1	POPTR_0001s19530	POPTRDRAFT_815268	Predicted protein [Source:UniProtKB/TrEMBL;Acc:B9GH53]	Snf7	chr1:17239671-17241168	1012	128.562	128.146	124.991	4828.5	4923.27	4673.71
POPTR_0001s19730.1	POPTR_0001s19730	-	-	Nodulin-like	chr1:17362912-17364048	972	1.26407	0.416047	0.613469	37.0253	12.4515	17.9044
POPTR_0001s19940.1	POPTR_0001s19940	-	-	(Uracil-5)-methyltransferase	chr1:17496528-17497200	578	2.38714	0.889798	2.58135	32.7302	12.5439	34.7753
POPTR_0001s19960.1	POPTR_0001s19960	-	-	-	chr1:17530199-17531227	606	0	0.0727514	0	0	1.10437	0
POPTR_0001s19990.1	POPTR_0001s19990	-	-	Putative RNA methylase	chr1:17622337-17630458	2145	15.9832	11.9444	18.9121	1172.25	885.777	1379
POPTR_0001s20040.1	POPTR_0001s20040	POPTRDRAFT_783839	Predicted protein [Source:UniProtKB/TrEMBL;Acc:B9N2Y3]	-	chr1:17692105-17692663	558	0.263326	0.00132143	0.70551	5.93284	0.0328376	15.8585
POPTR_0001s20050.1	POPTR_0001s20050	POPTRDRAFT_1114195	Predicted protein [Source:UniProtKB/TrEMBL;Acc:B9N2Y2]	-	chr1:17695188-17698109	1371	7.81147	8.1106	8.024	359.926	377.696	369.151
POPTR_0001s20310.1	POPTR_0001s20310	POPTRDRAFT_925067	Predicted protein [Source:UniProtKB/TrEMBL;Acc:B9N2X8]	RNA recognition motif domain	chr1:17988379-17991106	1227	12.6049	11.5743	13.2362	631.632	581.115	669.989
POPTR_0001s20320.1	POPTR_0001s20320	POPTRDRAFT_924043	Predicted protein [Source:UniProtKB/TrEMBL;Acc:B9N1C8]	Metallo-dependent phosphatase	chr1:18055968-18060873	2159	5.77969	3.88827	7.105	485.504	325.79	598.218
POPTR_0001s20330.1	POPTR_0001s20330	POPTRDRAFT_597692	Predicted protein [Source:UniProtKB/TrEMBL;Acc:B9N1C7]	SMAD/FHA domain	chr1:18061202-18062511	1189	18.8245	7.67945	20.107	875.095	365.548	938.295
POPTR_0001s20340.1	POPTR_0001s20340	POPTRDRAFT_783495	Predicted protein [Source:UniProtKB/TrEMBL;Acc:B9N1C5]	-	chr1:18106439-18110144	1218	0.420653	0.216663	0.280831	17.1958	9.13682	11.364
POPTR_0001s20350.1	POPTR_0001s20350	-	Putative uncharacterized protein [source:UniProtKB/TrEMBL;Acc:A9PCE4_POPTR]	Survival protein SurE-like phosphatase/nucleotidase	chr1:18124326-18128897	1505	24.1626	26.3097	21.5194	1218.53	1333.74	1087.11
POPTR_0001s20370.1	POPTR_0001s20370	MYB108	Predicted protein [source:UniProtKB/TrEMBL;Acc:B9N1B9_POPTR]	Homeodomain-like	chr1:18256185-18258104	1504	0.0223984	0	0.0401042	0.988807	0	1.76206
POPTR_0001s20380.1	POPTR_0001s20380	-	-	-	chr1:18278515-18280020	789	0.985943	0	0.851951	25.709	0	22.0257
POPTR_0001s20390.1	POPTR_0001s20390	-	Putative uncharacterized protein [source:UniProtKB/TrEMBL;Acc:A9P8D5_POPTR]	AP complex, mu/sigma subunit	chr1:18304611-18309306	1002	44.1378	44.2195	37.3099	1330.54	1330.1	1126.45
POPTR_0001s20400.1	POPTR_0001s20400	POPTRDRAFT_597671	Predicted protein [Source:UniProtKB/TrEMBL;Acc:B9N1B7]	WD40 repeat-like-containing domain	chr1:18341474-18350103	1893	18.8123	18.0539	16.3608	1304.19	1269.99	1126.96
POPTR_0001s20410.1	POPTR_0001s20410	-	-	Peptidase C19, ubiquitin carboxyl-terminal hydrolase 2	chr1:18368772-18374135	1544	25.6509	26.7933	23.3733	1398.53	1477.37	1271.64
POPTR_0001s20420.1	POPTR_0001s20420	-	-	Ubiquitin	chr1:18376301-18377925	469	18.0959	17.7318	17.4707	280.821	282.72	269.594
POPTR_0001s20440.1	POPTR_0001s20440	POPTRDRAFT_299001	Aminophospholipid ATPase [Source:UniProtKB/TrEMBL;Acc:B9N1B5]	ATPase, P-type, ATPase-associated domain	chr1:18388258-18394540	3875	6.02725	6.61869	5.39708	825.561	912.544	737.817
POPTR_0001s20450.1	POPTR_0001s20450	POPTRDRAFT_827589	Predicted protein [Source:UniProtKB/TrEMBL;Acc:B9N1B4]	Serine-threonine/tyrosine-protein kinase	chr1:18411982-18416027	1699	95.1883	94.8919	84.8383	5323.6	5346.98	4705.48
POPTR_0001s20460.1	POPTR_0001s20460	POPTRDRAFT_742922	Predicted protein [Source:UniProtKB/TrEMBL;Acc:A9PH98]	-	chr1:18416891-18418083	876	38.125	21.1432	23.448	1265.63	696.874	783.294
POPTR_0001s20480.1	POPTR_0001s20480	POPTRDRAFT_681660	Predicted protein [Source:UniProtKB/TrEMBL;Acc:A9PA53]	Helicase, C-terminal	chr1:18427954-18432007	1609	280.511	208.737	229.269	16007.8	12035.2	13026.4
POPTR_0001s20480.2	POPTR_0001s20480	POPTRDRAFT_681660	Predicted protein [Source:UniProtKB/TrEMBL;Acc:A9PA53]	Helicase, C-terminal	chr1:18427954-18432007	1484	274.083	198.212	198.785	14329.6	10516.5	10336
POPTR_0001s20510.1	POPTR_0001s20510	POPTRDRAFT_1113734	Predicted protein [Source:UniProtKB/TrEMBL;Acc:B9N1B1]	2-oxoacid dehydrogenase acyltransferase, catalytic domain	chr1:18469859-18475074	1560	0.0351371	0.0226454	0.000878097	2.05025	1.3332	0.0513864
POPTR_0001s20520.1	POPTR_0001s20520	POPTRDRAFT_597661	Predicted protein [Source:UniProtKB/TrEMBL;Acc:B9N1B0]	Mitochondrial inner membrane translocase complex, subunit Tim17/22	chr1:18477223-18478441	1218	10.5713	16.5719	9.07327	402.997	647.163	344.482
POPTR_0001s20570.1	POPTR_0001s20570	-	-	Protein phosphatase 2C-like	chr1:18567584-18569469	1173	9.12345e-05	1.95077e-05	1.84557e-05	0.00378953	0.000837713	0.000765098
POPTR_0001s20580.1	POPTR_0001s20580	POPTRDRAFT_827585	Predicted protein [Source:UniProtKB/TrEMBL;Acc:B9N1A8]	RNA polymerase I associated factor, A49-like	chr1:18576462-18581092	1909	14.3871	11.9333	16.4108	1102.52	928.778	1259.87
POPTR_0001s20590.1	POPTR_0001s20590	POPTRDRAFT_923989	Predicted protein [Source:UniProtKB/TrEMBL;Acc:B9N1A7]	-	chr1:18581871-18586309	1033	12.4997	11.3513	8.16665	393.702	362.701	254.666
POPTR_0001s20590.2	POPTR_0001s20590	POPTRDRAFT_923989	Predicted protein [Source:UniProtKB/TrEMBL;Acc:B9N1A7]	-	chr1:18581871-18586309	564	0.27782	0.199234	0	4.23726	3.09434	0
POPTR_0001s20590.3	POPTR_0001s20590	POPTRDRAFT_923989	Predicted protein [Source:UniProtKB/TrEMBL;Acc:B9N1A7]	-	chr1:18581871-18586309	1137	4.70897	2.98442	5.9438	170.064	109.755	213.023
POPTR_0001s20590.4	POPTR_0001s20590	POPTRDRAFT_923989	Predicted protein [Source:UniProtKB/TrEMBL;Acc:B9N1A7]	-	chr1:18581871-18586309	904	0.652743	1.33549	0.414607	17.1025	35.7239	10.7624
POPTR_0001s20600.1	POPTR_0001s20600	POPTRDRAFT_783458	Predicted protein [Source:UniProtKB/TrEMBL;Acc:B9N1A6]	-	chr1:18601041-18601411	309	0	0.772216	0	0	5.52187	0
POPTR_0001s20610.1	POPTR_0001s20610	POPTRDRAFT_783457	Predicted protein [Source:UniProtKB/TrEMBL;Acc:B9N1A5]	-	chr1:18604302-18606333	2031	0.507447	12.6553	0.68532	36.6616	934.3	49.3376
POPTR_0001s20620.1	POPTR_0001s20620	-	-	-	chr1:18609068-18609917	429	0.00102978	0	0.00141027	0.0103545	0	0.0141781
POPTR_0001s20630.1	POPTR_0001s20630	POPTRDRAFT_1113710	Predicted protein [Source:UniProtKB/TrEMBL;Acc:B9N1A4]	Pyridoxal phosphate-dependent enzyme, beta subunit	chr1:18611708-18613665	1957	9.68407	25.0441	12.414	630.859	1653.25	805.259
POPTR_0001s20640.1	POPTR_0001s20640	POPTRDRAFT_1113708	Predicted protein [Source:UniProtKB/TrEMBL;Acc:B9N1A3]	Dil domain	chr1:18627727-18643153	5168	15.6608	11.0344	17.8117	3161.22	2246.3	3584.9
POPTR_0001s20660.1	POPTR_0001s20660	POPTRDRAFT_640963	Predicted protein [Source:UniProtKB/TrEMBL;Acc:B9GH49]	RWD domain	chr1:18726160-18732250	1135	64.5527	66.4964	59.6029	2750.49	2886.57	2532.95
POPTR_0001s20670.1	POPTR_0001s20670	POPTRDRAFT_924051	Predicted protein [Source:UniProtKB/TrEMBL;Acc:B9N1A0]	Glutamate/phenylalanine/leucine/valine dehydrogenase, C-terminal	chr1:18733507-18740948	2548	14.0547	10.295	14.823	1412.02	1043.63	1491.58
POPTR_0001s20710.1	POPTR_0001s20710	POPTRDRAFT_298916	Predicted protein [Source:UniProtKB/TrEMBL;Acc:B9N196]	Serine-threonine/tyrosine-protein kinase	chr1:18817204-18822973	2583	3.72318	6.04876	3.16124	408.908	676.546	348.149
POPTR_0001s20720.1	POPTR_0001s20720	CYP90D5	Cytochrome P450 probable 6-deoxoteasterone to 3-dehydro 6-deoxoteasterone or teasterone to 3-dehydro teasterone [source:UniProtKB/TrEMBL;Acc:B9N195_POPTR]	Cytochrome P450	chr1:18826371-18831391	1798	0.573291	0.721711	0.255461	39.5523	50.2791	17.6206
POPTR_0001s20730.1	POPTR_0001s20730	POPTRDRAFT_681636	Predicted protein [Source:UniProtKB/TrEMBL;Acc:B9N194]	-	chr1:18835551-18835881	330	30.5276	34.1058	28.0492	180.952	203.205	164.752
POPTR_0001s20740.2	POPTR_0001s20740	-	-	-	chr1:18839324-18840084	652	13.4552	12.5051	10.9683	209.627	199.892	170.919
POPTR_0001s20750.1	POPTR_0001s20750	-	Putative uncharacterized protein [source:UniProtKB/TrEMBL;Acc:A9PHK9_POPTR]	Ribonuclease III	chr1:18850701-18853278	515	4.3624	4.30279	3.45659	56.362	56.323	44.0514
POPTR_0001s20760.1	POPTR_0001s20760	POPTRDRAFT_836885	Predicted protein [Source:UniProtKB/TrEMBL;Acc:B9N191]	D-galactoside/L-rhamnose binding SUEL lectin domain	chr1:18915981-18923133	3262	1.2898	4.64242	1.62555	167.423	608.905	211.046
POPTR_0001s20770.1	POPTR_0001s20770	POPTRDRAFT_742882	Predicted protein [Source:UniProtKB/TrEMBL;Acc:B9N190]	WD40 repeat, subgroup	chr1:18931586-18941524	3999	27.7726	21.3126	20.6453	4047.25	3128.91	2992.4
POPTR_0001s20780.1	POPTR_0001s20780	-	-	Aminotransferase-like, plant mobile domain	chr1:18953311-18955195	1522	19.4937	17.9668	20.611	1120.32	1048.05	1181.46
POPTR_0001s20790.1	POPTR_0001s20790	POPTRDRAFT_597627	Predicted protein [Source:UniProtKB/TrEMBL;Acc:B9N188]	TonB box, conserved site	chr1:18963446-18964418	972	3.46261	18.388	5.14089	108.769	586.422	160.347
POPTR_0001s20820.1	POPTR_0001s20820	POPTRDRAFT_742864	Predicted protein [Source:UniProtKB/TrEMBL;Acc:B9N186]	Root hair defective 3 GTP-binding	chr1:19043564-19053838	2627	15.3117	14.9126	14.4916	1589.78	1565.13	1505.03
POPTR_0001s20830.1	POPTR_0001s20830	AD1	Arogenate dehydrogenase [source:UniProtKB/TrEMBL;Acc:B9N185_POPTR]	Prephenate dehydrogenase	chr1:19056280-19057594	1314	8.40487	9.40193	9.29409	347.071	395.366	384.128
POPTR_0001s20850.1	POPTR_0001s20850	XM_002328979.1	predicted protein, mRNA [source:RefSeq DNA_predicted;Acc:XM_002328979.1]	Osteopontin	chr1:19076915-19078856	945	0.671549	0.886254	0.667083	25.709	34.2356	25.5498
POPTR_0001s20860.1	POPTR_0001s20860	-	-	Cobalamin (vitamin B12) biosynthesis CobW-like	chr1:19094736-19099940	1113	14.4314	8.47548	18.7641	547.703	324.422	709.17
POPTR_0001s20870.1	POPTR_0001s20870	POPTRDRAFT_298862	Predicted protein [Source:UniProtKB/TrEMBL;Acc:B9N181]	Alpha/beta hydrolase fold-1	chr1:19110198-19115704	1521	0.472395	0.46535	0.738615	27.6866	27.6093	43.1704
POPTR_0001s20880.1	POPTR_0001s20880	POPTRDRAFT_298859	Predicted protein [Source:UniProtKB/TrEMBL;Acc:B9N180]	Zinc finger, SWIM-type	chr1:19116986-19119777	2377	8.91965	9.31486	9.69104	865.207	914.421	942.7
POPTR_0001s20890.1	POPTR_0001s20890	POPTRDRAFT_597617	Predicted protein [Source:UniProtKB/TrEMBL;Acc:B9N179]	Hus1-like protein	chr1:19122633-19124777	1424	5.29663	4.42451	6.36582	250.104	215.444	297.476
POPTR_0001s20890.2	POPTR_0001s20890	POPTRDRAFT_597617	Predicted protein [Source:UniProtKB/TrEMBL;Acc:B9N179]	Hus1-like protein	chr1:19122633-19124777	1265	37.6853	32.8812	37.5728	1660.27	1501.86	1636.38
POPTR_0001s20900.1	POPTR_0001s20900	POPTRDRAFT_783422	Predicted protein [Source:UniProtKB/TrEMBL;Acc:B9N178]	HAT dimerisation	chr1:19125956-19130866	3505	0.351607	0.125466	0.337804	51.0811	18.5253	49.4953
POPTR_0001s20900.2	POPTR_0001s20900	POPTRDRAFT_783422	Predicted protein [Source:UniProtKB/TrEMBL;Acc:B9N178]	HAT dimerisation	chr1:19125956-19130866	3521	31.4965	19.808	28.9563	4324.54	2752.53	3999.31
POPTR_0001s20900.3	POPTR_0001s20900	POPTRDRAFT_783422	Predicted protein [Source:UniProtKB/TrEMBL;Acc:B9N178]	HAT dimerisation	chr1:19125956-19130866	3459	0	0.977602	0.640222	0	134.13	87.3181
POPTR_0001s20910.1	POPTR_0001s20910	-	-	Phox homologous domain	chr1:19138476-19140042	583	12.5699	6.13508	9.8405	169.086	82.828	131.273
POPTR_0001s20920.1	POPTR_0001s20920	-	-	Phox homologous domain	chr1:19142713-19147127	2049	14.7458	13.6152	15.4235	1090.05	1026.93	1133.55
POPTR_0001s20920.2	POPTR_0001s20920	-	-	Phox homologous domain	chr1:19142713-19147127	977	1.5174	1.24617	0.4892	45.0992	37.6876	14.4254
POPTR_0001s20930.1	POPTR_0001s20930	-	Putative uncharacterized protein [source:UniProtKB/TrEMBL;Acc:A9PHG7_POPTR]	-	chr1:19189512-19191086	816	4.75759	6.40549	3.31771	118.657	160.134	83.6976
POPTR_0001s20980.1	POPTR_0001s20980	POPTRDRAFT_597609	Predicted protein [Source:UniProtKB/TrEMBL;Acc:B9N171]	-	chr1:19206840-19207896	383	0	0.00325555	0.000506968	0	0.0350979	0.00526267
POPTR_0001s21000.1	POPTR_0001s21000	-	-	Adrenergic receptor, alpha-1A	chr1:19242134-19242629	301	0.187088	0	0	0.988807	0	0
POPTR_0001s21010.1	POPTR_0001s21010	-	-	Bindin	chr1:19283233-19283937	704	0.556456	0.0293164	0.33946	23.6149	1.31902	14.7187
POPTR_0001s21020.1	POPTR_0001s21020	-	-	Adrenergic receptor, alpha-1A	chr1:19311335-19311967	494	0.234266	0.0625052	0.00446126	4.90374	1.43157	0.0940375
POPTR_0001s21040.1	POPTR_0001s21040	XM_002334503.1	predicted protein, mRNA [source:RefSeq DNA_predicted;Acc:XM_002334503.1]	Protein kinase-like domain	chr1:19337896-19338533	637	3.45004	3.01936	2.75011	69.0849	62.6132	55.007
POPTR_0001s21070.1	POPTR_0001s21070	-	-	Bindin	chr1:19414087-19414840	708	2.53116	0.75754	2.34916	108.474	34.6466	101.898
POPTR_0001s21090.1	POPTR_0001s21090	-	-	Serine-threonine/tyrosine-protein kinase	chr1:19437443-19438889	1038	14.6846	17.7717	11.8611	563.085	707.705	453.403
POPTR_0001s21100.1	POPTR_0001s21100	-	-	Protein kinase-like domain	chr1:19448709-19449441	204	42.8398	58.6483	50.91	51.1924	78.7929	55.5047
POPTR_0001s21110.1	POPTR_0001s21110	POPTRDRAFT_797528	Predicted protein [Source:UniProtKB/TrEMBL;Acc:B9GFB0]	-	chr1:19454105-19456149	1138	1.03043	3.02116	0.693375	39.3129	116.732	26.4308
POPTR_0001s21120.1	POPTR_0001s21120	-	-	Signal transduction histidine kinase, subgroup 1, dimerisation/phosphoacceptor domain	chr1:19477854-19481364	2282	19.2972	18.9719	16.1082	1434.54	1434.66	1188.81
POPTR_0001s21130.1	POPTR_0001s21130	-	-	Signal transduction response regulator, receiver domain	chr1:19483481-19484455	974	22.1829	22.8444	19.38	722.818	750.974	630.816
POPTR_0001s21140.1	POPTR_0001s21140	-	Putative uncharacterized protein [source:UniProtKB/TrEMBL;Acc:A9PFG9_POPTR]	-	chr1:19484618-19489075	1421	0.178427	0.0883489	0.407381	8.89927	4.41749	20.2636
POPTR_0001s21150.1	POPTR_0001s21150	POPTRDRAFT_751713	Amino acid transporter [Source:UniProtKB/TrEMBL;Acc:B9GFA7]	Amino acid transporter, transmembrane	chr1:19514052-19515525	1407	1.36642	2.19425	1.27979	50.4292	82.828	46.6945
POPTR_0001s21160.1	POPTR_0001s21160	POPTRDRAFT_640829	Predicted protein [Source:UniProtKB/TrEMBL;Acc:B9GFA6]	Sterile alpha motif homology	chr1:19536478-19537178	700	1.2085	5.90772	1.99449	25.709	128.107	42.2893
POPTR_0001s21170.1	POPTR_0001s21170	-	-	Nodulin-like	chr1:19537241-19539993	2460	8.04196	10.4781	6.93179	564	739.817	481.084
POPTR_0001s21170.2	POPTR_0001s21170	-	-	Nodulin-like	chr1:19537241-19539993	2455	1.2204	2.39762	1.64116	85.4855	169.082	113.772
POPTR_0001s21170.3	POPTR_0001s21170	-	-	Nodulin-like	chr1:19537241-19539993	2269	0.161613	0	0	10.0496	0	0
POPTR_0001s21190.1	POPTR_0001s21190	-	-	Major facilitator superfamily, general substrate transporter	chr1:19545092-19545452	360	9.25751	13.0932	10.9068	69.2165	100.498	81.0546
POPTR_0001s21200.1	POPTR_0001s21200	POPTRDRAFT_548805	Predicted protein [Source:UniProtKB/TrEMBL;Acc:B9GFA4]	Meiotic recombination, Spo11	chr1:19552035-19556246	2628	62.9527	31.4496	64.9071	6330.51	3181.21	6480.35
POPTR_0001s21210.1	POPTR_0001s21210	POPTRDRAFT_640823	Predicted protein [Source:UniProtKB/TrEMBL;Acc:B9GFA3]	Coactivator CBP, KIX	chr1:19557313-19565239	1780	49.31	23.31	52.3751	3378.34	1605.02	3577.76
POPTR_0001s21220.1	POPTR_0001s21220	-	-	Protein of unknown function DUF247, plant	chr1:19598915-19600487	1533	0	0	0.0181794	0	0	0.881028
POPTR_0001s21240.1	POPTR_0001s21240	-	-	Tetratricopeptide TPR2	chr1:19625673-19630079	795	7.10962	5.99986	7.46402	169.086	143.569	174.443
POPTR_0001s21250.1	POPTR_0001s21250	AMI5	Amidase family protein [source:UniProtKB/TrEMBL;Acc:B9GFA0_POPTR]	Amidase	chr1:19632102-19634681	1185	3.17584	3.36916	5.18716	133.489	144.673	215.852
POPTR_0001s21260.1	POPTR_0001s21260	-	-	Heavy metal transport/detoxification protein	chr1:19659593-19661882	1141	0.377394	0.0500789	0.574534	16.0381	2.20875	24.3765
POPTR_0001s21260.2	POPTR_0001s21260	-	-	Heavy metal transport/detoxification protein	chr1:19659593-19661882	1131	0.419902	0	0.514412	17.5814	0	21.437
POPTR_0001s21270.1	POPTR_0001s21270	-	-	-	chr1:19663343-19664715	453	0.118584	0	0.741643	0.988807	0	6.16719
POPTR_0001s21280.1	POPTR_0001s21280	POPTRDRAFT_171466	Heavy metal ATPase [Source:UniProtKB/TrEMBL;Acc:B9GF99]	ATPase, P-type, ATPase-associated domain	chr1:19672597-19676989	1041	1.05866	0.270017	1.07893	43.5393	11.2786	44.2487
POPTR_0001s21290.1	POPTR_0001s21290	-	-	Haloacid dehalogenase-like hydrolase	chr1:19681838-19686711	1256	0.948762	0.242863	0.860482	46.474	12.1481	42.2893
POPTR_0001s21300.1	POPTR_0001s21300	POPTRDRAFT_751696	Predicted protein [Source:UniProtKB/TrEMBL;Acc:B9GF98]	-	chr1:19694773-19695271	402	0.765963	0.10664	0.435216	7.91046	1.10437	4.40514
POPTR_0001s21310.1	POPTR_0001s21310	POPTRDRAFT_751695	Predicted protein [Source:UniProtKB/TrEMBL;Acc:B9GF97]	K+ potassium transporter	chr1:19695605-19703449	3023	15.6638	13.823	15.2113	1695.8	1517.41	1646.24
POPTR_0001s21330.1	POPTR_0001s21330	POPTRDRAFT_840304	Predicted protein [Source:UniProtKB/TrEMBL;Acc:B9GF96]	-	chr1:19733058-19739831	2329	6.87588	6.24258	8.29691	580.153	534.665	698.321
POPTR_0001s21330.2	POPTR_0001s21330	POPTRDRAFT_840304	Predicted protein [Source:UniProtKB/TrEMBL;Acc:B9GF96]	-	chr1:19733058-19739831	2397	0.734923	0.313382	0.432632	63.5602	27.4607	37.3374
POPTR_0001s21340.1	POPTR_0001s21340	-	-	-	chr1:19753744-19759192	2304	31.4678	24.0899	25.9156	2727.13	2115.98	2241.33
POPTR_0001s21350.1	POPTR_0001s21350	-	-	-	chr1:19761548-19762185	549	29.3007	22.4814	27.2364	393.545	309.225	364.745
POPTR_0001s21360.1	POPTR_0001s21360	POPTRDRAFT_751689	Predicted protein [Source:UniProtKB/TrEMBL;Acc:B9GF94]	-	chr1:19769157-19771439	501	5.11256e-05	0	0	0.000873697	0	0
POPTR_0001s21370.1	POPTR_0001s21370	POPTRDRAFT_815211	Predicted protein [Source:UniProtKB/TrEMBL;Acc:B9GF93]	Domain of unknown function DUF1692	chr1:19778096-19784696	1201	11.4797	9.90822	11.5393	482.538	418.489	486.697
POPTR_0001s21370.2	POPTR_0001s21370	POPTRDRAFT_815211	Predicted protein [Source:UniProtKB/TrEMBL;Acc:B9GF93]	Domain of unknown function DUF1692	chr1:19778096-19784696	1305	0	0.175408	0.130336	0	7.79891	5.79754
POPTR_0001s21390.1	POPTR_0001s21390	POPTRDRAFT_640808	Predicted protein [Source:UniProtKB/TrEMBL;Acc:B9GF91]	-	chr1:19814602-19815366	321	0.489749	0.075003	0.234626	2.33278	0.372782	1.09273
POPTR_0001s21400.1	POPTR_0001s21400	POPTRDRAFT_797515	Predicted protein [Source:UniProtKB/TrEMBL;Acc:B9GF90]	PHP, C-terminal	chr1:19831295-19834866	1912	9.27877	10.6878	7.37742	713.919	834.906	567.382
POPTR_0001s21410.1	POPTR_0001s21410	POPTRDRAFT_640805	Predicted protein [Source:UniProtKB/TrEMBL;Acc:B9GF89]	-	chr1:19849211-19852220	3009	51.0313	22.3	42.2628	7315.72	3265.86	6083.16
POPTR_0001s21420.1	POPTR_0001s21420	-	-	Serine-threonine/tyrosine-protein kinase	chr1:19853477-19859689	2407	15.149	12.4261	10.5448	1291.83	1073.32	898.317
POPTR_0001s21430.1	POPTR_0001s21430	POPTRDRAFT_171426	Predicted protein [Source:UniProtKB/TrEMBL;Acc:B9GF88]	Glycoside hydrolase, family 3, C-terminal	chr1:19890316-19895158	2909	0.10973	1.08325	0.130151	11.8657	118.168	14.0964
POPTR_0001s21440.1	POPTR_0001s21440	NAC128	NAC domain protein, IPR003441 [source:UniProtKB/TrEMBL;Acc:B9GF87_POPTR]	No apical meristem (NAM) protein	chr1:19924531-19925391	579	0.226881	0	0.610139	3.95523	0	10.5723
POPTR_0001s21450.1	POPTR_0001s21450	POPTRDRAFT_829545	Predicted protein [Source:UniProtKB/TrEMBL;Acc:A9PFK0]	tRNA guanosine-2'-O-methyltransferase, TRM11	chr1:19929721-19933663	1867	99.6378	46.284	97.5655	6887.96	3249.87	6731.4
POPTR_0001s21460.1	POPTR_0001s21460	POPTRDRAFT_171415	Predicted protein [Source:UniProtKB/TrEMBL;Acc:B9GF85]	Zinc finger, CCHC-type	chr1:19941431-19944057	2088	267.039	166.707	278.18	19261	12151.4	20113
POPTR_0001s21490.1	POPTR_0001s21490	POPTRDRAFT_171409	Putative uncharacterized protein [Source:UniProtKB/TrEMBL;Acc:B9GF83]	Helicase, C-terminal	chr1:19970133-19978372	5513	7.96273	5.28738	8.65889	1865.33	1251.84	2033.49
POPTR_0001s21500.1	POPTR_0001s21500	POPTRDRAFT_171409	Chromatin remodeling complex subunit [Source:UniProtKB/TrEMBL;Acc:B9GF82]	HSA	chr1:19982257-19984914	972	2.97772	2.34966	3.81824	124.916	100.472	161.118
POPTR_0001s21510.1	POPTR_0001s21510	-	-	-	chr1:20010061-20010199	138	306.802	244.907	395.814	41.5299	43.0706	44.0514
POPTR_0001s21520.1	POPTR_0001s21520	XM_002298157.1	predicted protein, mRNA [source:RefSeq DNA_predicted;Acc:XM_002298157.1]	COP9 signalosome, subunit CSN8	chr1:20013485-20016238	596	46.3823	32.7708	44.4466	959.143	691.338	922.436
POPTR_0001s21530.1	POPTR_0001s21530	XM_002298156.1	predicted protein, mRNA [source:RefSeq DNA_predicted;Acc:XM_002298156.1]	Water stress and hypersensitive response domain	chr1:20047097-20047936	839	26.9025	57.0038	26.8992	717.566	1540.2	713.632
POPTR_0001s21550.1	POPTR_0001s21550	POPTRDRAFT_1067453	Predicted protein [Source:UniProtKB/TrEMBL;Acc:B9GF79]	Pinin/SDK/MemA protein	chr1:20054692-20059649	1657	90.2993	48.2289	91.7632	6974.54	3806.83	7130.16
POPTR_0001s21550.2	POPTR_0001s21550	POPTRDRAFT_1067453	Predicted protein [Source:UniProtKB/TrEMBL;Acc:B9GF79]	Pinin/SDK/MemA protein	chr1:20054692-20059649	1591	0.0751201	0.0887627	0	5.45348	6.57382	0
POPTR_0001s21590.1	POPTR_0001s21590	-	-	-	chr1:20106418-20109190	710	4.10863	4.7632	3.61611	81.0822	94.9761	70.4822
POPTR_0001s21600.1	POPTR_0001s21600	-	-	-	chr1:20109236-20112042	1250	2.61187	3.8269	2.62598	166.12	249.588	169.157
POPTR_0001s21610.1	POPTR_0001s21610	POPTRDRAFT_751665	Predicted protein [Source:UniProtKB/TrEMBL;Acc:B9GF75]	Protein of unknown function DUF1644	chr1:20121457-20124592	1558	4.80168	3.62358	7.39838	296.902	227.25	456.255
POPTR_0001s21620.1	POPTR_0001s21620	-	-	Armadillo-type fold	chr1:20133517-20142211	2408	26.083	11.7296	29.3927	1847.97	843.435	2062.08
POPTR_0001s21640.1	POPTR_0001s21640	-	Putative uncharacterized protein [source:UniProtKB/TrEMBL;Acc:A9PH40_POPTR]	Exon junction complex, Pym	chr1:20167371-20172401	1581	9.26121	8.89245	9.88155	575.486	562.126	615.838
POPTR_0001s21660.1	POPTR_0001s21660	POPTRDRAFT_815202	Predicted protein [Source:UniProtKB/TrEMBL;Acc:B9GEY2]	Plastocyanin-like	chr1:20202066-20202808	638	243.807	59.9688	153.183	5361.31	1342.92	3305.62
POPTR_0001s21670.1	POPTR_0001s21670	POPTRDRAFT_640783	Predicted protein [Source:UniProtKB/TrEMBL;Acc:B9GEY0]	Transmembrane receptor, eukaryota	chr1:20222408-20226503	2031	3.94485	17.8736	3.31563	251.157	1154.19	210.494
POPTR_0001s21670.2	POPTR_0001s21670	POPTRDRAFT_640783	Predicted protein [Source:UniProtKB/TrEMBL;Acc:B9GEY0]	Transmembrane receptor, eukaryota	chr1:20222408-20226503	2014	0	0.126013	0	0	8.06842	0
POPTR_0001s21680.1	POPTR_0001s21680	-	Putative uncharacterized protein [source:UniProtKB/TrEMBL;Acc:A9PFI5_POPTR]	Patatin/Phospholipase A2-related	chr1:20227431-20232793	1665	7.45848	8.46548	9.23142	443.308	509.806	547.118
POPTR_0001s21690.1	POPTR_0001s21690	POPTRDRAFT_1067428	Predicted protein [Source:UniProtKB/TrEMBL;Acc:B9GEX8]	Plastid lipid-associated protein/fibrillin conserved domain	chr1:20235722-20240802	1207	2.59139	3.2581	8.43657	91.7116	116.042	298.015
POPTR_0001s21690.2	POPTR_0001s21690	POPTRDRAFT_1067428	Predicted protein [Source:UniProtKB/TrEMBL;Acc:B9GEX8]	Plastid lipid-associated protein/fibrillin conserved domain	chr1:20235722-20240802	991	14.4531	16.0386	12.1646	450.189	500.198	380.94
POPTR_0001s21690.3	POPTR_0001s21690	POPTRDRAFT_1067428	Predicted protein [Source:UniProtKB/TrEMBL;Acc:B9GEX8]	Plastid lipid-associated protein/fibrillin conserved domain	chr1:20235722-20240802	902	1.32366	0	0	37.5403	0	0
POPTR_0001s21690.4	POPTR_0001s21690	POPTRDRAFT_1067428	Predicted protein [Source:UniProtKB/TrEMBL;Acc:B9GEX8]	Plastid lipid-associated protein/fibrillin conserved domain	chr1:20235722-20240802	905	0	0	0.542952	0	0	15.2943
POPTR_0001s21700.1	POPTR_0001s21700	POPTRDRAFT_548761	Predicted protein [Source:UniProtKB/TrEMBL;Acc:B9GEX7]	Protein kinase-like domain	chr1:20235722-20240802	1401	0.311015	0.257613	0.450009	15.821	13.2526	22.9068
POPTR_0001s21710.1	POPTR_0001s21710	-	-	-	chr1:20244255-20244757	502	0.225251	0.764037	0.611512	1.97761	6.62624	5.28617
POPTR_0001s21720.1	POPTR_0001s21720	POPTRDRAFT_1067424	Predicted protein [Source:UniProtKB/TrEMBL;Acc:B9GEX6]	Hyccin	chr1:20246935-20248559	1624	27.2478	23.7159	30.8478	1249.85	1105.48	1399.95
POPTR_0001s21740.1	POPTR_0001s21740	LHCB6-1	Light-harvesting complex II protein Lhcb6Putative uncharacterized protein [source:UniProtKB/TrEMBL;Acc:A9PFP4_POPTR]	Chlorophyll A-B binding protein	chr1:20255709-20256930	1028	28.521	45.1751	39.7449	1263.7	2057.45	1769.1
POPTR_0001s21750.1	POPTR_0001s21750	-	Putative uncharacterized protein [source:UniProtKB/TrEMBL;Acc:A9PFU8_POPTR]	Plant lipid transfer protein/seed storage/trypsin-alpha amylase inhibitor	chr1:20263835-20265336	803	2.01546	2.57037	2.29179	46.474	60.7405	52.8617
POPTR_0001s21760.1	POPTR_0001s21760	XM_002299635.1	predicted protein, mRNA [source:RefSeq DNA_predicted;Acc:XM_002299635.1]	-	chr1:20270000-20271651	1357	0.941975	1.34122	1.085	34.8753	49.5729	39.8407
POPTR_0001s21760.2	POPTR_0001s21760	XM_002299635.1	predicted protein, mRNA [source:RefSeq DNA_predicted;Acc:XM_002299635.1]	-	chr1:20270000-20271651	686	2.16981	2.15056	1.93616	51.1509	50.925	45.619
POPTR_0001s21780.1	POPTR_0001s21780	POPTRDRAFT_751650	Predicted protein [Source:UniProtKB/TrEMBL;Acc:B9GEX1]	Protein of unknown function DUF639	chr1:20280690-20284657	1414	8.01273	7.25073	8.83586	346.083	318.06	382.366
POPTR_0001s21790.1	POPTR_0001s21790	POPTRDRAFT_797502	Predicted protein [Source:UniProtKB/TrEMBL;Acc:B9GEX0]	Thaumatin, pathogenesis-related	chr1:20284844-20286032	964	0.148647	3.97292	1.07295	4.94404	135.838	35.2411
POPTR_0001s21800.1	POPTR_0001s21800	POPTRDRAFT_709698	Predicted protein [Source:UniProtKB/TrEMBL;Acc:B9GEW8]	-	chr1:20301502-20306425	2269	337.98	308.976	265.277	27460.1	25243	21517.3
POPTR_0001s21800.2	POPTR_0001s21800	POPTRDRAFT_709698	Predicted protein [Source:UniProtKB/TrEMBL;Acc:B9GEW8]	-	chr1:20301502-20306425	2239	0	0	0.0946831	0	0	7.41954
POPTR_0001s21810.1	POPTR_0001s21810	POPTRDRAFT_548752	Predicted protein [Source:UniProtKB/TrEMBL;Acc:B9GEW7]	Concanavalin A-like lectin/glucanase	chr1:20307423-20310836	1458	7.03963	6.10683	6.41726	277.855	244.067	249.331
POPTR_0001s21820.1	POPTR_0001s21820	-	Putative uncharacterized protein [source:UniProtKB/TrEMBL;Acc:A9P9F5_POPTR]	-	chr1:20310954-20312099	573	5.01925	3.17706	4.0309	66.2501	43.0706	52.8617
POPTR_0001s21830.1	POPTR_0001s21830	POPTRDRAFT_797500	Predicted protein [Source:UniProtKB/TrEMBL;Acc:B9GEW6]	F-box domain, Skp2-like	chr1:20323457-20325173	1448	0.241903	0.132821	0.603533	11.9741	6.62624	29.7214
POPTR_0001s21840.1	POPTR_0001s21840	POPTRDRAFT_829537	Predicted protein [Source:UniProtKB/TrEMBL;Acc:B9GEW5]	GOLD	chr1:20329203-20331886	1237	2.13165	4.62863	2.28914	85.0374	188.848	90.7459
POPTR_0001s21850.1	POPTR_0001s21850	POPTRDRAFT_815190	Predicted protein [Source:UniProtKB/TrEMBL;Acc:B9GEW4]	Ribosomal protein S7	chr1:20340487-20342586	1230	18.5019	9.89383	18.8074	930.468	514.638	954.153
POPTR_0001s21860.1	POPTR_0001s21860	-	-	Phosphatidylinositol-4-phosphate 5-kinase, core	chr1:20347692-20350927	843	41.086	42.5787	40.8603	1132.18	1207.08	1128.6
POPTR_0001s21870.1	POPTR_0001s21870	-	-	MORN motif	chr1:20353766-20358180	2065	21.0186	22.2125	21.6676	1750.19	1862.73	1815.6
POPTR_0001s21880.1	POPTR_0001s21880	POPTRDRAFT_1067394	Predicted protein [Source:UniProtKB/TrEMBL;Acc:B9GEW2]	Pentatricopeptide repeat	chr1:20370868-20379975	2347	5.82602	3.78099	5.87614	478.204	311.433	480.16
POPTR_0001s21890.1	POPTR_0001s21890	POPTRDRAFT_548746	3-ketoacyl-CoA synthase [Source:UniProtKB/TrEMBL;Acc:B9GEW1]	3-Oxoacyl-[acyl-carrier-protein (ACP)] synthase III C-terminal	chr1:20380125-20382318	2193	1.83717e-05	1.11404e-05	2.42193e-05	0.00143779	0.000883064	0.00188598
POPTR_0001s21890.2	POPTR_0001s21890	POPTRDRAFT_548746	3-ketoacyl-CoA synthase [Source:UniProtKB/TrEMBL;Acc:B9GEW1]	3-Oxoacyl-[acyl-carrier-protein (ACP)] synthase III C-terminal	chr1:20380125-20382318	2108	0.0257911	0.398139	0.0808441	1.97618	30.9216	6.16531
POPTR_0001s21900.1	POPTR_0001s21900	POPTRDRAFT_751639	Predicted protein [Source:UniProtKB/TrEMBL;Acc:B9GEW0]	NADP oxidoreductase, coenzyme F420-dependent	chr1:20386951-20388518	1567	24.9334	23.6638	21.7998	1436.74	1377.15	1256.35
POPTR_0001s21910.1	POPTR_0001s21910	-	-	-	chr1:20399862-20401461	848	34.5526	32.1056	31.0675	705.02	664.833	625.53
POPTR_0001s21920.1	POPTR_0001s21920	POPTRDRAFT_709685	Predicted protein [Source:UniProtKB/TrEMBL;Acc:B9GEV8]	-	chr1:20411632-20420238	2377	55.5276	98.6653	53.7209	4520.58	8182.47	4342.26
POPTR_0001s21920.2	POPTR_0001s21920	POPTRDRAFT_709685	Predicted protein [Source:UniProtKB/TrEMBL;Acc:B9GEV8]	-	chr1:20411632-20420238	2462	0.38428	2.40365	0.912385	31.8942	203.041	75.2165
POPTR_0001s21930.1	POPTR_0001s21930	POPTRDRAFT_548742	Predicted protein [Source:UniProtKB/TrEMBL;Acc:B9GEV7]	Chaperone DnaJ, C-terminal	chr1:20429022-20430369	745	1.60915	4.0989	1.44015	40.5411	104.915	36.1221
POPTR_0001s21940.1	POPTR_0001s21940	POPTRDRAFT_797493	Predicted protein [Source:UniProtKB/TrEMBL;Acc:B9GEV6]	-	chr1:20519218-20520457	1148	0.419256	5.86374	1.40681	16.8097	237.44	56.3858
POPTR_0001s21950.1	POPTR_0001s21950	-	-	Serine hydroxymethyltransferase	chr1:20529415-20534734	2542	16.311	11.0256	13.7162	1611.24	1096.45	1363.54
POPTR_0001s21960.1	POPTR_0001s21960	XM_002298131.1	predicted protein, mRNA [source:RefSeq DNA_predicted;Acc:XM_002298131.1]	Zinc finger, C3HC4 RING-type	chr1:20545892-20546516	567	15.2828	8.82578	19.0062	230.392	136.942	286.334
POPTR_0001s21980.1	POPTR_0001s21980	POPTRDRAFT_751629	Predicted protein [Source:UniProtKB/TrEMBL;Acc:B9GEV2]	-	chr1:20559748-20560443	695	2.98689	0.515035	2.29527	63.2837	11.0437	48.4565
POPTR_0001s21990.1	POPTR_0001s21990	POPTRDRAFT_815186	Predicted protein [Source:UniProtKB/TrEMBL;Acc:B9GEV1]	Protein of unknown function DUF597	chr1:20588638-20590473	878	0.034804	0.191886	0.0310693	0.988807	5.52187	0.881028
POPTR_0001s22010.1	POPTR_0001s22010	POPTRDRAFT_829534	Predicted protein [Source:UniProtKB/TrEMBL;Acc:B9GEV0]	Protein of unknown function DUF2451, C-terminal	chr1:20595815-20600313	1044	9.72216	10.4902	6.92293	305.148	334.625	216.733
POPTR_0001s22020.1	POPTR_0001s22020	-	-	Vacuolar protein sorting-associated protein 54	chr1:20604639-20608755	1131	6.86596	8.02605	5.92244	272.911	323.581	236.115
POPTR_0001s22030.1	POPTR_0001s22030	-	-	-	chr1:20613891-20616370	662	6.73831	10.724	6.97539	121.127	200.678	125.11
POPTR_0001s22040.1	POPTR_0001s22040	POPTRDRAFT_181203	Predicted protein [Source:UniProtKB/TrEMBL;Acc:B9GEU9]	WD40 repeat, subgroup	chr1:20634243-20641871	2853	16.5338	19.1642	16.6923	1811.87	2113.88	1837.82
POPTR_0001s22050.1	POPTR_0001s22050	-	-	-	chr1:20643615-20645613	609	0.056164	0.432079	0.15251	0.988807	7.73061	2.64308
POPTR_0001s22060.1	POPTR_0001s22060	POPTRDRAFT_751623	Predicted protein [Source:UniProtKB/TrEMBL;Acc:B9GEQ6]	Peptidase S28	chr1:20657182-20661124	1615	0	0.739474	0.0580492	0	38.9246	3.04404
POPTR_0001s22070.1	POPTR_0001s22070	POPTRDRAFT_751619	Predicted protein [Source:UniProtKB/TrEMBL;Acc:B9GEQ5]	Peptidase S28	chr1:20687052-20689331	1314	0	0.398138	0	0	16.7462	0
POPTR_0001s22090.1	POPTR_0001s22090	POPTRDRAFT_751613	Predicted protein [Source:UniProtKB/TrEMBL;Acc:B9GEQ4]	Peptidase S28	chr1:20708055-20712522	1788	0	4.44321	0.202797	0	258.846	11.8107
POPTR_0001s22090.2	POPTR_0001s22090	POPTRDRAFT_751613	Predicted protein [Source:UniProtKB/TrEMBL;Acc:B9GEQ4]	Peptidase S28	chr1:20708055-20712522	1957	0	1.56018	0.0661805	0	99.0316	4.20185
POPTR_0001s22090.3	POPTR_0001s22090	POPTRDRAFT_751613	Predicted protein [Source:UniProtKB/TrEMBL;Acc:B9GEQ4]	Peptidase S28	chr1:20708055-20712522	2274	0	0.234388	0.0669956	0	15.9172	4.52783
POPTR_0001s22090.4	POPTR_0001s22090	POPTRDRAFT_751613	Predicted protein [Source:UniProtKB/TrEMBL;Acc:B9GEQ4]	Peptidase S28	chr1:20708055-20712522	1965	0	0	0.000185416	0	0	0.011909
POPTR_0001s22090.6	POPTR_0001s22090	POPTRDRAFT_751613	Predicted protein [Source:UniProtKB/TrEMBL;Acc:B9GEQ4]	Peptidase S28	chr1:20708055-20712522	1441	0.0299009	0	0	1.31206	0	0
POPTR_0001s22090.7	POPTR_0001s22090	POPTRDRAFT_751613	Predicted protein [Source:UniProtKB/TrEMBL;Acc:B9GEQ4]	Peptidase S28	chr1:20708055-20712522	1971	0	0.459566	0	0	26.9542	0
POPTR_0001s22100.1	POPTR_0001s22100	-	-	Peptidase S28	chr1:20726311-20729681	1359	0.0523834	34.1977	2.81085	2.11836	1382.62	113.49
POPTR_0001s22110.1	POPTR_0001s22110	POPTRDRAFT_847127	Predicted protein [Source:UniProtKB/TrEMBL;Acc:B9GEQ2]	Peptidase A1	chr1:20742567-20748234	2083	0.127424	3.39688	0.569038	8.89927	238.545	39.6462
POPTR_0001s22120.1	POPTR_0001s22120	AGO905	Argonaute protein group [source:UniProtKB/TrEMBL;Acc:B9GEQ1_POPTR]	Stem cell self-renewal protein Piwi	chr1:20753952-20760402	3079	1.26134	4.76977	2.1479	155.243	593.049	264.301
POPTR_0001s22130.1	POPTR_0001s22130	POPTRDRAFT_815182	Predicted protein [Source:UniProtKB/TrEMBL;Acc:B9GEQ0]	Zinc finger, C3HC4 RING-type	chr1:20772790-20777567	1308	43.8773	24.5625	41.0043	1996.56	1133.13	1867.6
POPTR_0001s22130.2	POPTR_0001s22130	POPTRDRAFT_815182	Predicted protein [Source:UniProtKB/TrEMBL;Acc:B9GEQ0]	Zinc finger, C3HC4 RING-type	chr1:20772790-20777567	1522	7.36153	4.90914	6.33823	418.109	282.674	359.641
POPTR_0001s22140.1	POPTR_0001s22140	POPTRDRAFT_548716	Predicted protein [Source:UniProtKB/TrEMBL;Acc:B9GEP8]	DNA replication factor RFC1, C-terminal	chr1:20780665-20791982	3547	36.1809	24.1263	42.8561	5507.66	3725.05	6539.87
POPTR_0001s22150.1	POPTR_0001s22150	POPTRDRAFT_548715	Predicted protein [Source:UniProtKB/TrEMBL;Acc:B9GEP7]	-	chr1:20796801-20798094	759	0	0.0657075	0.137171	0	2.20875	4.40514
POPTR_0001s22160.1	POPTR_0001s22160	POPTRDRAFT_1067352	Predicted protein [Source:UniProtKB/TrEMBL;Acc:B9GEP6]	Strictosidine synthase, conserved region	chr1:20798926-20803849	1525	50.7777	85.4849	42.1028	2892.26	4922.19	2382.3
POPTR_0001s22180.1	POPTR_0001s22180	-	-	YABBY protein	chr1:20817431-20820965	1154	0.804587	10.5233	1.01897	28.6754	379.904	36.1221
POPTR_0001s22190.1	POPTR_0001s22190	-	-	Endonuclease/exonuclease/phosphatase	chr1:20826680-20829725	1833	0.000191839	0	0	0.00949683	0	0
POPTR_0001s22200.1	POPTR_0001s22200	POPTRDRAFT_171961	Predicted protein [Source:UniProtKB/TrEMBL;Acc:B9GHK8]	Peptidase C19, ubiquitin carboxyl-terminal hydrolase 2	chr1:20846969-20851985	2427	2.74889	3.10326	3.37971	226.437	258.423	277.524
POPTR_0001s22210.1	POPTR_0001s22210	POPTRDRAFT_171964	Predicted protein [Source:UniProtKB/TrEMBL;Acc:B9GHK9]	-	chr1:20854447-20858788	1025	1.3876	0.905728	1.21466	46.474	30.9225	40.5273
POPTR_0001s22220.1	POPTR_0001s22220	POPTRDRAFT_751926	Predicted protein [Source:UniProtKB/TrEMBL;Acc:B9GHL0]	Transcription factor, MADS-box	chr1:20864472-20865483	1011	0.0305451	0	0.0275481	0.988807	0	0.881028
POPTR_0001s22230.1	POPTR_0001s22230	POPTRDRAFT_1067740	Predicted protein [Source:UniProtKB/TrEMBL;Acc:B9GHL1]	Serine-threonine/tyrosine-protein kinase	chr1:20866813-20869460	1032	13.9559	16.4589	15.9021	460.784	546.665	523.33
POPTR_0001s22240.1	POPTR_0001s22240	-	-	Chaperone DnaJ, C-terminal	chr1:20869980-20871745	1273	0.051794	0.132566	0.0914596	2.96642	7.73061	5.28709
POPTR_0001s22250.1	POPTR_0001s22250	-	-	-	chr1:20880736-20881726	543	13.6176	14.5122	14.4441	191.829	207.622	201.755
POPTR_0001s22260.1	POPTR_0001s22260	-	-	-	chr1:20883897-20888116	1424	9.4983	11.7143	8.13697	556.182	698.996	475.639
POPTR_0001s22290.1	POPTR_0001s22290	POPTRDRAFT_1067745	Predicted protein [Source:UniProtKB/TrEMBL;Acc:B9GHL5]	-	chr1:20901696-20904487	1784	9.42215	12.3912	10.6251	524.068	701.277	587.646
POPTR_0001s22300.1	POPTR_0001s22300	POPTRDRAFT_797586	Predicted protein [Source:UniProtKB/TrEMBL;Acc:B9GHL6]	Bacterial surface antigen (D15)	chr1:20907042-20912217	1080	3.65922	4.09856	3.80676	137.047	155.717	140.964
POPTR_0001s22320.1	POPTR_0001s22320	-	-	Metallo-dependent phosphatase	chr1:20933193-20943703	3514	38.215	28.0032	35.3644	6291.49	4702.87	5819.23
POPTR_0001s22330.1	POPTR_0001s22330	POPTRDRAFT_829583	Predicted protein [Source:UniProtKB/TrEMBL;Acc:B9GHL8]	Heat shock protein DnaJ, N-terminal	chr1:20944984-20951226	1295	48.3111	36.0904	43.9415	2722.16	2062.46	2491.43
POPTR_0001s22350.1	POPTR_0001s22350	POPTRDRAFT_797589	Predicted protein [Source:UniProtKB/TrEMBL;Acc:B9GHM0]	-	chr1:20970608-20973083	2195	1.30071	42.722	3.26516	107.78	3581.48	272.238
POPTR_0001s22360.1	POPTR_0001s22360	XM_002336930.1	predicted protein, mRNA [source:RefSeq DNA_predicted;Acc:XM_002336930.1]	HAT dimerisation	chr1:21011827-21013970	1734	0.0217234	0	0	0.988807	0	0
POPTR_0001s22400.1	POPTR_0001s22400	POPTRDRAFT_1067754	Predicted protein [Source:UniProtKB/TrEMBL;Acc:B9GHM4]	RNA 3'-terminal phosphate cyclase, insert domain	chr1:21074067-21077731	1483	3.90909	2.55443	5.28862	197.761	131.42	266.07
POPTR_0001s22410.1	POPTR_0001s22410	XM_002299736.1	predicted protein, mRNA [source:RefSeq DNA_predicted;Acc:XM_002299736.1]	-	chr1:21077981-21079698	463	12.7454	6.82544	11.494	172.053	93.8717	155.061
POPTR_0001s22420.1	POPTR_0001s22420	POPTRDRAFT_1067757	Predicted protein [Source:UniProtKB/TrEMBL;Acc:B9GHM5]	-	chr1:21082312-21084995	890	17.9347	11.6252	18.0419	526.046	347.878	525.093
POPTR_0001s22430.1	POPTR_0001s22430	POPTRDRAFT_172012	Predicted protein [Source:UniProtKB/TrEMBL;Acc:B9GHM6]	Homeobox	chr1:21110924-21115495	3025	154.901	44.1227	133.11	17966.8	5149.69	15472.1
POPTR_0001s22450.1	POPTR_0001s22450	POPTRDRAFT_1067758	Predicted protein [Source:UniProtKB/TrEMBL;Acc:B9GHM8]	Helix-loop-helix DNA-binding	chr1:21197469-21204693	3374	60.3288	38.2791	62.2125	7635.83	4890.95	7846.65
POPTR_0001s22530.1	POPTR_0001s22530	POPTRDRAFT_797594	Predicted protein [Source:UniProtKB/TrEMBL;Acc:B9GHN6]	Pentatricopeptide repeat	chr1:21437304-21438707	1403	1.95938	1.60285	2.29347	107.78	89.4542	125.987
POPTR_0001s22540.1	POPTR_0001s22540	POPTRDRAFT_840891	Predicted protein [Source:UniProtKB/TrEMBL;Acc:B9GHZ6]	Serine-threonine/tyrosine-protein kinase	chr1:21439915-21444068	3467	5.60646	8.89733	7.54487	656.568	1059.09	879.266
POPTR_0001s22560.1	POPTR_0001s22560	POPTRDRAFT_751961	Predicted protein [Source:UniProtKB/TrEMBL;Acc:B9GHZ7]	Pyridine nucleotide-disulphide oxidoreductase, NAD-binding region	chr1:21455354-21458415	1377	5.03912	5.9127	5.67266	265	315.851	299.549
POPTR_0001s22570.1	POPTR_0001s22570	POPTRDRAFT_172062	Predicted protein [Source:UniProtKB/TrEMBL;Acc:B9GHZ8]	Serine-threonine/tyrosine-protein kinase	chr1:21474893-21481567	1797	4.78659	10.0885	4.52849	298.415	643.489	281.674
POPTR_0001s22590.1	POPTR_0001s22590	POPTRDRAFT_751964	Predicted protein [Source:UniProtKB/TrEMBL;Acc:B9GI00]	-	chr1:21498166-21499032	866	10.3164	19.7767	11.3736	270.933	527.891	295.572
POPTR_0001s22600.1	POPTR_0001s22600	POPTRDRAFT_705898	Predicted protein [Source:UniProtKB/TrEMBL;Acc:B9GI01]	Water stress and hypersensitive response domain	chr1:21500435-21501311	876	28.1295	23.249	31.3859	819.721	684.712	916.083
POPTR_0001s22620.1	POPTR_0001s22620	-	Putative uncharacterized protein [source:UniProtKB/TrEMBL;Acc:A9P8E9_POPTR]	Ribosomal protein S11	chr1:21514517-21516806	814	488.897	290.807	471.964	14732.9	8939	14202.6
POPTR_0001s22620.2	POPTR_0001s22620	-	Putative uncharacterized protein [source:UniProtKB/TrEMBL;Acc:A9P8E9_POPTR]	Ribosomal protein S11	chr1:21514517-21516806	1162	1.11704	0.206162	0.926661	41.8157	7.82363	34.5463
POPTR_0001s22630.1	POPTR_0001s22630	NAC106	NAC domain protein, IPR003441 [source:UniProtKB/TrEMBL;Acc:B9GI04_POPTR]	No apical meristem (NAM) protein	chr1:21526573-21528192	1105	0.65172	0.712665	0.678436	31.8053	35.0985	33.2357
POPTR_0001s22640.1	POPTR_0001s22640	-	-	-	chr1:21526573-21528192	379	0.421968	0.924289	0.189675	1.97761	4.41749	0.881028
POPTR_0001s22650.1	POPTR_0001s22650	-	-	-	chr1:21528282-21529149	375	0.513399	0.555404	0.464034	4.94404	5.52187	4.40514
POPTR_0001s22660.1	POPTR_0001s22660	POPTRDRAFT_705907	Predicted protein [Source:UniProtKB/TrEMBL;Acc:B9GI07]	Myb, DNA-binding	chr1:21550296-21551250	472	7.00515	1.67073	8.49491	111.735	27.6093	136.559
POPTR_0001s22670.1	POPTR_0001s22670	POPTRDRAFT_641007	Predicted protein [Source:UniProtKB/TrEMBL;Acc:B9GI08]	Synaptobrevin	chr1:21557694-21562250	1322	47.3718	81.9181	41.0894	2144.46	3773.34	1854.92
POPTR_0001s22680.1	POPTR_0001s22680	-	Putative uncharacterized protein [source:UniProtKB/TrEMBL;Acc:A9PII8_POPTR]	Multicopper oxidase, type 2	chr1:21564252-21568654	2057	0.109243	9.37336	0.655663	8.89927	766.799	53.7427
POPTR_0001s22680.2	POPTR_0001s22680	-	Putative uncharacterized protein [source:UniProtKB/TrEMBL;Acc:A9PII8_POPTR]	Multicopper oxidase, type 2	chr1:21564252-21568654	2203	0	0.0615737	0	0	5.15792	0
POPTR_0001s22690.1	POPTR_0001s22690	POPTRDRAFT_844903	Predicted protein [Source:UniProtKB/TrEMBL;Acc:B9GI11]	Sel1-like	chr1:21577580-21580908	980	10.0722	9.29083	9.85429	320.374	298.181	312.765
POPTR_0001s22700.1	POPTR_0001s22700	POPTRDRAFT_1067790	Predicted protein [Source:UniProtKB/TrEMBL;Acc:B9GI12]	Leucine-rich repeat	chr1:21582007-21586964	1155	364.035	208.804	281.621	13801.7	8058.17	10612.5
POPTR_0001s22710.1	POPTR_0001s22710	-	-	Stem cell self-renewal protein Piwi	chr1:21594527-21604506	3415	92.9134	77.6102	87.3686	12224.2	10359.1	11461.6
POPTR_0001s22710.2	POPTR_0001s22710	-	-	Stem cell self-renewal protein Piwi	chr1:21594527-21604506	2843	0.880847	0.488253	1.11243	96.362	54.0013	121.287
POPTR_0001s22720.1	POPTR_0001s22720	POPTRDRAFT_549016	Predicted protein [Source:UniProtKB/TrEMBL;Acc:B9GI13]	Cupredoxin	chr1:21604739-21605331	504	0.121266	0	0.054684	1.97761	0	0.881028
POPTR_0001s22740.1	POPTR_0001s22740	POPTRDRAFT_705930	Predicted protein [Source:UniProtKB/TrEMBL;Acc:B9GI15]	RNA-binding protein Lupus La	chr1:21621108-21631863	3249	22.5828	22.7087	23.9324	2780.27	2828.95	2942.36
POPTR_0001s22740.2	POPTR_0001s22740	POPTRDRAFT_705930	Predicted protein [Source:UniProtKB/TrEMBL;Acc:B9GI15]	RNA-binding protein Lupus La	chr1:21621108-21631863	2301	0	0.067625	0.406505	0	5.96978	35.4198
POPTR_0001s22750.1	POPTR_0001s22750	POPTRDRAFT_1067802	Predicted protein [Source:UniProtKB/TrEMBL;Acc:B9GI17]	Pentatricopeptide repeat	chr1:21641834-21647803	2278	9.25842	7.70184	8.58499	821.699	688.025	761.208
POPTR_0001s22760.1	POPTR_0001s22760	POPTRDRAFT_751984	Predicted protein [Source:UniProtKB/TrEMBL;Acc:B9GI18]	-	chr1:21650441-21650792	351	0.233032	0	0.106166	1.97761	0	0.881028
POPTR_0001s22780.1	POPTR_0001s22780	POPTRDRAFT_751987	Predicted protein [Source:UniProtKB/TrEMBL;Acc:B9GI20]	RNA recognition motif domain	chr1:21673233-21676518	1670	14.9417	12.4478	13.8313	1061.98	910.004	991.156
POPTR_0001s22790.1	POPTR_0001s22790	POPTRDRAFT_549022	Predicted protein [Source:UniProtKB/TrEMBL;Acc:B9GI21]	Basic leucine zipper	chr1:21680649-21684287	1523	13.8299	8.50569	10.1395	733.695	455.002	537.427
POPTR_0001s22800.1	POPTR_0001s22800	POPTRDRAFT_172135	Predicted protein [Source:UniProtKB/TrEMBL;Acc:B9GI22]	5-AMP-activated protein kinase, beta subunit, interaction domain	chr1:21691764-21694489	1378	19.4485	16.1285	24.5785	798.075	661.52	1008.12
POPTR_0001s22810.1	POPTR_0001s22810	POPTRDRAFT_829594	Predicted protein [Source:UniProtKB/TrEMBL;Acc:B9GI23]	Thaumatin, pathogenesis-related	chr1:21695347-21696573	1130	0.114636	9.35958	2.90259	3.95523	325.79	99.5561
POPTR_0001s22820.1	POPTR_0001s22820	POPTRDRAFT_172143	Predicted protein [Source:UniProtKB/TrEMBL;Acc:B9GI24]	WD40 repeat, subgroup	chr1:21697832-21701220	1380	49.9003	38.7563	47.493	2502.96	1968.72	2383.02
POPTR_0001s22830.1	POPTR_0001s22830	XM_002330932.1	predicted protein, mRNA [source:RefSeq DNA_predicted;Acc:XM_002330932.1]	Thaumatin, pathogenesis-related	chr1:21742138-21743716	1033	0.0136991	0	0	0.485592	0	0
POPTR_0001s22840.1	POPTR_0001s22840	-	-	WD40 repeat-like-containing domain	chr1:21775259-21776607	334	5.75931	3.95848	2.89983	37.2818	26.8798	18.5837
POPTR_0001s22850.1	POPTR_0001s22850	POPTRDRAFT_583370	Predicted protein [Source:UniProtKB/TrEMBL;Acc:B9N6S8]	Thaumatin, pathogenesis-related	chr1:21808427-21810007	1003	0.00759817	0	0.0530144	0.25253	0	1.75839
POPTR_0001s22850.2	POPTR_0001s22850	POPTRDRAFT_583370	Predicted protein [Source:UniProtKB/TrEMBL;Acc:B9N6S8]	Thaumatin, pathogenesis-related	chr1:21808427-21810007	1007	0.00748938	0	0.000109703	0.250686	0	0.00366411
POPTR_0001s22880.1	POPTR_0001s22880	-	-	Thaumatin, pathogenesis-related	chr1:21859170-21860426	903	0	0	0.00294862	0	0	0.0845609
POPTR_0001s22900.1	POPTR_0001s22900	POPTRDRAFT_583379	Predicted protein [Source:UniProtKB/TrEMBL;Acc:B9N6T0]	Thaumatin, pathogenesis-related	chr1:21879275-21880974	843	0	0	0.0536152	0	0	1.4348
POPTR_0001s22910.1	POPTR_0001s22910	POPTRDRAFT_796955	Predicted protein [Source:UniProtKB/TrEMBL;Acc:B9N6T2]	Thaumatin, pathogenesis-related	chr1:21901125-21902424	947	0	0	0.00272196	0	0	0.0796653
POPTR_0001s22920.1	POPTR_0001s22920	-	-	Thaumatin, pathogenesis-related	chr1:21924645-21925901	903	0	0	0.00148479	0	0	0.0420445
POPTR_0001s22920.2	POPTR_0001s22920	-	-	Thaumatin, pathogenesis-related	chr1:21924645-21925901	904	0	0	0.001505	0	0	0.0424576
POPTR_0001s22930.1	POPTR_0001s22930	POPTRDRAFT_672749	Predicted protein [Source:UniProtKB/TrEMBL;Acc:B9N6S6]	Thaumatin, pathogenesis-related	chr1:21946558-21947861	958	0	0	0.00255893	0	0	0.0785287
POPTR_0001s22970.1	POPTR_0001s22970	POPTRDRAFT_791003	Predicted protein [Source:UniProtKB/TrEMBL;Acc:B9NHF3]	-	chr1:22018692-22019546	543	0.0242752	0	0	0.638999	0	0
POPTR_0001s22980.1	POPTR_0001s22980	POPTRDRAFT_745468	Predicted protein [Source:UniProtKB/TrEMBL;Acc:B9N6T6]	EF-hand	chr1:22027096-22029684	1505	313.667	508.652	281.252	14975.9	24717.3	13377.6
POPTR_0001s22990.1	POPTR_0001s22990	-	-	Ribonuclease H-like	chr1:22038166-22038777	312	20.518	22.1429	19.5367	110.746	122.585	103.08
POPTR_0001s23000.1	POPTR_0001s23000	POPTRDRAFT_796962	Predicted protein [Source:UniProtKB/TrEMBL;Acc:B9N6T7]	Ribonuclease H-like	chr1:22041338-22044789	756	11.2251	13.3401	9.60446	250.168	301.494	213.209
POPTR_0001s23010.1	POPTR_0001s23010	POPTRDRAFT_423475	Predicted protein [Source:UniProtKB/TrEMBL;Acc:B9N6T8]	Mitochondrial substrate/solute carrier	chr1:22050030-22053900	1724	4.6809	3.58733	4.18146	274.888	213.144	245.807
POPTR_0001s23020.1	POPTR_0001s23020	POPTRDRAFT_672761	Predicted protein [Source:UniProtKB/TrEMBL;Acc:A9PFI4]	Vacuolar protein sorting-associated protein 26	chr1:22064278-22071177	1533	18.1569	12.6556	16.8372	931.444	657.975	862.883
POPTR_0001s23030.1	POPTR_0001s23030	CIPK3	CBL-interacting protein kinase 3Predicted protein [source:UniProtKB/TrEMBL;Acc:A0MNJ1_POPTR]	NAF domain	chr1:22079050-22086158	1929	10.1002	12.1515	12.4215	732.313	888.129	903.135
POPTR_0001s23030.2	POPTR_0001s23030	CIPK3	CBL-interacting protein kinase 3Predicted protein [source:UniProtKB/TrEMBL;Acc:A0MNJ1_POPTR]	NAF domain	chr1:22079050-22086158	3263	0.337595	0.240644	0.51955	33.188	24.016	50.8925
POPTR_0001s23030.3	POPTR_0001s23030	CIPK3	CBL-interacting protein kinase 3Predicted protein [source:UniProtKB/TrEMBL;Acc:A0MNJ1_POPTR]	NAF domain	chr1:22079050-22086158	3268	0.131619	0.178645	0.114657	12.9994	17.913	11.282
POPTR_0001s23030.4	POPTR_0001s23030	CIPK3	CBL-interacting protein kinase 3Predicted protein [source:UniProtKB/TrEMBL;Acc:A0MNJ1_POPTR]	NAF domain	chr1:22079050-22086158	1534	2.45683	2.38206	3.21813	133.028	131.083	174.426
POPTR_0001s23030.5	POPTR_0001s23030	CIPK3	CBL-interacting protein kinase 3Predicted protein [source:UniProtKB/TrEMBL;Acc:A0MNJ1_POPTR]	NAF domain	chr1:22079050-22086158	1413	0.440826	0.204482	0	21.2789	9.93943	0
POPTR_0001s23030.6	POPTR_0001s23030	CIPK3	CBL-interacting protein kinase 3Predicted protein [source:UniProtKB/TrEMBL;Acc:A0MNJ1_POPTR]	NAF domain	chr1:22079050-22086158	1421	0	0.00108809	0.499016	0	0.0529998	24.0839
[truncated: 34,097 more rows]
