# Supplementary material for: Transcript profiling of Populus tomentosa genes in normal, tension, and opposite wood by RNA-seq
Source: BMC Genomics. 2015 Mar 10;16(1):164. doi: 10.1186/s12864-015-1390-y (PMC4372042; doi:10.1186/s12864-015-1390-y)
Supplement: Additional file 4: — The differentially expressed genes. [file 12864_2015_1390_MOESM4_ESM.xls]

## Sheet: TW vs OW
Table S4. The differently expressed genes
gene_id	AgriGO		gene_name	Description	location	TW_RPKM	OW_RPKM	log2(Fold_change) -TW/OW	p-value	FDR	Expression patterns
POPTR_0001s02310	None	down	-	-	chr1:1752673-1753117	0.993014	56.2529	-5.82397	6.51577e-16	2.03689e-13	down-regulated
POPTR_0003s14330	GO:0005575-cellular_component;GO:0003674-molecular_function;GO:0008150-biological_process;	down	-	-	chr3:14423472-14424482	47.4657	2644.44	-5.79993	0	0	down-regulated
POPTR_0001s02320	GO:0005575-cellular_component;GO:0003674-molecular_function;GO:0008150-biological_process;	down	XM_002326695.1	predicted protein, mRNA [source:RefSeq DNA_predicted;Acc:XM_002326695.1]	chr1:1755851-1757111	0.517987	21.5206	-5.37666	6.15269e-06	0.000622457	down-regulated
POPTR_0005s22480	GO:0003700-sequence-specific DNA binding transcription factor activity;GO:0043565-sequence-specific DNA binding;GO:0045449-regulation of transcription, DNA-dependent;	down	POPTRDRAFT_559484	Predicted protein [Source:UniProtKB/TrEMBL;Acc:B9H823]	chr5:21400284-21403210	0.45889	17.2676	-5.23378	8.00053e-05	0.00636398	down-regulated
POPTR_0005s14190	GO:0055114-oxidation-reduction process;GO:0004601-peroxidase activity;GO:0020037-heme binding;GO:0006979-response to oxidative stress;	down	POPTRDRAFT_208491	Predicted protein [Source:UniProtKB/TrEMBL;Acc:B9H6D9]	chr5:11302450-11303977	1.42171	49.9534	-5.13488	8.72007e-13	2.01925e-10	down-regulated
POPTR_0017s06790	GO:0005575-cellular_component;GO:0003674-molecular_function;GO:0008150-biological_process;	down	POPTRDRAFT_594428	Predicted protein [Source:UniProtKB/TrEMBL;Acc:B9MXV1]	chr17:5186905-5187634	0.530534	15.5503	-4.87335	0.000284973	0.0193664	down-regulated
POPTR_0003s17540	GO:0009058-biosynthetic process;GO:0008415-transferase activity, transferring acyl groups;	down	CHS5	Chalcone synthase [source:UniProtKB/TrEMBL;Acc:B9H087_POPTR]	chr3:16878638-16880271	1.14602	33.3266	-4.86197	2.29142e-08	3.58161e-06	down-regulated
POPTR_0003s17530	GO:0009058-biosynthetic process;GO:0008415-transferase activity, transferring acyl groups;	down	CHS4	Chalcone synthase [source:UniProtKB/TrEMBL;Acc:B9H086_POPTR]	chr3:16871806-16874056	3.24732	92.105	-4.82596	2.01402e-22	9.39705e-20	down-regulated
POPTR_0014s14200	GO:0006633-fatty acid biosynthetic process;GO:0009058-biosynthetic process;GO:0008415-transferase activity, transferring acyl groups;GO:0004315-3-oxoacyl-[acyl-carrier-protein] synthase activity;	down	CHS	Chalcone synthase [source:UniProtKB/TrEMBL;Acc:Q2ENC2_POPTR]	chr14:10394190-10396348	5.76994	155.463	-4.75187	7.14941e-38	6.57346e-35	down-regulated
POPTR_0003s17550	GO:0009058-biosynthetic process;GO:0008415-transferase activity, transferring acyl groups;	down	CHS6	Chalcone synthase [source:UniProtKB/TrEMBL;Acc:B9H088_POPTR]	chr3:16885335-16887264	4.87273	123.198	-4.6601	4.79557e-30	2.88297e-27	down-regulated
POPTR_0001s14310	GO:0009058-biosynthetic process;GO:0008415-transferase activity, transferring acyl groups;	down	CHS3	Chalcone synthase [source:UniProtKB/TrEMBL;Acc:A9PFH2_POPTR]	chr1:11253693-11256265	2.43513	58.9867	-4.59832	2.74618e-14	7.40072e-12	down-regulated
POPTR_0016s03120	GO:0016020-membrane;	down	POPTRDRAFT_255188	Predicted protein [Source:UniProtKB/TrEMBL;Acc:B9IHL8]	chr16:1567711-1569897	1.09111	26.408	-4.59711	1.79996e-06	0.000198829	down-regulated
POPTR_0005s25110	GO:0003824-catalytic activity;GO:0044237-cellular metabolic process;GO:0050662-coenzyme binding;	down	DFR2	Dihydroflavonol 4-reductase [source:UniProtKB/TrEMBL;Acc:B9H4D5_POPTR]	chr5:23439781-23441952	1.35593	29.4888	-4.44281	2.80021e-07	3.74892e-05	down-regulated
POPTR_0002s17460	GO:0005575-cellular_component;GO:0003674-molecular_function;GO:0008150-biological_process;	down	MYB115	Predicted protein [source:UniProtKB/TrEMBL;Acc:B9GR37_POPTR]	chr2:13219462-13221384	9.19632	178.207	-4.27635	5.69499e-40	5.74294e-37	down-regulated
POPTR_0001s08410	GO:0016491-oxidoreductase activity;	down	ANS2	Putative uncharacterized protein [source:UniProtKB/TrEMBL;Acc:A9PHZ9_POPTR]	chr1:6417724-6419472	8.18455	157.36	-4.26502	3.8367e-35	2.99848e-32	down-regulated
POPTR_0001s14320	GO:0009058-biosynthetic process;GO:0008415-transferase activity, transferring acyl groups;	down	CHS2	Chalcone synthase [source:UniProtKB/TrEMBL;Acc:B9GMG1_POPTR]	chr1:11261943-11263645	8.8391	168.556	-4.25318	3.643e-38	3.45102e-35	down-regulated
POPTR_0017s06720	GO:0005575-cellular_component;GO:0003674-molecular_function;GO:0008150-biological_process;	down	POPTRDRAFT_920824	Predicted protein [Source:UniProtKB/TrEMBL;Acc:B9MXV6]	chr17:5131694-5132535	1.01376	18.7587	-4.20977	0.000232075	0.0164138	down-regulated
POPTR_0014s01940	GO:0020037-heme binding;	down	-	Putative uncharacterized protein [source:UniProtKB/TrEMBL;Acc:A9PFA3_POPTR]	chr14:1746255-1746853	4.38375	80.902	-4.20594	3.56877e-18	1.32813e-15	down-regulated
POPTR_0003s11900	GO:0016491-oxidoreductase activity;	down	ANS1	Anthocyanidin synthase [source:UniProtKB/TrEMBL;Acc:B9GW40_POPTR]	chr3:12630214-12631755	1.62916	29.2433	-4.16591	2.80021e-07	3.74892e-05	down-regulated
POPTR_0006s22560	GO:0005575-cellular_component;GO:0003674-molecular_function;GO:0008150-biological_process;	down	POPTRDRAFT_561472	Predicted protein [Source:UniProtKB/TrEMBL;Acc:B9HBX4]	chr6:21538550-21541603	0.856739	14.9111	-4.12139	0.000535689	0.0327394	down-regulated
POPTR_0006s19260	GO:0005575-cellular_component;GO:0003674-molecular_function;GO:0008150-biological_process;	down	POPTRDRAFT_832029	Predicted protein [Source:UniProtKB/TrEMBL;Acc:B9HBG5]	chr6:18252971-18255075	2.184	37.2111	-4.09069	1.27609e-08	2.01475e-06	down-regulated
POPTR_0006s02780	GO:0005575-cellular_component;GO:0003674-molecular_function;GO:0008150-biological_process;	down	-	Putative uncharacterized protein [source:UniProtKB/TrEMBL;Acc:A9PEK0_POPTR]	chr6:1757723-1760195	2.67147	44.0069	-4.04202	1.73168e-10	3.28085e-08	down-regulated
POPTR_0015s03360	GO:0016564-transcription repressor activity;GO:0006808-regulation of nitrogen utilization;	down	LAR3	Putative uncharacterized protein [source:UniProtKB/TrEMBL;Acc:A9PGN0_POPTR]	chr15:2865518-2867881	0.878889	14.1642	-4.01042	0.000535689	0.0327394	down-regulated
POPTR_0001s05830	GO:0050660-flavin adenine dinucleotide binding;GO:0009690-cytokinin metabolic process;GO:0019139-cytokinin dehydrogenase activity;GO:0055114-oxidation-reduction process;GO:0016491-oxidoreductase activity;	down	POPTRDRAFT_587825	Cytokinin oxidase [Source:UniProtKB/TrEMBL;Acc:B9NAY6]	chr1:4562510-4564855	3.0873	49.5502	-4.00447	5.27691e-11	1.03749e-08	down-regulated
POPTR_0019s08610	GO:0042398-cellular modified amino acid biosynthetic process;GO:0016872-intramolecular lyase activity;	down	CHIL2	Chalcone isomerase-like proteinPutative uncharacterized protein [source:UniProtKB/TrEMBL;Acc:A9PI95_POPTR]	chr19:10115056-10116914	50.4525	790.363	-3.96952	8.25502e-166	3.68657e-162	down-regulated
POPTR_0008s23090	GO:0006952-defense response;GO:0009607-response to biotic stimulus;	down	POPTRDRAFT_827390	Predicted protein [Source:UniProtKB/TrEMBL;Acc:B9N005]	chr8:18323896-18324687	3.34332	51.7392	-3.9519	1.56805e-11	3.22492e-09	down-regulated
POPTR_0004s03800	GO:0006508-proteolysis;GO:0004185-serine-type carboxypeptidase activity;	down	POPTRDRAFT_857832	Predicted protein [Source:UniProtKB/TrEMBL;Acc:B9H253]	chr4:2667972-2672056	10.7542	160.768	-3.90201	3.34929e-34	2.37959e-31	down-regulated
POPTR_0005s11610	GO:0016491-oxidoreductase activity;	down	F3H3	Putative uncharacterized protein [source:UniProtKB/TrEMBL;Acc:A9PEF4_POPTR]	chr5:8417679-8419691	3.74152	55.3699	-3.88741	1.36649e-12	3.1181e-10	down-regulated
POPTR_0012s02450	GO:0005575-cellular_component;GO:0003674-molecular_function;GO:0008150-biological_process;	down	POPTRDRAFT_569576	Predicted protein [Source:UniProtKB/TrEMBL;Acc:B9I1Y0]	chr12:2014410-2015596	11.9211	172.497	-3.85498	1.43707e-36	1.24789e-33	down-regulated
POPTR_0005s11570	GO:0016491-oxidoreductase activity;	down	XM_002338838.1	flavanone 3-hydroxylase (F3H7), mRNA [source:RefSeq DNA_predicted;Acc:XM_002338838.1]	chr5:8399342-8400386	2.83209	33.4459	-3.56189	1.44173e-07	1.99424e-05	down-regulated
POPTR_0013s03230	GO:0005575-cellular_component;GO:0003674-molecular_function;GO:0008150-biological_process;	down	POPTRDRAFT_570937	Predicted protein [Source:UniProtKB/TrEMBL;Acc:B9I853]	chr13:1978372-1979405	2.32978	26.9145	-3.53012	9.27116e-06	0.00091717	down-regulated
POPTR_0002s20900	GO:0005575-cellular_component;GO:0003674-molecular_function;GO:0008150-biological_process;	down	POPTRDRAFT_835035	Predicted protein [Source:UniProtKB/TrEMBL;Acc:B9IBH5]	chr2:17124773-17126895	1.4388	16.1197	-3.48589	0.000756162	0.044433	down-regulated
POPTR_0019s04690	GO:0045449-regulation of transcription, DNA-dependent;GO:0003677-DNA binding;	down	NAC027	NAC domain protein, IPR003441 [source:UniProtKB/TrEMBL;Acc:B9IPL8_POPTR]	chr19:4884004-4885717	2.70152	28.9973	-3.42408	2.85661e-06	0.000301691	down-regulated
POPTR_0002s03500	GO:0003824-catalytic activity;GO:0044237-cellular metabolic process;GO:0050662-coenzyme binding;	down	DFR1	Dihydroflavonol 4-reductase [source:UniProtKB/TrEMBL;Acc:B9GRL5_POPTR]	chr2:2174258-2176285	6.66529	70.7443	-3.40787	5.85111e-14	1.51167e-11	down-regulated
POPTR_0006s12870	GO:0009058-biosynthetic process;GO:0016211-ammonia ligase activity;	down	PAL3	Phenylalanine ammonia-lyasePhenylalanine amonnia lyase [source:UniProtKB/TrEMBL;Acc:B2Z6R1_POPTR]	chr6:10031398-10034815	17.5287	183.021	-3.38422	1.0005e-34	7.62841e-32	down-regulated
POPTR_0003s08530	GO:0005575-cellular_component;GO:0003674-molecular_function;GO:0008150-biological_process;	down	PTREXLB4	Putative uncharacterized protein PtrEXLB4 [source:UniProtKB/TrEMBL;Acc:B9N2S5_POPTR]	chr3:9924848-9926456	8.30881	83.1493	-3.32299	6.67295e-16	2.06538e-13	down-regulated
POPTR_0008s06520	GO:0016747-transferase activity, transferring acyl groups other than amino-acyl groups;	down	-	-	chr8:3887594-3889149	7.45337	72.6692	-3.28538	8.67699e-14	2.18751e-11	down-regulated
POPTR_0010s13990	GO:0016564-transcription repressor activity;GO:0006808-regulation of nitrogen utilization;	down	LAR2	Leucocyanidin reductase [source:UniProtKB/TrEMBL;Acc:B9HWM1_POPTR]	chr10:13697919-13700674	4.29428	41.4557	-3.27108	3.06048e-08	4.68988e-06	down-regulated
POPTR_0016s09230	GO:0009058-biosynthetic process;GO:0016211-ammonia ligase activity;	down	PAL4	Phenylalanine ammonia-lyase [source:UniProtKB/Swiss-Prot;Acc:PALY_POPTR]	chr16:7223951-7227272	19.832	182.475	-3.2018	4.64327e-33	3.1555e-30	down-regulated
POPTR_0017s01430	GO:0016831-carboxy-lyase activity;GO:0019752-carboxylic acid metabolic process;GO:0030170-pyridoxal phosphate binding;	down	-	-	chr17:1000581-1002600	4.57746	40.002	-3.12745	5.4259e-08	7.92613e-06	down-regulated
POPTR_0013s07050	GO:0004497-monooxygenase activity;GO:0020037-heme binding;GO:0009055-electron carrier activity;	down	F3H1	Flavonoid 3'-hydroxylase [source:UniProtKB/TrEMBL;Acc:B9I6R6_POPTR]	chr13:5754694-5757296	6.51593	55.4462	-3.08905	1.96972e-10	3.68715e-08	down-regulated
POPTR_0016s10230	GO:0006857-oligopeptide transport;GO:0005215-transporter activity;GO:0016020-membrane;	down	POPTRDRAFT_835537	Predicted protein [Source:UniProtKB/TrEMBL;Acc:B9IFZ3]	chr16:8417739-8421960	13.7426	111.395	-3.01896	1.3662e-19	5.40617e-17	down-regulated
POPTR_0002s05600	GO:0015297-antiporter activity;GO:0016020-membrane;GO:0006855-drug transmembrane transport;GO:0015238-drug transmembrane transporter activity;	down	POPTRDRAFT_816155	Predicted protein [Source:UniProtKB/TrEMBL;Acc:B9GSQ6]	chr2:3673522-3676514	3.82461	28.4716	-2.89614	1.21172e-05	0.00117638	down-regulated
POPTR_0001s09790	GO:0005975-carbohydrate metabolic process;GO:0004650-polygalacturonase activity;	down	POPTRDRAFT_548424	Predicted protein [Source:UniProtKB/TrEMBL;Acc:B9GKD8]	chr1:7532066-7534901	5.81891	42.4466	-2.86683	7.13335e-08	1.02763e-05	down-regulated
POPTR_0004s03030	GO:0003824-catalytic activity;GO:0044237-cellular metabolic process;GO:0050662-coenzyme binding;	down	ANR/BAN1	Anthocyanidin reductasePutative uncharacterized protein [source:UniProtKB/TrEMBL;Acc:A9PGB9_POPTR]	chr4:2047051-2049355	14.4424	103.821	-2.84572	4.70524e-17	1.56479e-14	down-regulated
POPTR_0008s11540	GO:0016564-transcription repressor activity;GO:0006808-regulation of nitrogen utilization;	down	LAR1	Leucoanthocyanidin reductase [source:UniProtKB/TrEMBL;Acc:B9HIY6_POPTR]	chr8:7331387-7333567	7.02018	48.5027	-2.78849	3.545e-08	5.37962e-06	down-regulated
POPTR_0005s11600	GO:0016491-oxidoreductase activity;	down	F3H4	Putative uncharacterized protein [source:UniProtKB/TrEMBL;Acc:A9PEP7_POPTR]	chr5:8409876-8412181	19.5791	134.682	-2.78217	2.4839e-21	1.07846e-18	down-regulated
POPTR_0003s19700	GO:0005575-cellular_component;GO:0003674-molecular_function;GO:0008150-biological_process;	down	POPTRDRAFT_413017	Predicted protein [Source:UniProtKB/TrEMBL;Acc:B9GWX5]	chr3:18367845-18369323	5.94775	40.9135	-2.78216	2.15896e-07	2.9344e-05	down-regulated
POPTR_0017s06780	GO:0005575-cellular_component;GO:0003674-molecular_function;GO:0008150-biological_process;	down	-	-	chr17:5184907-5185162	4.50014	30.2678	-2.74974	1.44394e-05	0.00138889	down-regulated
POPTR_0008s06800	#N/A	down	-	-	chr8:4076648-4076858	18.3186	118.932	-2.69876	4.1146e-18	1.51325e-15	down-regulated
POPTR_0009s12450	GO:0005575-cellular_component;GO:0003674-molecular_function;GO:0008150-biological_process;	down	POPTRDRAFT_201148	Predicted protein [Source:UniProtKB/TrEMBL;Acc:B9HRI1]	chr9:10162481-10163346	10.9398	68.3606	-2.64358	5.0744e-11	1.00399e-08	down-regulated
POPTR_0008s06790	GO:0006629-lipid metabolic process;GO:0016788-hydrolase activity, acting on ester bonds;	down	-	-	chr8:4072992-4074275	12.6357	78.2833	-2.6312	2.73978e-12	5.9478e-10	down-regulated
POPTR_0010s20560	GO:0005575-cellular_component;GO:0003674-molecular_function;GO:0008150-biological_process;	down	POPTRDRAFT_822445	Predicted protein [Source:UniProtKB/TrEMBL;Acc:B9HT57]	chr10:18094116-18095312	3.62765	21.3165	-2.55486	0.000563158	0.0341843	down-regulated
POPTR_0003s19690	GO:0005575-cellular_component;GO:0003674-molecular_function;GO:0008150-biological_process;	down	-	-	chr3:18362157-18363768	6.40857	36.5276	-2.51091	6.14312e-06	0.000623507	down-regulated
POPTR_0001s42840	GO:0005515-protein binding;	down	POPTRDRAFT_842433	Predicted protein [Source:UniProtKB/TrEMBL;Acc:B9GID5]	chr1:42862957-42864826	5.40937	26.6585	-2.30106	0.000348896	0.0227226	down-regulated
POPTR_0012s04100	GO:0005575-cellular_component;GO:0003674-molecular_function;GO:0008150-biological_process;	down	POPTRDRAFT_661330	Predicted protein [Source:UniProtKB/TrEMBL;Acc:B9I4S4]	chr12:3318773-3319548	5.39922	25.379	-2.23281	0.000572187	0.034665	down-regulated
POPTR_0010s14530	GO:0003700-sequence-specific DNA binding transcription factor activity;GO:0043565-sequence-specific DNA binding;GO:0046983-protein dimerization activity;GO:0005634-nucleus;GO:0006355-regulation of transcription, DNA-dependent;	down	POPTRDRAFT_566729	Predicted protein [Source:UniProtKB/TrEMBL;Acc:B9HWS1]	chr10:14102948-14103639	10.8637	50.5787	-2.21901	5.84591e-07	7.13863e-05	down-regulated
POPTR_0008s21830	GO:0005575-cellular_component;GO:0003674-molecular_function;GO:0008150-biological_process;	down	-	-	chr8:16170080-16170823	74.9357	347.694	-2.21409	4.25409e-41	4.58576e-38	down-regulated
POPTR_0421s00200	GO:0005575-cellular_component;GO:0003674-molecular_function;GO:0008150-biological_process;	down	POPTRDRAFT_562316	Predicted protein [Source:UniProtKB/TrEMBL;Acc:B9HE39]	scaffold_421:1350-2158	8.17078	37.7219	-2.20686	2.86149e-05	0.00253408	down-regulated
POPTR_0001s06440	GO:0006857-oligopeptide transport;GO:0005215-transporter activity;GO:0016020-membrane;	down	POPTRDRAFT_846521	Predicted protein [Source:UniProtKB/TrEMBL;Acc:B9GM07]	chr1:4940542-4944447	28.8704	133.055	-2.20436	1.21831e-16	3.96725e-14	down-regulated
POPTR_0010s15320	GO:0005975-carbohydrate metabolic process;GO:0004553-hydrolase activity, hydrolyzing O-glycosyl compounds;	down	POPTRDRAFT_1091139	Predicted protein [Source:UniProtKB/TrEMBL;Acc:B9HWZ4]	chr10:14635608-14637313	15.1577	69.6198	-2.19945	6.8725e-09	1.13074e-06	down-regulated
POPTR_0010s15270	GO:0005975-carbohydrate metabolic process;GO:0004553-hydrolase activity, hydrolyzing O-glycosyl compounds;	down	POPTRDRAFT_769807	Predicted protein [Source:UniProtKB/TrEMBL;Acc:B9HWY8]	chr10:14604975-14607549	56.3008	250.746	-2.155	7.70266e-29	4.45913e-26	down-regulated
POPTR_0007s02720	GO:0005575-cellular_component;GO:0003674-molecular_function;GO:0008150-biological_process;	down	POPTRDRAFT_562320	Predicted protein [Source:UniProtKB/TrEMBL;Acc:B9HE43]	chr7:1584464-1585344	7.6671	33.8675	-2.14315	7.69538e-05	0.00613687	down-regulated
POPTR_0001s42880	GO:0005515-protein binding;	down	-	-	chr1:42952904-42954721	7.86654	34.5604	-2.13532	4.7323e-05	0.00389306	down-regulated
POPTR_0003s08140	GO:0005575-cellular_component;GO:0003674-molecular_function;GO:0008150-biological_process;	down	PTREXLB1	Putative uncharacterized protein PtrEXLB1 [source:UniProtKB/TrEMBL;Acc:B9N2W2_POPTR]	chr3:9563109-9564782	121.384	526.304	-2.11632	9.41207e-58	1.27926e-54	down-regulated
POPTR_1698s00200	GO:0005575-cellular_component;GO:0003674-molecular_function;GO:0008150-biological_process;	down	POPTRDRAFT_562320	Predicted protein [Source:UniProtKB/TrEMBL;Acc:B9HE43]	scaffold_1698:24-892	7.39408	31.2528	-2.07954	0.000200584	0.014448	down-regulated
POPTR_0001s09570	GO:0005575-cellular_component;GO:0003674-molecular_function;GO:0008150-biological_process;	down	POPTRDRAFT_180318	Predicted protein [Source:UniProtKB/TrEMBL;Acc:B9GKG1]	chr1:7280385-7281408	35.3269	144.164	-2.02887	5.03272e-16	1.58917e-13	down-regulated
POPTR_0015s03140	GO:0005575-cellular_component;GO:0003674-molecular_function;GO:0008150-biological_process;	down	POPTRDRAFT_1100821	Predicted protein [Source:UniProtKB/TrEMBL;Acc:B9IDZ9]	chr15:2686914-2688573	12.1332	48.731	-2.00588	9.23061e-06	0.000916057	down-regulated
POPTR_0001s38760	GO:0016491-oxidoreductase activity;	down	GA2OX1	Gibberellin 2-oxidase [source:UniProtKB/TrEMBL;Acc:B9GGW7_POPTR]	chr1:38000930-38002604	76.7926	305.076	-1.99013	1.17407e-31	7.49033e-29	down-regulated
POPTR_0001s09030	GO:0005575-cellular_component;GO:0003674-molecular_function;GO:0008150-biological_process;	down	POPTRDRAFT_180473	Predicted protein [Source:UniProtKB/TrEMBL;Acc:B9GKL0]	chr1:6912677-6913659	84.0865	333.668	-1.98847	3.69659e-34	2.56798e-31	down-regulated
POPTR_0018s12270	GO:0005575-cellular_component;GO:0003674-molecular_function;GO:0008150-biological_process;	down	XM_002324538.1	predicted protein, mRNA [source:RefSeq DNA_predicted;Acc:XM_002324538.1]	chr18:12798965-12799522	37.2216	145.138	-1.96321	2.84882e-15	8.40159e-13	down-regulated
POPTR_0010s21980	GO:0042398-cellular modified amino acid biosynthetic process;GO:0016872-intramolecular lyase activity;	down	CHI1	Chalcone isomerasePutative uncharacterized protein [source:UniProtKB/TrEMBL;Acc:A9PE73_POPTR]	chr10:19085983-19088706	7.95894	30.9264	-1.95819	0.00032135	0.0213059	down-regulated
POPTR_0006s05900	GO:0005575-cellular_component;GO:0003674-molecular_function;GO:0008150-biological_process;	down	POPTRDRAFT_785702	Predicted protein [Source:UniProtKB/TrEMBL;Acc:B9N6Y2]	chr6:4156300-4158013	9.0319	35.0366	-1.95576	0.000175112	0.0128502	down-regulated
POPTR_0018s13010	GO:0016020-membrane;GO:0006810-transport;GO:0005337-nucleoside transmembrane transporter activity;	down	-	-	chr18:13485026-13487216	14.7693	56.9311	-1.94662	1.27004e-06	0.000145966	down-regulated
POPTR_0005s15670	GO:0005575-cellular_component;GO:0003674-molecular_function;GO:0008150-biological_process;	down	-	Putative uncharacterized protein [source:UniProtKB/TrEMBL;Acc:A9P7Z5_POPTR]	chr5:12284554-12286159	7.98251	30.0898	-1.91436	0.00032135	0.0213059	down-regulated
POPTR_0002s09950	GO:0003849-3-deoxy-7-phosphoheptulonate synthase activity;GO:0009073-aromatic amino acid family biosynthetic process;	down	DHS3	2-dehydro-3-deoxyphosphoheptonate aldolase/ 3-deoxy-d-arabino-heptulosonate 7-phosphate synthetase [source:UniProtKB/TrEMBL;Acc:B9GUY5_POPTR]	chr2:7136412-7140908	8.43656	31.2514	-1.88919	0.000470929	0.0293846	down-regulated
POPTR_0011s00970	GO:0016491-oxidoreductase activity;	down	ACO7	1-aminocyclopropane-1-carboxylate [source:UniProtKB/TrEMBL;Acc:B9HZH4_POPTR]	chr11:501627-503815	102.579	379.77	-1.88839	3.94087e-36	3.32961e-33	down-regulated
POPTR_0009s04570	GO:0005575-cellular_component;GO:0003674-molecular_function;GO:0008150-biological_process;	down	POPTRDRAFT_650190	Predicted protein [Source:UniProtKB/TrEMBL;Acc:B9HP90]	chr9:4886738-4891253	25.7179	94.7865	-1.88191	7.07247e-10	1.26339e-07	down-regulated
POPTR_0002s20480	GO:0006950-response to stress;	down	POPTRDRAFT_710544	Predicted protein [Source:UniProtKB/TrEMBL;Acc:B9GSB5]	chr2:16540408-16540864	65.5877	239.6	-1.86913	5.29514e-23	2.62748e-20	down-regulated
POPTR_0019s04510	GO:0005575-cellular_component;GO:0003674-molecular_function;GO:0008150-biological_process;	down	POPTRDRAFT_585605	Predicted protein [Source:UniProtKB/TrEMBL;Acc:B9N7X3]	chr19:4679198-4680789	9.81932	34.9398	-1.83118	0.000274362	0.0187267	down-regulated
POPTR_0006s25210	GO:0004713-protein tyrosine kinase activity;GO:0006468-protein phosphorylation;GO:0005524-ATP binding;GO:0005515-protein binding;	down	POPTRDRAFT_865607	Predicted protein [Source:UniProtKB/TrEMBL;Acc:B9HE15]	chr6:23625322-23628635	13.5998	48.0058	-1.81962	2.0612e-05	0.00190636	down-regulated
POPTR_0010s18940	GO:0005575-cellular_component;GO:0003674-molecular_function;GO:0008150-biological_process;	down	XM_002315087.1	predicted protein, mRNA [source:RefSeq DNA_predicted;Acc:XM_002315087.1]	chr10:17025066-17026017	89.1147	314.049	-1.81725	1.04335e-28	5.93023e-26	down-regulated
POPTR_0006s27560	GO:0005634-nucleus;GO:0003677-DNA binding;	down	POPTRDRAFT_763549	Predicted protein [Source:UniProtKB/TrEMBL;Acc:B9HAI7]	chr6:25412769-25415078	37.8581	130.065	-1.78056	1.3773e-12	3.11998e-10	down-regulated
POPTR_0006s09310	GO:0006857-oligopeptide transport;GO:0005215-transporter activity;GO:0016020-membrane;	down	POPTRDRAFT_819189	Predicted protein [Source:UniProtKB/TrEMBL;Acc:B9HC55]	chr6:6835187-6839870	97.7736	334.54	-1.77466	1.44507e-29	8.52345e-27	down-regulated
POPTR_0010s15970	GO:0005575-cellular_component;GO:0003674-molecular_function;GO:0008150-biological_process;	down	MYB036	Predicted protein [source:UniProtKB/TrEMBL;Acc:B9HX62_POPTR]	chr10:15033199-15035108	13.687	46.3947	-1.76115	4.93911e-05	0.00404192	down-regulated
POPTR_0006s27570	#N/A	down	POPTRDRAFT_654197	Putative uncharacterized protein [Source:UniProtKB/TrEMBL;Acc:B9HAI8]	chr6:25416902-25417586	58.9151	198.632	-1.75339	6.9942e-18	2.45669e-15	down-regulated
POPTR_0001s39950	GO:0008152-metabolic process;GO:0016491-oxidoreductase activity;	down	POPTRDRAFT_276236	Predicted protein [Source:UniProtKB/TrEMBL;Acc:B9N957]	chr1:39232926-39234954	20.4792	67.9074	-1.72941	1.11857e-06	0.000130965	down-regulated
POPTR_0012s05660	GO:0005575-cellular_component;GO:0003674-molecular_function;GO:0008150-biological_process;	down	POPTRDRAFT_422658	Predicted protein [Source:UniProtKB/TrEMBL;Acc:B9I2Q2]	chr12:5399526-5401463	28.5786	94.2966	-1.72227	7.07863e-09	1.15253e-06	down-regulated
POPTR_0008s03670	GO:0005575-cellular_component;GO:0003674-molecular_function;GO:0008150-biological_process;	down	POPTRDRAFT_655879	Predicted protein [Source:UniProtKB/TrEMBL;Acc:B9HLI6]	chr8:1996864-1999680	16.7295	54.4173	-1.70167	1.46731e-05	0.00140704	down-regulated
POPTR_0017s12090	GO:0005575-cellular_component;GO:0003674-molecular_function;GO:0008150-biological_process;	down	POPTRDRAFT_668590	Predicted protein [Source:UniProtKB/TrEMBL;Acc:B9IJZ3]	chr17:12249501-12250537	13.2191	42.5031	-1.68494	0.000268152	0.0183429	down-regulated
POPTR_0014s00810	GO:0005576-extracellular region;GO:0008083-growth factor activity;GO:0008283-cell proliferation;	down	POPTRDRAFT_571992	Predicted protein [Source:UniProtKB/TrEMBL;Acc:B9IBM1]	chr14:765596-766705	40.5283	130.215	-1.68389	1.30253e-11	2.71456e-09	down-regulated
POPTR_0290s00200	GO:0005575-cellular_component;GO:0003674-molecular_function;GO:0008150-biological_process;	down	-	-	scaffold_290:3468-3690	85.0225	271.633	-1.67574	3.73209e-22	1.69085e-19	down-regulated
POPTR_0017s06470	GO:0005575-cellular_component;GO:0003674-molecular_function;GO:0008150-biological_process;	down	MYB174	Predicted protein [source:UniProtKB/TrEMBL;Acc:B9MXY4_POPTR]	chr17:4957722-4959215	12.0235	38.3635	-1.67388	0.000458812	0.0287433	down-regulated
POPTR_0001s16300	GO:0009058-biosynthetic process;GO:0016769-transferase activity, transferring nitrogenous groups;GO:0030170-pyridoxal phosphate binding;	down	POPTRDRAFT_584163	Predicted protein [Source:UniProtKB/TrEMBL;Acc:B9N7I4]	chr1:13097998-13102929	19.3273	61.5173	-1.67035	6.67616e-06	0.000666784	down-regulated
POPTR_0007s12260	GO:0005575-cellular_component;GO:0003674-molecular_function;GO:0008150-biological_process;	down	-	-	chr7:12578574-12582494	25.2624	78.75	-1.64029	4.12739e-07	5.24498e-05	down-regulated
POPTR_0013s03890	GO:0050832-defense response to fungus;GO:0008061-chitin binding;GO:0042742-defense response to bacterium;	down	POPTRDRAFT_823674	Predicted protein [Source:UniProtKB/TrEMBL;Acc:B9I5G0]	chr13:2550943-2552134	222.175	677.11	-1.60769	1.65421e-50	2.06849e-47	down-regulated
POPTR_0006s23840	GO:0005575-cellular_component;GO:0003674-molecular_function;GO:0008150-biological_process;	down	MYB134	Predicted protein [source:UniProtKB/TrEMBL;Acc:B9HD16_POPTR]	chr6:22575841-22577336	12.9212	39.2097	-1.60147	0.000303407	0.0204414	down-regulated
POPTR_0008s10480	GO:0003824-catalytic activity;GO:0008152-metabolic process;	down	POPTRDRAFT_656642	Predicted protein [Source:UniProtKB/TrEMBL;Acc:B9HIN6]	chr8:6566361-6572173	30.373	91.7639	-1.59514	9.70201e-08	1.36006e-05	down-regulated
POPTR_0007s15180	GO:0003824-catalytic activity;	down	POPTRDRAFT_764959	Predicted protein [Source:UniProtKB/TrEMBL;Acc:B9HG72]	chr7:14797888-14803501	86.9714	258.477	-1.57142	9.22334e-20	3.69655e-17	down-regulated
POPTR_0011s05580	GO:0003700-sequence-specific DNA binding transcription factor activity;GO:0006355-regulation of transcription, DNA-dependent;	down	-	-	chr11:5564301-5565440	12.7438	37.5181	-1.55779	0.000690082	0.0410126	down-regulated
POPTR_0003s01440	GO:0005575-cellular_component;GO:0003674-molecular_function;GO:0008150-biological_process;	down	-	Putative uncharacterized protein [source:UniProtKB/TrEMBL;Acc:A9PDS7_POPTR]	chr3:1332088-1334015	14.6389	42.331	-1.53191	0.000518286	0.0319569	down-regulated
POPTR_0004s16060	GO:0005575-cellular_component;GO:0003674-molecular_function;GO:0008150-biological_process;	down	POPTRDRAFT_818084	Predicted protein [Source:UniProtKB/TrEMBL;Acc:B9H0P6]	chr4:16515922-16516917	204.387	588.395	-1.52548	7.1136e-41	7.41261e-38	down-regulated
POPTR_0013s02950	GO:0000160-two-component signal transduction system (phosphorelay);GO:0004871-signal transducer activity;	down	POPTRDRAFT_729693	Histidine phosphotransfer protein [Source:UniProtKB/TrEMBL;Acc:B9I823]	chr13:1789855-1791778	57.2933	164.813	-1.52439	2.2855e-12	5.03148e-10	down-regulated
POPTR_0003s04980	GO:0005634-nucleus;GO:0045449-regulation of transcription, DNA-dependent;	down	POPTRDRAFT_711734	Predicted protein [Source:UniProtKB/TrEMBL;Acc:B9GXC8]	chr3:6080880-6084241	53.7427	152.993	-1.50932	1.80948e-11	3.69714e-09	down-regulated
POPTR_0016s07230	GO:0009269-response to desiccation;	down	-	Putative uncharacterized protein [source:UniProtKB/TrEMBL;Acc:A9PH07_POPTR]	chr16:5036502-5037582	15.9058	44.1165	-1.47177	0.000442662	0.0280122	down-regulated
POPTR_0005s27300	GO:0055114-oxidation-reduction process;GO:0006979-response to oxidative stress;GO:0020037-heme binding;GO:0004096-catalase activity;	down	CAT3	Catalase [source:UniProtKB/TrEMBL;Acc:B9H5I0_POPTR]	chr5:25007863-25011103	68.932	188.85	-1.454	3.27245e-13	7.93024e-11	down-regulated
POPTR_0523s00200	GO:0005575-cellular_component;GO:0003674-molecular_function;GO:0008150-biological_process;	down	-	-	scaffold_523:9910-10838	69.0678	188.882	-1.4514	5.95076e-13	1.3987e-10	down-regulated
POPTR_0002s05170	GO:0005575-cellular_component;GO:0003674-molecular_function;GO:0008150-biological_process;	down	POPTRDRAFT_643286	Predicted protein [Source:UniProtKB/TrEMBL;Acc:B9GSL8]	chr2:3349579-3352041	194.973	533.025	-1.45093	1.02671e-34	7.64192e-32	down-regulated
POPTR_0004s17500	GO:0005575-cellular_component;GO:0003674-molecular_function;GO:0008150-biological_process;	down	POPTRDRAFT_713198	Predicted protein [Source:UniProtKB/TrEMBL;Acc:B9H147]	chr4:17684264-17685195	829.185	2230.65	-1.4277	9.52897e-136	3.30983e-132	down-regulated
POPTR_0015s13110	GO:0046872-metal ion binding;GO:0030001-metal ion transport;	down	POPTRDRAFT_734165	Predicted protein [Source:UniProtKB/TrEMBL;Acc:B9ID85]	chr15:13202556-13203799	51.0246	136.669	-1.42142	2.1597e-09	3.66926e-07	down-regulated
POPTR_0004s19970	GO:0005576-extracellular region;GO:0008083-growth factor activity;GO:0008283-cell proliferation;	down	POPTRDRAFT_594834	Predicted protein [Source:UniProtKB/TrEMBL;Acc:A9P9C4]	chr4:19636829-19637741	97.8399	261.196	-1.41664	3.93518e-17	1.33715e-14	down-regulated
POPTR_0015s05510	GO:0005575-cellular_component;GO:0003674-molecular_function;GO:0008150-biological_process;	down	POPTRDRAFT_265712	Predicted protein [Source:UniProtKB/TrEMBL;Acc:B9N369]	chr15:5839871-5842079	19.7318	52.5771	-1.41391	0.000232805	0.0164282	down-regulated
POPTR_0004s19470	GO:0005575-cellular_component;GO:0003674-molecular_function;GO:0008150-biological_process;	down	POPTRDRAFT_831341	Predicted protein [Source:UniProtKB/TrEMBL;Acc:A9PEW1]	chr4:19310206-19311208	85.2963	224.159	-1.39397	1.83312e-14	4.98305e-12	down-regulated
POPTR_0001s04590	GO:0005575-cellular_component;GO:0003674-molecular_function;GO:0008150-biological_process;	down	POPTRDRAFT_639672	Predicted protein [Source:UniProtKB/TrEMBL;Acc:A9PIA1]	chr1:3577226-3578311	31.9606	81.3437	-1.34774	7.96755e-06	0.000793228	down-regulated
POPTR_0018s11050	GO:0005575-cellular_component;GO:0003674-molecular_function;GO:0008150-biological_process;	down	POPTRDRAFT_779521	Predicted protein [Source:UniProtKB/TrEMBL;Acc:B9IM88]	chr18:11863910-11864896	47.7193	120.388	-1.33505	7.25199e-08	1.03993e-05	down-regulated
POPTR_0013s13480	GO:0046872-metal ion binding;	down	POPTRDRAFT_744962	Predicted protein [Source:UniProtKB/TrEMBL;Acc:B9N5V0]	chr13:13951215-13952160	54.583	135.825	-1.31523	1.62353e-08	2.55042e-06	down-regulated
POPTR_0010s22950	GO:0005215-transporter activity;GO:0016020-membrane;GO:0006810-transport;	down	POPTRDRAFT_567607	Aquaporin, MIP family, PIP subfamily [Source:UniProtKB/TrEMBL;Acc:A9P7U3]	chr10:19653001-19656217	102.776	254.59	-1.30867	7.60976e-15	2.12401e-12	down-regulated
POPTR_0010s15940	GO:0005575-cellular_component;GO:0003674-molecular_function;GO:0008150-biological_process;	down	XM_002314934.1	predicted protein, mRNA [source:RefSeq DNA_predicted;Acc:XM_002314934.1]	chr10:15001128-15002453	30.0568	73.7243	-1.29445	5.42622e-05	0.00440595	down-regulated
POPTR_0006s28990	GO:0016820-hydrolase activity, acting on acid anhydrides, catalyzing transmembrane movement of substances;GO:0006812-cation transport;GO:0016020-membrane;GO:0003824-catalytic activity;GO:0008152-metabolic process;GO:0015662-ATPase activity, coupled to transmembrane movement of ions, phosphorylative mechanism;GO:0006754-ATP biosynthetic process;GO:0005524-ATP binding;	down	POPTRDRAFT_828261	Autoinhibited H+ ATPase [Source:UniProtKB/TrEMBL;Acc:B9N695]	chr6:26485603-26492294	79.4332	194.607	-1.29275	1.86335e-11	3.78248e-09	down-regulated
POPTR_0002s09330	GO:0006633-fatty acid biosynthetic process;GO:0008152-metabolic process;GO:0003989-acetyl-CoA carboxylase activity;GO:0016874-ligase activity;GO:0005524-ATP binding;	down	POPTRDRAFT_830215	Predicted protein [Source:UniProtKB/TrEMBL;Acc:B9GUK0]	chr2:6624999-6638873	20.7774	50.4509	-1.27986	0.000843118	0.0487185	down-regulated
POPTR_0017s01410	GO:0051287-NAD binding;GO:0000287-magnesium ion binding;GO:0055114-oxidation-reduction process;GO:0016616-oxidoreductase activity, acting on the CH-OH group of donors, NAD or NADP as acceptor;	down	POPTRDRAFT_678577	Isocitrate dehydrogenase [NADP] [Source:UniProtKB/TrEMBL;Acc:B9MX26]	chr17:988862-993105	27.1837	65.764	-1.27456	0.000178174	0.0129232	down-regulated
POPTR_0014s13170	GO:0016787-hydrolase activity;GO:0008152-metabolic process;	down	POPTRDRAFT_731943	Predicted protein [Source:UniProtKB/TrEMBL;Acc:B9I9Z1]	chr14:9696017-9698594	76.3185	183.851	-1.26843	1.63144e-10	3.10978e-08	down-regulated
POPTR_0002s14740	GO:0016765-transferase activity, transferring alkyl or aryl (other than methyl) groups;	down	EPSPS	3-phosphoshikimate 1-carboxyvinyltransferase [source:UniProtKB/TrEMBL;Acc:B9GPE8_POPTR]	chr2:10942651-10947289	25.6721	61.7781	-1.26689	0.000250673	0.0174917	down-regulated
POPTR_0013s15380	GO:0004497-monooxygenase activity;GO:0020037-heme binding;GO:0009055-electron carrier activity;	down	C4H2|CYP73A42	Cytochrome P450 cinnamate 4-hydroxylaseTrans-cinnamate 4-monooxygenase [source:UniProtKB/TrEMBL;Acc:A9PBZ7_POPTR]	chr13:15377402-15381827	52.1035	124.996	-1.26243	2.46327e-07	3.31915e-05	down-regulated
POPTR_0001s36330	GO:0005575-cellular_component;GO:0003674-molecular_function;GO:0008150-biological_process;	down	-	-	chr1:34890669-34893332	55.4341	132.487	-1.25701	7.60049e-08	1.07999e-05	down-regulated
POPTR_0001s31220	GO:0008171-O-methyltransferase activity;	down	CAM2	Caffeoyl-CoA O-methyltransferase 2 [source:UniProtKB/Swiss-Prot;Acc:CAMT2_POPTR]	chr1:29549731-29551375	44.2977	105.245	-1.24845	1.83198e-06	0.000200243	down-regulated
POPTR_0002s25260	GO:0005575-cellular_component;GO:0003674-molecular_function;GO:0008150-biological_process;	down	POPTRDRAFT_830598	Predicted protein [Source:UniProtKB/TrEMBL;Acc:A9PGV8]	chr2:22388189-22389639	144.042	341.07	-1.24358	6.25503e-18	2.24757e-15	down-regulated
POPTR_0012s02730	GO:0005575-cellular_component;GO:0003674-molecular_function;GO:0008150-biological_process;	down	POPTRDRAFT_569605	Predicted protein [Source:UniProtKB/TrEMBL;Acc:A9PB29]	chr12:2243395-2247009	25.4528	59.6917	-1.22971	0.000495689	0.0307455	down-regulated
POPTR_0008s04390	GO:0016021-integral to membrane;	down	POPTRDRAFT_563785	Stress-induced hydrophobic peptide [Source:UniProtKB/TrEMBL;Acc:B9HLY6]	chr8:2467862-2468146	39.2919	90.8589	-1.2094	2.24563e-05	0.00206473	down-regulated
POPTR_0017s12210	GO:0045449-regulation of transcription, DNA-dependent;GO:0003677-DNA binding;	down	NAC028	NAC domain protein, IPR003441 [source:UniProtKB/TrEMBL;Acc:B9IK05_POPTR]	chr17:12391352-12392955	56.2928	129.256	-1.19921	3.34412e-07	4.35586e-05	down-regulated
POPTR_0018s01570	GO:0005575-cellular_component;GO:0003674-molecular_function;GO:0008150-biological_process;	down	POPTRDRAFT_261013	Predicted protein [Source:UniProtKB/TrEMBL;Acc:B9IKW1]	chr18:1474061-1474848	105.13	241.064	-1.19724	2.59237e-12	5.66713e-10	down-regulated
POPTR_0004s14240	GO:0055114-oxidation-reduction process;GO:0004601-peroxidase activity;GO:0020037-heme binding;GO:0006979-response to oxidative stress;	down	POPTRDRAFT_800693	Predicted protein [Source:UniProtKB/TrEMBL;Acc:B9H428]	chr4:14712372-14713958	52.5182	120.162	-1.19409	9.20735e-07	0.000109441	down-regulated
POPTR_0011s15960	GO:0003824-catalytic activity;GO:0044237-cellular metabolic process;GO:0050662-coenzyme binding;	down	POPTRDRAFT_823130	Predicted protein [Source:UniProtKB/TrEMBL;Acc:B9I0W2]	chr11:17950390-17956280	53.5141	120.537	-1.17149	1.47371e-06	0.000165124	down-regulated
POPTR_0017s00850	GO:0005575-cellular_component;GO:0003674-molecular_function;GO:0008150-biological_process;	down	-	-	chr17:637765-640088	33.3969	75.0788	-1.16869	0.000124141	0.00948841	down-regulated
POPTR_0002s19000	GO:0006730-one-carbon metabolic process;GO:0004478-methionine adenosyltransferase activity;GO:0005524-ATP binding;	down	ADOMET5	S-adenosylmethionine synthetase 5 [source:UniProtKB/TrEMBL;Acc:B9GSZ3_POPTR]	chr2:14899108-14901937	57.4633	128.496	-1.16101	7.36711e-07	8.89202e-05	down-regulated
POPTR_0002s12930	GO:0005575-cellular_component;GO:0003674-molecular_function;GO:0008150-biological_process;	down	POPTRDRAFT_644143	Predicted protein [Source:UniProtKB/TrEMBL;Acc:B9GNX6]	chr2:9610759-9611670	29.1512	65.0493	-1.15798	0.000473982	0.0295163	down-regulated
POPTR_0014s06580	GO:0005575-cellular_component;GO:0003674-molecular_function;GO:0008150-biological_process;	down	POPTRDRAFT_244069	Predicted protein [Source:UniProtKB/TrEMBL;Acc:B9IC04]	chr14:4998740-5001443	27.657	61.3428	-1.14925	0.000674629	0.0402473	down-regulated
POPTR_0010s05540	GO:0005575-cellular_component;GO:0003674-molecular_function;GO:0008150-biological_process;	down	POPTRDRAFT_566023	Predicted protein [Source:UniProtKB/TrEMBL;Acc:B9HTU3]	chr10:6983230-6983681	35.1768	77.6858	-1.14303	0.000226168	0.016087	down-regulated
POPTR_0007s01850	GO:0005575-cellular_component;GO:0003674-molecular_function;GO:0008150-biological_process;	down	POPTRDRAFT_562225	Predicted protein [Source:UniProtKB/TrEMBL;Acc:B9HH42]	chr7:1064871-1069075	33.016	72.8697	-1.14215	0.000322793	0.0213337	down-regulated
POPTR_0009s12420	GO:0006508-proteolysis;GO:0008234-cysteine-type peptidase activity;	down	-	Putative uncharacterized protein [source:UniProtKB/TrEMBL;Acc:A9P833_POPTR]	chr9:10138881-10141525	33.8613	74.6687	-1.14087	0.000171346	0.0126331	down-regulated
POPTR_0008s19040	GO:0005575-cellular_component;GO:0003674-molecular_function;GO:0008150-biological_process;	down	POPTRDRAFT_820859	Predicted protein [Source:UniProtKB/TrEMBL;Acc:B9HLQ7]	chr8:13030081-13031073	149.55	328.053	-1.1333	4.13561e-15	1.18608e-12	down-regulated
POPTR_0006s08530	GO:0046872-metal ion binding;	down	-	Putative uncharacterized protein [source:UniProtKB/TrEMBL;Acc:A9PGL7_POPTR]	chr6:6215402-6215859	239.87	520.988	-1.119	1.3405e-22	6.447e-20	down-regulated
POPTR_0018s10950	GO:0005575-cellular_component;GO:0003674-molecular_function;GO:0008150-biological_process;	down	-	Putative uncharacterized protein [source:UniProtKB/TrEMBL;Acc:A9P9E9_POPTR]	chr18:11781496-11784077	104.528	226.553	-1.11596	1.79749e-10	3.38503e-08	down-regulated
POPTR_0017s14100	GO:0005575-cellular_component;GO:0003674-molecular_function;GO:0008150-biological_process;	down	POPTRDRAFT_580760	Predicted protein [Source:UniProtKB/TrEMBL;Acc:B9N1Z4]	chr17:14276912-14277867	30.2618	65.4529	-1.11296	0.000748173	0.0441295	down-regulated
POPTR_0017s11900	GO:0005575-cellular_component;GO:0003674-molecular_function;GO:0008150-biological_process;	down	POPTRDRAFT_736316	Predicted protein [Source:UniProtKB/TrEMBL;Acc:B9IJX4]	chr17:11865881-11867237	191.204	412.468	-1.10917	6.51739e-18	2.31523e-15	down-regulated
POPTR_0683s00200	GO:0016787-hydrolase activity;	down	POPTRDRAFT_658531	Predicted protein [Source:UniProtKB/TrEMBL;Acc:B9HV55]	scaffold_683:3519-7961	35.8981	77.2206	-1.10508	0.000226168	0.016087	down-regulated
POPTR_0001s30370	GO:0005515-protein binding;	down	POPTRDRAFT_707404	Predicted protein [Source:UniProtKB/TrEMBL;Acc:B9GHW1]	chr1:28858662-28861524	41.3314	88.8393	-1.10396	0.000105327	0.00821106	down-regulated
POPTR_0005s17270	GO:0003849-3-deoxy-7-phosphoheptulonate synthase activity;GO:0009073-aromatic amino acid family biosynthetic process;	down	DHS4	2-dehydro-3-deoxyphosphoheptonate aldolase/ 3-deoxy-d-arabino-heptulosonate 7-phosphate synthetasePutative uncharacterized protein [source:UniProtKB/TrEMBL;Acc:A9PF21_POPTR]	chr5:14527424-14532017	71.4447	152.554	-1.09442	3.11685e-07	4.09395e-05	down-regulated
POPTR_0013s08110	GO:0006813-potassium ion transport;GO:0016020-membrane;GO:0015079-potassium ion transmembrane transporter activity;	down	POPTRDRAFT_596946	Predicted protein [Source:UniProtKB/TrEMBL;Acc:B9N126]	chr13:7052757-7057838	35.9564	76.0567	-1.08083	0.000308721	0.0207101	down-regulated
POPTR_0006s12890	GO:0005575-cellular_component;GO:0003674-molecular_function;GO:0008150-biological_process;	down	-	-	chr6:10057758-10058044	46.48	97.8487	-1.07394	5.90378e-05	0.00475666	down-regulated
POPTR_0016s14210	GO:0006468-protein phosphorylation;GO:0005524-ATP binding;GO:0004672-protein kinase activity;	down	-	-	chr16:13441986-13444298	34.3159	71.6196	-1.06148	0.000679177	0.0404414	down-regulated
POPTR_0004s16660	GO:0003700-sequence-specific DNA binding transcription factor activity;GO:0043565-sequence-specific DNA binding;GO:0006355-regulation of transcription, DNA-dependent;	down	POPTRDRAFT_195596	Predicted protein [Source:UniProtKB/TrEMBL;Acc:B9H0U8]	chr4:17055528-17061631	40.8622	85.0859	-1.05815	0.000170592	0.0126073	down-regulated
POPTR_0001s25180	GO:0008152-metabolic process;GO:0016491-oxidoreductase activity;	down	POPTRDRAFT_706088	Predicted protein [Source:UniProtKB/TrEMBL;Acc:A9PEY3]	chr1:24382577-24384631	36.7293	76.1248	-1.05144	0.000474012	0.0294594	down-regulated
POPTR_0007s02510	GO:0005575-cellular_component;GO:0003674-molecular_function;GO:0008150-biological_process;	down	MYB162	Predicted protein [source:UniProtKB/TrEMBL;Acc:B9HHE5_POPTR]	chr7:1486744-1488006	46.3886	95.2132	-1.03739	0.000106882	0.00831153	down-regulated
POPTR_0006s24900	GO:0006508-proteolysis;GO:0004197-cysteine-type endopeptidase activity;	down	POPTRDRAFT_653937	Predicted protein [Source:UniProtKB/TrEMBL;Acc:B9HDZ0]	chr6:23411690-23415581	73.5612	150.089	-1.0288	1.28632e-06	0.000147296	down-regulated
POPTR_0003s06700	GO:0016491-oxidoreductase activity;	down	-	-	chr3:8237844-8240760	42.2742	86.2275	-1.02837	0.00029101	0.0197338	down-regulated
POPTR_0002s18140	GO:0005575-cellular_component;GO:0003674-molecular_function;GO:0008150-biological_process;	down	XM_002337958.1	predicted protein, mRNA [source:RefSeq DNA_predicted;Acc:XM_002337958.1]	chr2:14034151-14035188	75.9421	153.486	-1.01514	1.2071e-06	0.000140803	down-regulated
POPTR_0002s18160	GO:0046983-protein dimerization activity;GO:0008171-O-methyltransferase activity;	down	COMT6	Catechol o-methyltransferase [source:UniProtKB/TrEMBL;Acc:B9GRS0_POPTR]	chr2:14112478-14114218	56.8615	114.791	-1.01349	3.30713e-05	0.00284023	down-regulated
POPTR_0006s24320	GO:0004497-monooxygenase activity;GO:0020037-heme binding;GO:0009055-electron carrier activity;	down	CYP711A8	Cytochrome P450 [source:UniProtKB/TrEMBL;Acc:B9HDD3_POPTR]	chr6:22955121-22957982	58.948	118.994	-1.01337	2.32151e-05	0.00211583	down-regulated
POPTR_0012s13790	GO:0008270-zinc ion binding;GO:0055114-oxidation-reduction process;GO:0016491-oxidoreductase activity;	down	POPTRDRAFT_823499	Predicted protein [Source:UniProtKB/TrEMBL;Acc:B9I4E5]	chr12:13789796-13793081	70.4145	141.403	-1.00587	3.82967e-06	0.000397739	down-regulated
POPTR_0001s30990	GO:0005515-protein binding;	down	POPTRDRAFT_175261	Predicted protein [Source:UniProtKB/TrEMBL;Acc:B9GHC0]	chr1:29404044-29405402	73.4813	147.099	-1.00134	3.02666e-06	0.000318574	down-regulated
POPTR_0012s01510	GO:0005575-cellular_component;GO:0003674-molecular_function;GO:0008150-biological_process;	OW	-	-	chr12:1136902-1137136	0	29.1244	down-regulated	2.15543e-09	3.68202e-07	down-regulated
POPTR_0005s26030	GO:0005575-cellular_component;GO:0003674-molecular_function;GO:0008150-biological_process;	up	POPTRDRAFT_715445	Predicted protein [Source:UniProtKB/TrEMBL;Acc:B9H4W9]	chr5:24170204-24171356	343.766	171.008	1.00736	8.18531e-16	2.48428e-13	up-regulated
POPTR_0006s27860	GO:0019538-protein metabolic process;GO:0005524-ATP binding;GO:0005515-protein binding;	up	-	-	chr6:25706601-25713970	76.6299	37.6261	1.02617	0.000118512	0.00917029	up-regulated
POPTR_0004s04120	GO:0005575-cellular_component;GO:0003674-molecular_function;GO:0008150-biological_process;	up	POPTRDRAFT_555823	Predicted protein [Source:UniProtKB/TrEMBL;Acc:B9H2X1]	chr4:2962289-2964654	548.253	266.657	1.03986	1.01737e-25	5.30066e-23	up-regulated
POPTR_0007s14590	GO:0003700-sequence-specific DNA binding transcription factor activity;GO:0043565-sequence-specific DNA binding;GO:0005634-nucleus;GO:0006355-regulation of transcription, DNA-dependent;	up	POPTRDRAFT_718007	Predicted protein [Source:UniProtKB/TrEMBL;Acc:B9HFT7]	chr7:14345207-14346764	123.428	59.8401	1.04449	6.06896e-07	7.35356e-05	up-regulated
POPTR_0017s02810	GO:0005575-cellular_component;GO:0003674-molecular_function;GO:0008150-biological_process;	up	POPTRDRAFT_830535	Predicted protein [Source:UniProtKB/TrEMBL;Acc:B9GUS2]	chr17:2012425-2013533	82.1741	39.4275	1.05948	4.26405e-05	0.00354517	up-regulated
POPTR_0006s07320	GO:0005575-cellular_component;GO:0003674-molecular_function;GO:0008150-biological_process;	up	POPTRDRAFT_652851	Predicted protein [Source:UniProtKB/TrEMBL;Acc:B9HAX6]	chr6:5259905-5260734	66.8854	31.9003	1.06812	0.00025535	0.0175826	up-regulated
POPTR_0001s31910	GO:0005575-cellular_component;GO:0003674-molecular_function;GO:0008150-biological_process;	up	POPTRDRAFT_549850	Predicted protein [Source:UniProtKB/TrEMBL;Acc:B9GGB7]	chr1:30293733-30295260	61.8979	29.332	1.07742	0.000511707	0.0316762	up-regulated
POPTR_0006s18240	GO:0006629-lipid metabolic process;GO:0016788-hydrolase activity, acting on ester bonds;	up	POPTRDRAFT_580490	Predicted protein [Source:UniProtKB/TrEMBL;Acc:B9N312]	chr6:16541006-16543627	927.695	436.662	1.08713	2.84232e-45	3.29088e-42	up-regulated
POPTR_0009s02100	GO:0031072-heat shock protein binding;GO:0006457-protein folding;GO:0051082-unfolded protein binding;	up	POPTRDRAFT_558228	Predicted protein [Source:UniProtKB/TrEMBL;Acc:B9HQ81]	chr9:2708493-2710845	98.4462	45.4572	1.11483	3.81733e-06	0.000397779	up-regulated
POPTR_0006s18230	GO:0006629-lipid metabolic process;GO:0016788-hydrolase activity, acting on ester bonds;	up	-	Putative uncharacterized protein [source:UniProtKB/TrEMBL;Acc:A9PET2_POPTR]	chr6:16502258-16504798	171.358	79.1058	1.11516	9.28125e-10	1.63921e-07	up-regulated
POPTR_0015s13410	GO:0005575-cellular_component;GO:0003674-molecular_function;GO:0008150-biological_process;	up	POPTRDRAFT_776680	Predicted protein [Source:UniProtKB/TrEMBL;Acc:B9ID54]	chr15:13386557-13388535	75.0015	33.94	1.14393	3.2835e-05	0.0028277	up-regulated
POPTR_0001s43320	GO:0016597-amino acid binding;GO:0008152-metabolic process;	up	POPTRDRAFT_550416	Predicted protein [Source:UniProtKB/TrEMBL;Acc:B9GIE7]	chr1:43362073-43365972	108.531	49.0411	1.14604	9.65543e-07	0.000114333	up-regulated
POPTR_0002s03590	GO:0005575-cellular_component;GO:0003674-molecular_function;GO:0008150-biological_process;	up	POPTRDRAFT_816067	Predicted protein [Source:UniProtKB/TrEMBL;Acc:B9GRM4]	chr2:2226692-2227874	119.638	53.266	1.16739	1.22539e-07	1.70253e-05	up-regulated
POPTR_0016s07090	GO:0009058-biosynthetic process;	up	POPTRDRAFT_835465	Predicted protein [Source:UniProtKB/TrEMBL;Acc:B9IIL6]	chr16:4936974-4943292	48.6933	21.6539	1.1691	0.00080129	0.0464733	up-regulated
POPTR_0005s25480	GO:0016787-hydrolase activity;	up	POPTRDRAFT_818768	Predicted protein [Source:UniProtKB/TrEMBL;Acc:B9H4H5]	chr5:23717700-23721153	60.3181	26.5311	1.18491	0.000159159	0.0119316	up-regulated
POPTR_0007s04380	GO:0005575-cellular_component;GO:0003674-molecular_function;GO:0008150-biological_process;	up	POPTRDRAFT_562490	Predicted protein [Source:UniProtKB/TrEMBL;Acc:B9HEX8]	chr7:2715272-2715428	234.754	102.314	1.19815	2.82758e-14	7.55496e-12	up-regulated
POPTR_0008s15570	GO:0008898-homocysteine S-methyltransferase activity;	up	HMT3	Homocysteine s-methyltransferase [source:UniProtKB/TrEMBL;Acc:B9HK01_POPTR]	chr8:10341583-10345273	105.53	45.3699	1.21785	3.39716e-07	4.40659e-05	up-regulated
POPTR_0009s12140	GO:0016779-nucleotidyltransferase activity;GO:0016740-transferase activity;GO:0009058-biosynthetic process;	up	POPTRDRAFT_721986	Predicted protein [Source:UniProtKB/TrEMBL;Acc:B9HRL0]	chr9:9947377-9953015	455.655	195.626	1.21984	4.39449e-27	2.41011e-24	up-regulated
POPTR_0004s07270	GO:0005575-cellular_component;GO:0003674-molecular_function;GO:0008150-biological_process;	up	POPTRDRAFT_198884	Predicted protein [Source:UniProtKB/TrEMBL;Acc:B9H3K8]	chr4:5989060-5992560	48.3198	20.5724	1.2319	0.000464048	0.0290132	up-regulated
POPTR_0010s16160	GO:0006413-translational initiation;GO:0003743-translation initiation factor activity;	up	POPTRDRAFT_723991	Predicted protein [Source:UniProtKB/TrEMBL;Acc:A9PDW0]	chr10:15170769-15171530	979.085	412.667	1.24646	2.64178e-58	3.75385e-55	up-regulated
POPTR_0010s13840	GO:0005575-cellular_component;GO:0003674-molecular_function;GO:0008150-biological_process;	up	PTRLHT3	Lysine/histidine transporter [source:UniProtKB/TrEMBL;Acc:B9HWL0_POPTR]	chr10:13557420-13561132	54.1802	22.6588	1.25769	0.000154845	0.0116641	up-regulated
POPTR_0011s15160	GO:0016020-membrane;	up	POPTRDRAFT_1094755	Predicted protein [Source:UniProtKB/TrEMBL;Acc:B9I0P0]	chr11:17306855-17308808	49.1061	20.5289	1.25825	0.000319527	0.0213434	up-regulated
POPTR_0015s14520	GO:0005575-cellular_component;GO:0003674-molecular_function;GO:0008150-biological_process;	up	POPTRDRAFT_253510	Predicted protein [Source:UniProtKB/TrEMBL;Acc:B9ICV2]	chr15:14087105-14088505	198.378	82.4911	1.26594	3.8338e-13	9.14874e-11	up-regulated
POPTR_0002s08560	GO:0016020-membrane;	up	POPTRDRAFT_410051	Predicted protein [Source:UniProtKB/TrEMBL;Acc:B9GU55]	chr2:5980303-5983087	357.331	148.006	1.27161	1.16013e-22	5.66671e-20	up-regulated
POPTR_0014s03190	GO:0005575-cellular_component;GO:0003674-molecular_function;GO:0008150-biological_process;	up	POPTRDRAFT_677823	Predicted protein [Source:UniProtKB/TrEMBL;Acc:B9MVM8]	chr14:2559923-2560929	89.337	36.972	1.27282	7.4832e-07	8.96293e-05	up-regulated
POPTR_0002s24310	GO:0005575-cellular_component;GO:0003674-molecular_function;GO:0008150-biological_process;	up	POPTRDRAFT_816898	Predicted protein [Source:UniProtKB/TrEMBL;Acc:B9GNJ9]	chr2:21702157-21705941	49.1889	20.3213	1.27534	0.000319527	0.0213434	up-regulated
POPTR_0005s25500	GO:0016020-membrane;	up	N21L12	Putative uncharacterized protein [source:UniProtKB/TrEMBL;Acc:A9P9F1_POPTR]	chr5:23734146-23737052	102.947	42.4261	1.27888	1.9018e-07	2.60755e-05	up-regulated
POPTR_0013s11000	GO:0005575-cellular_component;GO:0003674-molecular_function;GO:0008150-biological_process;	up	-	-	chr13:11675230-11683295	49.3426	20.1204	1.29417	0.000319527	0.0213434	up-regulated
POPTR_0017s12630	GO:0019538-protein metabolic process;GO:0016887-ATPase activity;GO:0005524-ATP binding;GO:0005515-protein binding;	up	POPTRDRAFT_778578	Predicted protein [Source:UniProtKB/TrEMBL;Acc:B9IK45]	chr17:12826812-12833217	205.015	83.4445	1.29684	3.59877e-14	9.45389e-12	up-regulated
POPTR_0006s24340	GO:0045454-cell redox homeostasis;GO:0015035-protein disulfide oxidoreductase activity;GO:0009055-electron carrier activity;	up	PTRGRX10	Putative uncharacterized protein [source:UniProtKB/TrEMBL;Acc:A9PAJ8_POPTR]	chr6:22976661-22977589	132.634	53.7086	1.30423	1.12966e-09	1.97287e-07	up-regulated
POPTR_0002s16650	GO:0009269-response to desiccation;	up	POPTRDRAFT_816615	Predicted protein [Source:UniProtKB/TrEMBL;Acc:B9GQE0]	chr2:12456750-12457867	137.166	55.4353	1.30705	5.61987e-10	1.02141e-07	up-regulated
POPTR_0001s06980	GO:0016020-membrane;	up	POPTRDRAFT_1065707	Predicted protein [Source:UniProtKB/TrEMBL;Acc:B9GLW7]	chr1:5334064-5336530	163.973	66.0018	1.31288	1.52958e-11	3.16664e-09	up-regulated
POPTR_0006s08830	GO:0005575-cellular_component;GO:0003674-molecular_function;GO:0008150-biological_process;	up	POPTRDRAFT_416625	Predicted protein [Source:UniProtKB/TrEMBL;Acc:B9HBT8]	chr6:6497221-6500878	75.3752	30.057	1.32639	6.25398e-06	0.000630663	up-regulated
POPTR_0003s07360	GO:0005575-cellular_component;GO:0003674-molecular_function;GO:0008150-biological_process;	up	POPTRDRAFT_799700	Predicted protein [Source:UniProtKB/TrEMBL;Acc:B9GYA4]	chr3:8923215-8924460	45.0559	17.7866	1.34093	0.000247534	0.0173501	up-regulated
POPTR_0003s06210	GO:0005575-cellular_component;GO:0003674-molecular_function;GO:0008150-biological_process;	up	POPTRDRAFT_817062	Predicted protein [Source:UniProtKB/TrEMBL;Acc:B9GWB8]	chr3:7671730-7673520	197.836	77.9342	1.34398	2.98371e-14	7.90455e-12	up-regulated
POPTR_0005s00390	GO:0016021-integral to membrane;	up	POPTRDRAFT_581595	Stress-induced hydrophobic peptide [Source:UniProtKB/TrEMBL;Acc:B9N408]	chr5:125633-126091	48.0196	18.6144	1.3672	0.000140939	0.010668	up-regulated
POPTR_0002s11860	GO:0005743-mitochondrial inner membrane;GO:0022900-electron transport chain;GO:0016651-oxidoreductase activity, acting on NADH or NADPH;	up	POPTRDRAFT_409930	Predicted protein [Source:UniProtKB/TrEMBL;Acc:B9GNN9]	chr2:8798153-8800706	60.0661	23.2614	1.36861	2.84142e-05	0.00252346	up-regulated
POPTR_0017s02410	GO:0005575-cellular_component;GO:0003674-molecular_function;GO:0008150-biological_process;	up	POPTRDRAFT_552893	Predicted protein [Source:UniProtKB/TrEMBL;Acc:B9GUN1]	chr17:1746405-1748303	389.847	149.768	1.38018	9.25802e-28	5.16812e-25	up-regulated
POPTR_0019s10360	GO:0005575-cellular_component;GO:0003674-molecular_function;GO:0008150-biological_process;	up	POPTRDRAFT_1108307	Predicted protein [Source:UniProtKB/TrEMBL;Acc:B9IQA9]	chr19:11920011-11927301	54.5856	20.8516	1.38836	4.5969e-05	0.00379165	up-regulated
POPTR_0014s09570	GO:0005575-cellular_component;GO:0003674-molecular_function;GO:0008150-biological_process;	up	POPTRDRAFT_824036	Predicted protein [Source:UniProtKB/TrEMBL;Acc:B9I8Z4]	chr14:7141964-7143721	41.1376	15.685	1.39107	0.000345263	0.0225329	up-regulated
POPTR_0014s06470	GO:0005575-cellular_component;GO:0003674-molecular_function;GO:0008150-biological_process;	up	POPTRDRAFT_572103	Predicted protein [Source:UniProtKB/TrEMBL;Acc:B9IBZ3]	chr14:4907468-4911074	50.1771	18.994	1.40149	6.3005e-05	0.00505026	up-regulated
POPTR_0012s14560	GO:0004857-enzyme inhibitor activity;GO:0030599-pectinesterase activity;	up	-	Putative uncharacterized protein [source:UniProtKB/TrEMBL;Acc:A9PD34_POPTR]	chr12:14415231-14416201	59.2329	22.0383	1.42639	2.25076e-05	0.00206337	up-regulated
POPTR_0013s14860	GO:0005975-carbohydrate metabolic process;GO:0016762-xyloglucan:xyloglucosyl transferase activity;GO:0005618-cell wall;GO:0048046-apoplast;GO:0006073-cellular glucan metabolic process;GO:0004553-hydrolase activity, hydrolyzing O-glycosyl compounds;	up	POPTRDRAFT_571855	Predicted protein [Source:UniProtKB/TrEMBL;Acc:A9PC40]	chr13:14956649-14959345	279.406	103.895	1.42724	2.62294e-21	1.12323e-18	up-regulated
POPTR_0005s26810	GO:0005575-cellular_component;GO:0003674-molecular_function;GO:0008150-biological_process;	up	POPTRDRAFT_862647	Predicted protein [Source:UniProtKB/TrEMBL;Acc:B9H5D4]	chr5:24680510-24682640	55.4673	20.2602	1.45299	3.07699e-05	0.00267193	up-regulated
POPTR_0004s01510	GO:0055114-oxidation-reduction process;GO:0004601-peroxidase activity;GO:0020037-heme binding;GO:0006979-response to oxidative stress;	up	PO1	PeroxidasePredicted protein [source:UniProtKB/TrEMBL;Acc:A9PHA0_POPTR]	chr4:865982-867990	137.089	48.5011	1.49902	6.72075e-12	1.41958e-09	up-regulated
POPTR_0001s13390	GO:0006071-glycerol metabolic process;GO:0008889-glycerophosphodiester phosphodiesterase activity;	up	POPTRDRAFT_548064	Predicted protein [Source:UniProtKB/TrEMBL;Acc:B9GMQ2]	chr1:10478334-10481275	35.6309	12.5072	1.51037	0.000821744	0.0475714	up-regulated
POPTR_0005s00790	GO:0005575-cellular_component;GO:0003674-molecular_function;GO:0008150-biological_process;	up	POPTRDRAFT_750226	Predicted protein [Source:UniProtKB/TrEMBL;Acc:A9PG30]	chr5:363242-363937	59.644	20.6874	1.52762	5.92655e-06	0.000603485	up-regulated
POPTR_0010s21350	GO:0005575-cellular_component;GO:0003674-molecular_function;GO:0008150-biological_process;	up	POPTRDRAFT_822482	Predicted protein [Source:UniProtKB/TrEMBL;Acc:B9HTJ7]	chr10:18668640-18671686	433.54	150.093	1.53031	3.12163e-35	2.50219e-32	up-regulated
POPTR_0012s07820	GO:0005575-cellular_component;GO:0003674-molecular_function;GO:0008150-biological_process;	up	POPTRDRAFT_814282	Predicted protein [Source:UniProtKB/TrEMBL;Acc:A9PAA8]	chr12:8774236-8775282	49.5701	16.9688	1.54659	2.40783e-05	0.00218812	up-regulated
POPTR_0013s10350	GO:0003824-catalytic activity;GO:0009116-nucleoside metabolic process;	up	POPTRDRAFT_740814	Predicted protein [Source:UniProtKB/TrEMBL;Acc:A9PGW6]	chr13:10469873-10471829	7465.37	2536.05	1.55763	0	0	up-regulated
POPTR_0002s03060	GO:0016020-membrane;	up	POPTRDRAFT_816039	Predicted protein [Source:UniProtKB/TrEMBL;Acc:A9PD22]	chr2:1904486-1907601	52.0512	17.6348	1.56151	1.36716e-05	0.00132318	up-regulated
POPTR_0014s03410	GO:0005575-cellular_component;GO:0003674-molecular_function;GO:0008150-biological_process;	up	POPTRDRAFT_740321	Predicted protein [Source:UniProtKB/TrEMBL;Acc:B9MVK6]	chr14:2746994-2751216	65.4301	22.0702	1.56785	1.94845e-06	0.000210763	up-regulated
POPTR_0013s10380	GO:0003824-catalytic activity;GO:0009116-nucleoside metabolic process;	up	-	Putative uncharacterized protein [source:UniProtKB/TrEMBL;Acc:A9PFD1_POPTR]	chr13:10552983-10554885	1666.08	541.218	1.62218	4.14448e-142	1.61951e-138	up-regulated
POPTR_0013s10370	GO:0003824-catalytic activity;GO:0009116-nucleoside metabolic process;	up	-	Putative uncharacterized protein [source:UniProtKB/TrEMBL;Acc:A9PFE2_POPTR]	chr13:10512190-10514111	4466.71	1447.83	1.62532	0	0	up-regulated
POPTR_0002s01570	GO:0004556-alpha-amylase activity;GO:0005975-carbohydrate metabolic process;GO:0005509-calcium ion binding;	up	POPTRDRAFT_798380	Predicted protein [Source:UniProtKB/TrEMBL;Acc:B9GQ54]	chr2:843655-848240	50.6647	16.2354	1.64184	1.56226e-05	0.00149352	up-regulated
POPTR_0019s05050	GO:0006520-cellular amino acid metabolic process;GO:0055114-oxidation-reduction process;GO:0016491-oxidoreductase activity;	up	POPTRDRAFT_826140	Predicted protein [Source:UniProtKB/TrEMBL;Acc:B9IPQ2]	chr19:5270143-5273185	34.3439	10.9903	1.64382	0.000294783	0.0199033	up-regulated
POPTR_0006s13160	GO:0005575-cellular_component;GO:0003674-molecular_function;GO:0008150-biological_process;	up	POPTRDRAFT_589416	Predicted protein [Source:UniProtKB/TrEMBL;Acc:B9MTA5]	chr6:10380014-10381248	39.9678	12.5906	1.66649	0.000149611	0.0112971	up-regulated
POPTR_0004s17910	GO:0005575-cellular_component;GO:0003674-molecular_function;GO:0008150-biological_process;	up	POPTRDRAFT_818181	Predicted protein [Source:UniProtKB/TrEMBL;Acc:B9H180]	chr4:17947737-17951914	124.408	38.9586	1.67507	1.7462e-12	3.87148e-10	up-regulated
POPTR_0004s01880	GO:0005975-carbohydrate metabolic process;GO:0004553-hydrolase activity, hydrolyzing O-glycosyl compounds;	up	POPTRDRAFT_856874	Predicted protein [Source:UniProtKB/TrEMBL;Acc:B9H1E9]	chr4:1157743-1160913	32.9697	10.3047	1.67784	0.000713431	0.0421599	up-regulated
POPTR_0004s04450	GO:0005575-cellular_component;GO:0003674-molecular_function;GO:0008150-biological_process;	up	-	Putative uncharacterized protein [source:UniProtKB/TrEMBL;Acc:A9P945_POPTR]	chr4:3217744-3219472	92.5149	28.5598	1.6957	9.84348e-10	1.72875e-07	up-regulated
POPTR_0019s03480	GO:0006468-protein phosphorylation;GO:0005524-ATP binding;GO:0004672-protein kinase activity;	up	POPTRDRAFT_573711	Predicted protein [Source:UniProtKB/TrEMBL;Acc:B9IP98]	chr19:3561750-3563659	66.5362	20.5164	1.69736	2.87683e-07	3.8107e-05	up-regulated
POPTR_0005s07870	GO:0005575-cellular_component;GO:0003674-molecular_function;GO:0008150-biological_process;	up	POPTRDRAFT_760118	Predicted protein [Source:UniProtKB/TrEMBL;Acc:B9H540]	chr5:5396351-5396986	85.2004	26.1058	1.70649	7.06628e-09	1.15654e-06	up-regulated
POPTR_0010s12370	GO:0031072-heat shock protein binding;	up	POPTRDRAFT_822090	Predicted protein [Source:UniProtKB/TrEMBL;Acc:B9HW74]	chr10:12392254-12394579	37.443	11.4146	1.71382	0.000168274	0.0124655	up-regulated
POPTR_0008s08850	GO:0045449-regulation of transcription, DNA-dependent;GO:0003677-DNA binding;	up	POPTRDRAFT_656455	Predicted protein [Source:UniProtKB/TrEMBL;Acc:B9HI90]	chr8:5487902-5489674	31.8903	9.62095	1.72887	0.000518519	0.0319083	up-regulated
POPTR_0006s22640	GO:0005622-intracellular;GO:0019843-rRNA binding;	up	-	-	chr6:21585616-21588548	49.4077	14.4735	1.77132	5.17944e-06	0.000534372	up-regulated
POPTR_0019s13900	GO:0005575-cellular_component;GO:0003674-molecular_function;GO:0008150-biological_process;	up	-	-	chr19:14763503-14764066	68.4882	19.9497	1.77949	5.17712e-08	7.63406e-06	up-regulated
POPTR_0015s06770	GO:0019538-protein metabolic process;GO:0016887-ATPase activity;GO:0005524-ATP binding;GO:0005515-protein binding;	up	-	-	chr15:7805931-7809924	149.621	43.4482	1.78394	8.66206e-16	2.6037e-13	up-regulated
POPTR_0014s11350	GO:0003700-sequence-specific DNA binding transcription factor activity;GO:0043565-sequence-specific DNA binding;GO:0045449-regulation of transcription, DNA-dependent;	up	XM_002320931.1	predicted protein, mRNA [source:RefSeq DNA_predicted;Acc:XM_002320931.1]	chr14:8445430-8447245	109.674	31.8043	1.78593	5.13545e-12	1.09958e-09	up-regulated
POPTR_0010s09880	GO:0005575-cellular_component;GO:0003674-molecular_function;GO:0008150-biological_process;	up	POPTRDRAFT_769322	Predicted protein [Source:UniProtKB/TrEMBL;Acc:B9HV59]	chr10:10494270-10497601	204.347	58.0575	1.81547	1.9667e-21	8.65931e-19	up-regulated
POPTR_0003s19170	GO:0016020-membrane;	up	POPTRDRAFT_415263	Predicted protein [Source:UniProtKB/TrEMBL;Acc:B9GX95]	chr3:17969078-17971648	65.3236	18.4328	1.82533	8.92316e-08	1.2622e-05	up-regulated
POPTR_0003s11070	GO:0005575-cellular_component;GO:0003674-molecular_function;GO:0008150-biological_process;	up	-	-	chr3:11925366-11925769	85.6944	24.1335	1.82816	1.41038e-09	2.4359e-07	up-regulated
POPTR_0005s23570	GO:0005575-cellular_component;GO:0003674-molecular_function;GO:0008150-biological_process;	up	POPTRDRAFT_831600	Predicted protein [Source:UniProtKB/TrEMBL;Acc:B9H8C7]	chr5:22298170-22299784	124.976	34.7227	1.8477	6.53006e-14	1.67325e-11	up-regulated
POPTR_0008s10970	GO:0004713-protein tyrosine kinase activity;GO:0006468-protein phosphorylation;GO:0005524-ATP binding;GO:0005515-protein binding;	up	POPTRDRAFT_820583	Predicted protein [Source:UniProtKB/TrEMBL;Acc:B9HIT4]	chr8:6907459-6911234	28.2382	7.79832	1.85641	0.000396675	0.0255943	up-regulated
POPTR_0010s06320	GO:0005575-cellular_component;GO:0003674-molecular_function;GO:0008150-biological_process;	up	POPTRDRAFT_769024	Predicted protein [Source:UniProtKB/TrEMBL;Acc:B9HTE1]	chr10:7722307-7723537	55.366	15.2895	1.85646	7.37768e-07	8.87052e-05	up-regulated
POPTR_0018s06080	GO:0043565-sequence-specific DNA binding;	up	POPTRDRAFT_669292	Predicted protein [Source:UniProtKB/TrEMBL;Acc:B9ILK1]	chr18:5744056-5744968	115.685	31.3162	1.88522	3.18824e-13	7.78652e-11	up-regulated
POPTR_0014s19710	GO:0005575-cellular_component;GO:0003674-molecular_function;GO:0008150-biological_process;	up	-	-	chr14:17545010-17545294	83.8896	22.4308	1.90301	6.38248e-10	1.15331e-07	up-regulated
POPTR_0010s09940	GO:0003824-catalytic activity;	up	POPTRDRAFT_231244	Predicted protein [Source:UniProtKB/TrEMBL;Acc:B9HV65]	chr10:10539746-10543578	70.5705	18.7718	1.9105	8.48356e-09	1.36002e-06	up-regulated
POPTR_0015s15500	GO:0005575-cellular_component;GO:0003674-molecular_function;GO:0008150-biological_process;	up	POPTRDRAFT_575601	Predicted protein [Source:UniProtKB/TrEMBL;Acc:B9ICM6]	chr15:14747349-14748517	31.7078	8.42597	1.91192	0.000227119	0.0160997	up-regulated
POPTR_0009s03410	GO:0005575-cellular_component;GO:0003674-molecular_function;GO:0008150-biological_process;	up	POPTRDRAFT_814109	Predicted protein [Source:UniProtKB/TrEMBL;Acc:B9HPJ3]	chr9:4038959-4039999	92.6108	24.4744	1.91991	5.50395e-11	1.07537e-08	up-regulated
POPTR_0001s29700	GO:0005575-cellular_component;GO:0003674-molecular_function;GO:0008150-biological_process;	up	POPTRDRAFT_642119	Predicted protein [Source:UniProtKB/TrEMBL;Acc:B9GIM9]	chr1:28329084-28333393	38.1944	9.98412	1.93565	1.92277e-05	0.00181048	up-regulated
POPTR_0016s01450	GO:0005575-cellular_component;GO:0003674-molecular_function;GO:0008150-biological_process;	up	POPTRDRAFT_824974	Predicted protein [Source:UniProtKB/TrEMBL;Acc:A9PE18]	chr16:655508-657078	28.0237	7.05652	1.98962	0.000396675	0.0255943	up-regulated
POPTR_0015s06760	GO:0019538-protein metabolic process;GO:0016887-ATPase activity;GO:0005524-ATP binding;GO:0005515-protein binding;	up	POPTRDRAFT_742398	Predicted protein [Source:UniProtKB/TrEMBL;Acc:B9N063]	chr15:7795313-7799054	109.004	27.4411	1.98997	1.49863e-13	3.68888e-11	up-regulated
POPTR_0074s00200	GO:0006355-regulation of transcription, DNA-dependent;GO:0003677-DNA binding;	up	-	-	scaffold_74:1110-1705	26.9637	6.74171	1.99983	0.000425144	0.0270681	up-regulated
POPTR_0008s06210	GO:0005575-cellular_component;GO:0003674-molecular_function;GO:0008150-biological_process;	up	POPTRDRAFT_820375	Predicted protein [Source:UniProtKB/TrEMBL;Acc:B9HHI8]	chr8:3659591-3660216	167.414	41.8436	2.00034	3.0111e-20	1.25506e-17	up-regulated
POPTR_0018s02810	GO:0005575-cellular_component;GO:0003674-molecular_function;GO:0008150-biological_process;	up	-	Putative uncharacterized protein [source:UniProtKB/TrEMBL;Acc:A9PBV6_POPTR]	chr18:2489649-2490550	36.1964	8.90117	2.02378	1.98875e-05	0.00185583	up-regulated
POPTR_0001s03420	GO:0005575-cellular_component;GO:0003674-molecular_function;GO:0008150-biological_process;	up	POPTRDRAFT_587192	Predicted protein [Source:UniProtKB/TrEMBL;Acc:B9N9W6]	chr1:2773995-2776089	95.7757	23.4995	2.02703	5.20314e-12	1.1065e-09	up-regulated
POPTR_0013s04320	GO:0006468-protein phosphorylation;GO:0005524-ATP binding;GO:0004672-protein kinase activity;	up	POPTRDRAFT_773772	Predicted protein [Source:UniProtKB/TrEMBL;Acc:B9I5N1]	chr13:2928431-2930205	46.2605	11.1414	2.05385	2.54209e-06	0.0002703	up-regulated
POPTR_0004s18840	GO:0005575-cellular_component;GO:0003674-molecular_function;GO:0008150-biological_process;	up	PTREXLA1	Putative uncharacterized protein PtrEXLA1 [source:UniProtKB/TrEMBL;Acc:A9PAL4_POPTR]	chr4:18575598-18577688	58.0763	13.4	2.11572	2.72168e-08	4.23295e-06	up-regulated
POPTR_0015s06880	GO:0005575-cellular_component;GO:0003674-molecular_function;GO:0008150-biological_process;	up	-	Putative uncharacterized protein [source:UniProtKB/TrEMBL;Acc:A9P8N2_POPTR]	chr15:7906342-7907532	41.4853	9.35727	2.14844	4.36391e-06	0.000451723	up-regulated
POPTR_0018s13140	GO:0005575-cellular_component;GO:0003674-molecular_function;GO:0008150-biological_process;	up	POPTRDRAFT_578952	Predicted protein [Source:UniProtKB/TrEMBL;Acc:B9IMZ5]	chr18:13589172-13591800	33.8433	7.59613	2.15553	3.35083e-05	0.00285812	up-regulated
POPTR_0010s20300	GO:0005575-cellular_component;GO:0003674-molecular_function;GO:0008150-biological_process;	up	POPTRDRAFT_659595	Predicted protein [Source:UniProtKB/TrEMBL;Acc:B9HT33]	chr10:17942018-17942804	3092.54	692.248	2.15943	0	0	up-regulated
POPTR_0008s05780	GO:0005575-cellular_component;GO:0003674-molecular_function;GO:0008150-biological_process;	up	POPTRDRAFT_563918	Predicted protein [Source:UniProtKB/TrEMBL;Acc:B9HMJ5]	chr8:3355352-3355739	33.8275	7.52376	2.16867	3.35083e-05	0.00285812	up-regulated
POPTR_0008s19730	GO:0000160-two-component signal transduction system (phosphorelay);GO:0000156-two-component response regulator activity;GO:0006355-regulation of transcription, DNA-dependent;	up	POPTRDRAFT_696301	Type-a response regulator [Source:UniProtKB/TrEMBL;Acc:B9HLV9]	chr8:13606606-13607986	55.5727	12.1982	2.18771	4.57285e-08	6.77497e-06	up-regulated
POPTR_0012s11280	GO:0005575-cellular_component;GO:0003674-molecular_function;GO:0008150-biological_process;	up	POPTRDRAFT_823452	Predicted protein [Source:UniProtKB/TrEMBL;Acc:B9I433]	chr12:11786731-11788105	1033.62	225.892	2.194	1.33201e-130	4.16401e-127	up-regulated
POPTR_0005s10910	GO:0005575-cellular_component;GO:0003674-molecular_function;GO:0008150-biological_process;	up	POPTRDRAFT_741145	Predicted protein [Source:UniProtKB/TrEMBL;Acc:B9MXA1]	chr5:7853350-7854713	49.1963	10.7141	2.19904	2.11675e-07	2.8896e-05	up-regulated
POPTR_0001s18730	GO:0005215-transporter activity;GO:0016020-membrane;GO:0006810-transport;	up	POPTRDRAFT_548890	Aquaporin, MIP family, TIP subfamily [Source:UniProtKB/TrEMBL;Acc:A9P9G2]	chr1:15867374-15869029	22.9	4.96872	2.2044	0.000451975	0.0284289	up-regulated
POPTR_0011s04470	GO:0004437-inositol or phosphatidylinositol phosphatase activity;	up	POPTRDRAFT_771156	Predicted protein [Source:UniProtKB/TrEMBL;Acc:B9HYY6]	chr11:4445055-4448241	27.3309	5.85397	2.22305	9.38469e-05	0.00738979	up-regulated
POPTR_0015s00810	GO:0005575-cellular_component;GO:0003674-molecular_function;GO:0008150-biological_process;	up	POPTRDRAFT_574672	Predicted protein [Source:UniProtKB/TrEMBL;Acc:B9IDI8]	chr15:465350-466143	22.8437	4.80025	2.25061	0.000451975	0.0284289	up-regulated
POPTR_0012s08790	GO:0005575-cellular_component;GO:0003674-molecular_function;GO:0008150-biological_process;	up	-	-	chr12:9871277-9871529	90.859	19.0048	2.25727	1.12664e-12	2.5897e-10	up-regulated
POPTR_0002s08920	GO:0005575-cellular_component;GO:0003674-molecular_function;GO:0008150-biological_process;	up	POPTRDRAFT_551505	Predicted protein [Source:UniProtKB/TrEMBL;Acc:B9GUF8]	chr2:6292735-6293572	29.4766	5.98882	2.29923	3.23628e-05	0.00279473	up-regulated
POPTR_0010s14200	GO:0005575-cellular_component;GO:0003674-molecular_function;GO:0008150-biological_process;	up	POPTRDRAFT_658967	Predicted protein [Source:UniProtKB/TrEMBL;Acc:B9HWP1]	chr10:13882566-13882833	492.2	99.0331	2.31326	7.70341e-67	1.20408e-63	up-regulated
POPTR_1776s00200	GO:0005575-cellular_component;GO:0003674-molecular_function;GO:0008150-biological_process;	up	POPTRDRAFT_1107543	Predicted protein [Source:UniProtKB/TrEMBL;Acc:B9IP25]	scaffold_1776:1126-2461	144.637	28.9622	2.32019	8.09839e-21	3.42113e-18	up-regulated
POPTR_0006s05130	GO:0005575-cellular_component;GO:0003674-molecular_function;GO:0008150-biological_process;	up	POPTRDRAFT_560522	Predicted protein [Source:UniProtKB/TrEMBL;Acc:B9H9W2]	chr6:3562512-3568243	25.1899	5.03479	2.32284	0.000266531	0.018272	up-regulated
POPTR_0019s00770	GO:0006952-defense response;	up	POPTRDRAFT_738163	Predicted protein [Source:UniProtKB/TrEMBL;Acc:A9P9H5]	chr19:510474-511439	132.058	26.3623	2.32462	4.62639e-19	1.76373e-16	up-regulated
POPTR_0014s14690	GO:0006457-protein folding;	up	-	Putative uncharacterized protein [source:UniProtKB/TrEMBL;Acc:A9PFD2_POPTR]	chr14:10762945-10766447	139.106	27.3362	2.3473	3.60556e-20	1.48307e-17	up-regulated
POPTR_0008s17220	GO:0005634-nucleus;GO:0045449-regulation of transcription, DNA-dependent;	up	POPTRDRAFT_803776	Predicted protein [Source:UniProtKB/TrEMBL;Acc:B9HKV4]	chr8:11568619-11571604	23.0512	4.52722	2.34814	0.000265488	0.0182405	up-regulated
POPTR_0010s04370	GO:0006857-oligopeptide transport;GO:0005215-transporter activity;GO:0016020-membrane;	up	POPTRDRAFT_766920	Predicted protein [Source:UniProtKB/TrEMBL;Acc:B9HMV3]	chr10:5446953-5451241	115.564	22.2889	2.37429	4.03798e-17	1.35733e-14	up-regulated
POPTR_0004s01940	GO:0006952-defense response;GO:0009607-response to biotic stimulus;	up	POPTRDRAFT_817725	Predicted protein [Source:UniProtKB/TrEMBL;Acc:A9PG02]	chr4:1205857-1206902	245.868	46.6327	2.39847	1.64079e-35	1.34981e-32	up-regulated
POPTR_0003s13850	GO:0005575-cellular_component;GO:0003674-molecular_function;GO:0008150-biological_process;	up	POPTRDRAFT_817405	Predicted protein [Source:UniProtKB/TrEMBL;Acc:A9PHU2]	chr3:14102036-14102741	91.7617	17.3369	2.40405	7.33587e-14	1.86444e-11	up-regulated
POPTR_0006s23880	GO:0003824-catalytic activity;	up	POPTRDRAFT_717791	Predicted protein [Source:UniProtKB/TrEMBL;Acc:B9HD20]	chr6:22604625-22608457	28.1611	5.25024	2.42325	5.52455e-05	0.00447417	up-regulated
POPTR_0001s06560	GO:0005575-cellular_component;GO:0003674-molecular_function;GO:0008150-biological_process;	up	-	Putative uncharacterized protein [source:UniProtKB/TrEMBL;Acc:A9P9A2_POPTR]	chr1:5049249-5051819	32.5995	6.0493	2.43001	1.98363e-05	0.00185659	up-regulated
POPTR_0017s03240	GO:0005575-cellular_component;GO:0003674-molecular_function;GO:0008150-biological_process;	up	-	-	chr17:2347708-2347957	21.5822	4.00247	2.43088	0.000764674	0.0446812	up-regulated
POPTR_0001s02200	GO:0016887-ATPase activity;GO:0042626-ATPase activity, coupled to transmembrane movement of substances;GO:0006810-transport;GO:0016021-integral to membrane;GO:0005524-ATP binding;	up	POPTRDRAFT_813324	Multidrug/pheromone exporter, MDR family, ABC transporter family [Source:UniProtKB/TrEMBL;Acc:B9MU48]	chr1:1655052-1662375	19.7204	3.6518	2.43301	0.000759117	0.0444396	up-regulated
POPTR_0017s03230	GO:0005575-cellular_component;GO:0003674-molecular_function;GO:0008150-biological_process;	up	-	-	chr17:2335169-2335418	21.4585	3.85299	2.4775	0.000252018	0.017488	up-regulated
POPTR_0017s01160	GO:0005524-ATP binding;	up	POPTRDRAFT_592912	Predicted protein [Source:UniProtKB/TrEMBL;Acc:B9MX47]	chr17:832503-835695	215.902	38.4928	2.48772	2.05566e-32	1.36728e-29	up-regulated
POPTR_0014s19820	GO:0005575-cellular_component;GO:0003674-molecular_function;GO:0008150-biological_process;	up	-	-	chr14:17712019-17712268	22.6417	4.02877	2.49057	0.000451975	0.0284289	up-regulated
POPTR_0008s21840	GO:0005575-cellular_component;GO:0003674-molecular_function;GO:0008150-biological_process;	up	-	-	chr8:16173188-16173437	21.4159	3.80357	2.49326	0.000252018	0.017488	up-regulated
POPTR_0017s03200	GO:0005575-cellular_component;GO:0003674-molecular_function;GO:0008150-biological_process;	up	-	-	chr17:2310155-2310404	21.5898	3.80765	2.50338	0.000252018	0.017488	up-regulated
POPTR_0003s17780	GO:0005575-cellular_component;GO:0003674-molecular_function;GO:0008150-biological_process;	up	-	-	chr3:17071420-17071619	542.655	92.783	2.5481	3.88919e-82	8.68428e-79	up-regulated
POPTR_0017s11030	GO:0016887-ATPase activity;GO:0042626-ATPase activity, coupled to transmembrane movement of substances;GO:0006810-transport;GO:0016021-integral to membrane;GO:0005524-ATP binding;	up	POPTRDRAFT_258774	Multidrug/pheromone exporter, MDR family, ABC transporter family [Source:UniProtKB/TrEMBL;Acc:B9IJP4]	chr17:10683817-10689893	20.0532	3.41079	2.55565	0.000438715	0.0278188	up-regulated
POPTR_0011s12680	GO:0016020-membrane;GO:0009765-photosynthesis, light harvesting;	up	XM_002317493.1	light-harvesting complex II protein Lhcb3 (Lhcb3-2), mRNA [source:RefSeq DNA_predicted;Acc:XM_002317493.1]	chr11:15379117-15394333	36.8035	6.25094	2.5577	2.34267e-06	0.000250802	up-regulated
POPTR_0001s38260	GO:0005575-cellular_component;GO:0003674-molecular_function;GO:0008150-biological_process;	up	-	-	chr1:37353979-37358329	41.145	6.95432	2.56474	1.49579e-07	2.05991e-05	up-regulated
POPTR_0003s10860	GO:0005575-cellular_component;GO:0003674-molecular_function;GO:0008150-biological_process;	up	POPTRDRAFT_817274	Predicted protein [Source:UniProtKB/TrEMBL;Acc:B9GVE8]	chr3:11716710-11717855	63.566	10.6228	2.58109	6.71987e-11	1.30478e-08	up-regulated
POPTR_0012s08780	GO:0005575-cellular_component;GO:0003674-molecular_function;GO:0008150-biological_process;	up	-	Putative uncharacterized protein [source:UniProtKB/TrEMBL;Acc:A9PD74_POPTR]	chr12:9859553-9860246	233.351	38.9712	2.58202	6.35423e-37	5.67542e-34	up-regulated
POPTR_0004s07190	GO:0005524-ATP binding;	up	POPTRDRAFT_556104	Predicted protein [Source:UniProtKB/TrEMBL;Acc:B9H3L5]	chr4:5945497-5948435	115.39	18.6805	2.62691	3.1898e-19	1.24645e-16	up-regulated
POPTR_0017s07800	GO:0006952-defense response;GO:0009607-response to biotic stimulus;	up	POPTRDRAFT_736051	Predicted protein [Source:UniProtKB/TrEMBL;Acc:A9PCB9]	chr17:6073901-6075045	121.512	19.5851	2.63327	4.01341e-20	1.62939e-17	up-regulated
POPTR_0010s05710	GO:0005575-cellular_component;GO:0003674-molecular_function;GO:0008150-biological_process;	up	POPTRDRAFT_566008	Predicted protein [Source:UniProtKB/TrEMBL;Acc:A9PI17]	chr10:7203877-7204358	17.3739	2.79475	2.63613	0.000708459	0.0419851	up-regulated
POPTR_0013s02820	GO:0005575-cellular_component;GO:0003674-molecular_function;GO:0008150-biological_process;	up	POPTRDRAFT_834500	Predicted protein [Source:UniProtKB/TrEMBL;Acc:B9I7Z8]	chr13:1710627-1711627	32.1863	5.17525	2.63675	6.33397e-06	0.000636676	up-regulated
POPTR_0014s14740	GO:0005575-cellular_component;GO:0003674-molecular_function;GO:0008150-biological_process;	up	-	Putative uncharacterized protein [source:UniProtKB/TrEMBL;Acc:A9P9Y7_POPTR]	chr14:10824190-10824910	48.5507	7.80201	2.63757	1.09065e-08	1.7307e-06	up-regulated
POPTR_0584s00210	GO:0031072-heat shock protein binding;GO:0006457-protein folding;GO:0051082-unfolded protein binding;	up	-	-	scaffold_584:1031-2778	51.8762	8.24022	2.65432	7.40388e-09	1.19306e-06	up-regulated
POPTR_0013s01580	GO:0005575-cellular_component;GO:0003674-molecular_function;GO:0008150-biological_process;	up	POPTRDRAFT_806761	Predicted protein [Source:UniProtKB/TrEMBL;Acc:B9I7C5]	chr13:897105-898004	159.883	25.3403	2.65751	6.11535e-26	3.2402e-23	up-regulated
POPTR_0008s15740	GO:0003700-sequence-specific DNA binding transcription factor activity;GO:0043565-sequence-specific DNA binding;GO:0005634-nucleus;GO:0006355-regulation of transcription, DNA-dependent;	up	POPTRDRAFT_766391	Predicted protein [Source:UniProtKB/TrEMBL;Acc:B9HKA5]	chr8:10493782-10495948	17.3058	2.73984	2.65909	0.000708459	0.0419851	up-regulated
POPTR_0008s14360	GO:0005737-cytoplasm;GO:0005506-iron ion binding;GO:0019310-inositol catabolic process;GO:0050113-inositol oxygenase activity;GO:0055114-oxidation-reduction process;	up	POPTRDRAFT_418574	Predicted protein [Source:UniProtKB/TrEMBL;Acc:B9HJQ0]	chr8:9519856-9524403	55.3662	8.55003	2.695	8.10337e-10	1.43932e-07	up-regulated
POPTR_0019s11560	GO:0005575-cellular_component;GO:0003674-molecular_function;GO:0008150-biological_process;	up	POPTRDRAFT_249755	Sucrose proton symporter [Source:UniProtKB/TrEMBL;Acc:B9IQL2]	chr19:12830185-12834027	65.9914	10.0701	2.7122	2.19978e-11	4.43659e-09	up-regulated
POPTR_0004s15200	GO:0055114-oxidation-reduction process;GO:0004601-peroxidase activity;GO:0020037-heme binding;GO:0006979-response to oxidative stress;	up	POPTRDRAFT_267768	Predicted protein [Source:UniProtKB/TrEMBL;Acc:B9N4V2]	chr4:15848607-15850876	39.5663	6.0191	2.71665	4.53932e-07	5.65353e-05	up-regulated
POPTR_0011s05650	GO:0031072-heat shock protein binding;GO:0006457-protein folding;GO:0051082-unfolded protein binding;	up	POPTRDRAFT_580946	Predicted protein [Source:UniProtKB/TrEMBL;Acc:B9N3J3]	chr11:5625558-5627557	38.1521	5.73175	2.73471	2.19338e-07	2.96828e-05	up-regulated
POPTR_0004s01950	GO:0006952-defense response;GO:0009607-response to biotic stimulus;	up	POPTRDRAFT_817726	Predicted protein [Source:UniProtKB/TrEMBL;Acc:B9H1F5]	chr4:1226939-1228015	96.0952	14.431	2.73529	1.11178e-16	3.65845e-14	up-regulated
POPTR_0015s15510	GO:0005575-cellular_component;GO:0003674-molecular_function;GO:0008150-biological_process;	up	POPTRDRAFT_824842	Predicted protein [Source:UniProtKB/TrEMBL;Acc:B9ICM5]	chr15:14751058-14752108	18.6749	2.74691	2.76522	0.000398388	0.0255992	up-regulated
POPTR_0008s11320	GO:0005575-cellular_component;GO:0003674-molecular_function;GO:0008150-biological_process;	up	-	-	chr8:7161748-7162775	285.559	41.9983	2.76539	6.72075e-48	8.08067e-45	up-regulated
POPTR_0002s10480	GO:0005575-cellular_component;GO:0003674-molecular_function;GO:0008150-biological_process;	up	-	Putative uncharacterized protein [source:UniProtKB/TrEMBL;Acc:A9PFY7_POPTR]	chr2:7562269-7563927	30.9769	4.50471	2.78169	5.54894e-06	0.000567808	up-regulated
POPTR_0001s42820	GO:0005575-cellular_component;GO:0003674-molecular_function;GO:0008150-biological_process;	up	POPTRDRAFT_753488	Predicted protein [Source:UniProtKB/TrEMBL;Acc:B9GHY4]	chr1:42843366-42844663	92.3535	13.323	2.79325	2.75038e-16	8.77344e-14	up-regulated
POPTR_0020s00360	GO:0045454-cell redox homeostasis;GO:0015035-protein disulfide oxidoreductase activity;GO:0009055-electron carrier activity;	up	PTRGRX9	Glutaredoxin [source:UniProtKB/TrEMBL;Acc:B9IBS9_POPTR]	scaffold_20:443703-444188	21.5408	3.09228	2.80033	0.000252018	0.017488	up-regulated
POPTR_0001s03410	GO:0005575-cellular_component;GO:0003674-molecular_function;GO:0008150-biological_process;	up	POPTRDRAFT_587191	Predicted protein [Source:UniProtKB/TrEMBL;Acc:B9N9W5]	chr1:2770056-2772648	407.694	57.6269	2.82267	6.81208e-69	1.18307e-65	up-regulated
POPTR_0009s15020	GO:0005575-cellular_component;GO:0003674-molecular_function;GO:0008150-biological_process;	up	POPTRDRAFT_721475	Predicted protein [Source:UniProtKB/TrEMBL;Acc:B9HQU3]	chr9:11650951-11651635	20.2729	2.7877	2.86241	0.00012393	0.00949555	up-regulated
POPTR_0011s10320	GO:0005575-cellular_component;GO:0003674-molecular_function;GO:0008150-biological_process;	up	POPTRDRAFT_673701	Cytochrome P450 [Source:UniProtKB/TrEMBL;Acc:B9N7T6]	chr11:12758859-12759256	33.0871	4.51777	2.87259	9.9453e-07	0.000117321	up-regulated
POPTR_0002s25230	GO:0005575-cellular_component;GO:0003674-molecular_function;GO:0008150-biological_process;	up	POPTRDRAFT_645492	Predicted protein [Source:UniProtKB/TrEMBL;Acc:B9GR79]	chr2:22377448-22378685	30.1308	4.08891	2.88145	5.54894e-06	0.000567808	up-regulated
POPTR_0019s00660	GO:0005575-cellular_component;GO:0003674-molecular_function;GO:0008150-biological_process;	up	POPTRDRAFT_738160	Predicted protein [Source:UniProtKB/TrEMBL;Acc:B9IP28]	chr19:416940-418246	147.285	19.8685	2.89006	1.3787e-26	7.43093e-24	up-regulated
POPTR_0016s03750	GO:0000160-two-component signal transduction system (phosphorelay);GO:0000156-two-component response regulator activity;GO:0006355-regulation of transcription, DNA-dependent;	up	POPTRDRAFT_777043	Type-a response regulator [Source:UniProtKB/TrEMBL;Acc:B9IHS4]	chr16:2102656-2104125	40.6246	5.46223	2.89479	6.97416e-08	1.00935e-05	up-regulated
POPTR_0016s10140	GO:0005575-cellular_component;GO:0003674-molecular_function;GO:0008150-biological_process;	up	POPTRDRAFT_825296	Predicted protein [Source:UniProtKB/TrEMBL;Acc:B9IFZ8]	chr16:8315076-8315937	195.936	26.0715	2.90984	1.79842e-34	1.30745e-31	up-regulated
POPTR_0001s19320	GO:0005575-cellular_component;GO:0003674-molecular_function;GO:0008150-biological_process;	up	POPTRDRAFT_842706	Predicted protein [Source:UniProtKB/TrEMBL;Acc:B9GH40]	chr1:16939442-16940335	65.0001	8.07991	3.00803	1.46595e-12	3.2969e-10	up-regulated
POPTR_0005s01730	GO:0030410-nicotianamine synthase activity;GO:0030418-nicotianamine biosynthetic process;	up	POPTRDRAFT_581960	Predicted protein [Source:UniProtKB/TrEMBL;Acc:B9N4R2]	chr5:1156878-1158121	48.535	5.85315	3.05174	6.47105e-10	1.16259e-07	up-regulated
POPTR_0012s10110	GO:0016788-hydrolase activity, acting on ester bonds;	up	POPTRDRAFT_570272	Predicted protein [Source:UniProtKB/TrEMBL;Acc:A9PDB1]	chr12:10948429-10950662	73.0275	8.73068	3.06427	1.28074e-14	3.51205e-12	up-regulated
POPTR_0019s11060	GO:0005575-cellular_component;GO:0003674-molecular_function;GO:0008150-biological_process;	up	POPTRDRAFT_574257	Predicted protein [Source:UniProtKB/TrEMBL;Acc:B9IQG8]	chr19:12467652-12468111	406.234	48.0205	3.08059	1.67446e-74	3.48969e-71	up-regulated
POPTR_0016s09580	GO:0006468-protein phosphorylation;GO:0004713-protein tyrosine kinase activity;GO:0005515-protein binding;GO:0005524-ATP binding;	up	POPTRDRAFT_825263	Predicted protein [Source:UniProtKB/TrEMBL;Acc:B9IFQ7]	chr16:7494028-7499219	18.4702	2.16083	3.09554	0.000398388	0.0255992	up-regulated
POPTR_0009s05440	GO:0005575-cellular_component;GO:0003674-molecular_function;GO:0008150-biological_process;	up	POPTRDRAFT_722968	Predicted protein [Source:UniProtKB/TrEMBL;Acc:B9HP05]	chr9:5538309-5539029	372.442	43.1046	3.1111	6.43057e-69	1.18251e-65	up-regulated
POPTR_0003s06870	GO:0005575-cellular_component;GO:0003674-molecular_function;GO:0008150-biological_process;	up	POPTRDRAFT_712318	Predicted protein [Source:UniProtKB/TrEMBL;Acc:B9GXR5]	chr3:8413562-8415390	24.8602	2.86468	3.11739	1.13589e-05	0.00110966	up-regulated
POPTR_0011s10880	GO:0005575-cellular_component;GO:0003674-molecular_function;GO:0008150-biological_process;	up	POPTRDRAFT_660830	Predicted protein [Source:UniProtKB/TrEMBL;Acc:B9I1R8]	chr11:13445587-13446743	22.4503	2.56437	3.13006	3.78259e-05	0.00318726	up-regulated
POPTR_0019s11050	GO:0005575-cellular_component;GO:0003674-molecular_function;GO:0008150-biological_process;	up	POPTRDRAFT_738820	Predicted protein [Source:UniProtKB/TrEMBL;Acc:B9IQG7]	chr19:12464124-12464873	624.723	69.1226	3.17599	3.87529e-117	1.00955e-113	up-regulated
POPTR_0006s24030	GO:0005575-cellular_component;GO:0003674-molecular_function;GO:0008150-biological_process;	up	POPTRDRAFT_832078	Predicted protein [Source:UniProtKB/TrEMBL;Acc:A9PA59]	chr6:22728266-22734447	222.931	24.2972	3.19774	9.28213e-43	1.03632e-39	up-regulated
POPTR_0001s26180	GO:0005575-cellular_component;GO:0003674-molecular_function;GO:0008150-biological_process;	up	-	-	chr1:25241801-25242592	117.16	12.4366	3.23582	2.57928e-23	1.3005e-20	up-regulated
POPTR_0001s05570	GO:0006468-protein phosphorylation;GO:0005524-ATP binding;GO:0004672-protein kinase activity;	up	POPTRDRAFT_178669	Predicted protein [Source:UniProtKB/TrEMBL;Acc:B9GM81]	chr1:4285688-4287130	32.7419	3.46465	3.24036	4.20674e-07	5.29202e-05	up-regulated
POPTR_0002s03440	GO:0004497-monooxygenase activity;GO:0020037-heme binding;GO:0009055-electron carrier activity;	up	POPTRDRAFT_754124	Predicted protein [Source:UniProtKB/TrEMBL;Acc:B9GRL1]	chr2:2129260-2132827	47.0405	4.96105	3.24519	2.37034e-10	4.38456e-08	up-regulated
POPTR_0012s11230	GO:0005575-cellular_component;GO:0003674-molecular_function;GO:0008150-biological_process;	up	POPTRDRAFT_570381	Predicted protein [Source:UniProtKB/TrEMBL;Acc:B9I429]	chr12:11763884-11765030	51.0869	5.28837	3.27206	1.08245e-10	2.08879e-08	up-regulated
POPTR_0009s14090	GO:0005575-cellular_component;GO:0003674-molecular_function;GO:0008150-biological_process;	up	POPTRDRAFT_1086398	Predicted protein [Source:UniProtKB/TrEMBL;Acc:B9HR21]	chr9:11107029-11113646	17.1419	1.74874	3.29314	0.000175841	0.0128584	up-regulated
POPTR_0002s16390	GO:0005975-carbohydrate metabolic process;GO:0004650-polygalacturonase activity;	up	POPTRDRAFT_644497	Predicted protein [Source:UniProtKB/TrEMBL;Acc:B9GQC0]	chr2:12262868-12270216	32.5674	3.1283	3.37998	4.20674e-07	5.29202e-05	up-regulated
POPTR_0004s11300	GO:0005575-cellular_component;GO:0003674-molecular_function;GO:0008150-biological_process;	up	-	-	chr4:9900947-9902935	62.2484	5.95378	3.38616	1.37095e-13	3.40136e-11	up-regulated
POPTR_0008s06260	GO:0005575-cellular_component;GO:0003674-molecular_function;GO:0008150-biological_process;	up	POPTRDRAFT_563962	Predicted protein [Source:UniProtKB/TrEMBL;Acc:B9HHJ3]	chr8:3708687-3709580	939.667	88.1937	3.4134	2.46425e-187	1.28392e-183	up-regulated
POPTR_0010s23950	GO:0005575-cellular_component;GO:0003674-molecular_function;GO:0008150-biological_process;	up	POPTRDRAFT_770634	Predicted protein [Source:UniProtKB/TrEMBL;Acc:B9HUY1]	chr10:20382261-20382676	20.5789	1.88237	3.45054	2.71563e-05	0.00243596	up-regulated
POPTR_0005s11250	GO:0046872-metal ion binding;GO:0030001-metal ion transport;	up	POPTRDRAFT_593815	Predicted protein [Source:UniProtKB/TrEMBL;Acc:B9MXD2]	chr5:8152281-8153052	70.963	6.42946	3.4643	3.10867e-15	9.08225e-13	up-regulated
POPTR_0002s03410	GO:0005524-ATP binding;	up	POPTRDRAFT_550987	Predicted protein [Source:UniProtKB/TrEMBL;Acc:B9GRK8]	chr2:2112696-2114179	19.2627	1.71325	3.491	5.08041e-05	0.0041359	up-regulated
POPTR_0013s01870	GO:0005575-cellular_component;GO:0003674-molecular_function;GO:0008150-biological_process;	up	POPTRDRAFT_570800	Predicted protein [Source:UniProtKB/TrEMBL;Acc:B9I7J3]	chr13:1080642-1083724	102.133	8.83537	3.53101	2.38365e-22	1.09581e-19	up-regulated
POPTR_0014s02300	GO:0016787-hydrolase activity;	up	POPTRDRAFT_740496	Predicted protein [Source:UniProtKB/TrEMBL;Acc:B9MVV9]	chr14:1947253-1949454	184.165	15.4735	3.57313	3.28618e-39	3.21029e-36	up-regulated
POPTR_0012s03910	GO:0016787-hydrolase activity;	up	POPTRDRAFT_806193	Predicted protein [Source:UniProtKB/TrEMBL;Acc:B9I4U1]	chr12:3144831-3146787	20.2911	1.66989	3.60302	2.71563e-05	0.00243596	up-regulated
POPTR_0014s02030	GO:0005575-cellular_component;GO:0003674-molecular_function;GO:0008150-biological_process;	up	POPTRDRAFT_592034	Predicted protein [Source:UniProtKB/TrEMBL;Acc:B9MVY8]	chr14:1785211-1785937	70.7651	5.72965	3.62652	9.82396e-16	2.92483e-13	up-regulated
POPTR_0010s18260	GO:0005575-cellular_component;GO:0003674-molecular_function;GO:0008150-biological_process;	up	POPTRDRAFT_659379	Predicted protein [Source:UniProtKB/TrEMBL;Acc:B9HYD1]	chr10:16580865-16581642	147.761	11.3175	3.70664	2.28404e-32	1.48753e-29	up-regulated
POPTR_0009s15010	GO:0005575-cellular_component;GO:0003674-molecular_function;GO:0008150-biological_process;	up	-	-	chr9:11648652-11649544	27.7346	2.1092	3.71692	1.82162e-06	0.00019981	up-regulated
POPTR_0018s11360	GO:0005575-cellular_component;GO:0003674-molecular_function;GO:0008150-biological_process;	up	POPTRDRAFT_825947	Predicted protein [Source:UniProtKB/TrEMBL;Acc:B9IMB8]	chr18:12129755-12130515	17.5366	1.32537	3.7259	0.000175841	0.0128584	up-regulated
POPTR_0010s20360	GO:0005575-cellular_component;GO:0003674-molecular_function;GO:0008150-biological_process;	up	POPTRDRAFT_770285	Predicted protein [Source:UniProtKB/TrEMBL;Acc:B9HT39]	chr10:17988259-17988939	18.3587	1.30826	3.81074	9.47029e-05	0.00741982	up-regulated
POPTR_0002s16790	GO:0006915-apoptosis;GO:0005515-protein binding;	up	POPTRDRAFT_755354	Predicted protein [Source:UniProtKB/TrEMBL;Acc:B9GQF3]	chr2:12542768-12547663	51.0532	3.47965	3.87499	3.23359e-12	6.9714e-10	up-regulated
POPTR_0004s22120	GO:0005575-cellular_component;GO:0003674-molecular_function;GO:0008150-biological_process;	up	POPTRDRAFT_680026	Predicted protein [Source:UniProtKB/TrEMBL;Acc:B9MZ56]	chr4:21062643-21064079	33.2445	2.19675	3.91967	4.35413e-08	6.48164e-06	up-regulated
POPTR_0002s24250	GO:0005575-cellular_component;GO:0003674-molecular_function;GO:0008150-biological_process;	up	-	-	chr2:21662508-21663383	36.6524	2.41714	3.92253	6.5408e-09	1.08186e-06	up-regulated
POPTR_0013s09600	GO:0005575-cellular_component;GO:0003674-molecular_function;GO:0008150-biological_process;	up	POPTRDRAFT_823806	Predicted protein [Source:UniProtKB/TrEMBL;Acc:B9I8F5]	chr13:9393162-9394043	507.632	29.2363	4.11795	1.84794e-117	5.25168e-114	up-regulated
POPTR_0004s19840	GO:0005575-cellular_component;GO:0003674-molecular_function;GO:0008150-biological_process;	up	POPTRDRAFT_836664	Predicted protein [Source:UniProtKB/TrEMBL;Acc:B9MYI7]	chr4:19549424-19549907	27.4757	1.55802	4.14037	3.12591e-07	4.08866e-05	up-regulated
POPTR_0019s13300	GO:0005575-cellular_component;GO:0003674-molecular_function;GO:0008150-biological_process;	up	PTREXPB2	Putative uncharacterized protein PtrEXPB2 [source:UniProtKB/TrEMBL;Acc:B9N2B8_POPTR]	chr19:14238400-14241203	20.1944	1.14367	4.14221	2.71563e-05	0.00243596	up-regulated
POPTR_0014s04950	GO:0005575-cellular_component;GO:0003674-molecular_function;GO:0008150-biological_process;	up	POPTRDRAFT_677657	Predicted protein [Source:UniProtKB/TrEMBL;Acc:B9MV59]	chr14:3820467-3821275	49.4507	2.77876	4.15348	1.52175e-12	3.39796e-10	up-regulated
POPTR_0001s11360	GO:0004497-monooxygenase activity;GO:0020037-heme binding;GO:0009055-electron carrier activity;	up	CYP78A22	Cytochrome P450 [source:UniProtKB/TrEMBL;Acc:B9GK76_POPTR]	chr1:8807463-8810260	13.3123	0.727813	4.19305	0.000420745	0.0268701	up-regulated
POPTR_0014s19650	GO:0005575-cellular_component;GO:0003674-molecular_function;GO:0008150-biological_process;	up	-	-	chr14:17506458-17506749	33.3337	1.75591	4.24669	6.28294e-09	1.04474e-06	up-regulated
POPTR_0014s11210	GO:0016757-transferase activity, transferring glycosyl groups;	up	POPTRDRAFT_572572	Predicted protein [Source:UniProtKB/TrEMBL;Acc:B9I9F1]	chr14:8328355-8330354	20.7692	1.04148	4.31774	2.71563e-05	0.00243596	up-regulated
POPTR_0001s35990	GO:0005575-cellular_component;GO:0003674-molecular_function;GO:0008150-biological_process;	up	POPTRDRAFT_549610	Predicted protein [Source:UniProtKB/TrEMBL;Acc:B9GIX7]	chr1:34450776-34451489	256.338	12.7462	4.32991	2.6459e-62	3.93873e-59	up-regulated
POPTR_0003s08200	GO:0016020-membrane;GO:0006810-transport;	up	PTRCAT6	Cationic amino acid transporter [source:UniProtKB/TrEMBL;Acc:B9N2V6_POPTR]	chr3:9615294-9618063	17.6656	0.877469	4.33145	3.0272e-05	0.0026397	up-regulated
POPTR_0006s09460	GO:0005575-cellular_component;GO:0003674-molecular_function;GO:0008150-biological_process;	up	POPTRDRAFT_653054	Predicted protein [Source:UniProtKB/TrEMBL;Acc:B9HC70]	chr6:6950234-6951055	121.056	5.13328	4.55965	2.13391e-30	1.308e-27	up-regulated
POPTR_0001s33270	GO:0006071-glycerol metabolic process;GO:0008889-glycerophosphodiester phosphodiesterase activity;	up	POPTRDRAFT_174634	Predicted protein [Source:UniProtKB/TrEMBL;Acc:B9GF71]	chr1:31462373-31465789	16.5703	0.598121	4.79202	5.86879e-05	0.00474068	up-regulated
POPTR_0001s24560	GO:0005575-cellular_component;GO:0003674-molecular_function;GO:0008150-biological_process;	up	POPTRDRAFT_549183	Predicted protein [Source:UniProtKB/TrEMBL;Acc:B9GJP5]	chr1:23815839-23816536	41.8083	1.45193	4.84775	3.18631e-11	6.38508e-09	up-regulated
POPTR_0017s12030	GO:0004222-metalloendopeptidase activity;GO:0016021-integral to membrane;GO:0008270-zinc ion binding;GO:0016887-ATPase activity;GO:0006508-proteolysis;GO:0005524-ATP binding;	up	POPTRDRAFT_778519	Predicted protein [Source:UniProtKB/TrEMBL;Acc:B9IJY7]	chr17:12165107-12167694	13.9357	0.421994	5.04542	0.000420745	0.0268701	up-regulated
POPTR_0001s47450	GO:0051536-iron-sulfur cluster binding;GO:0009055-electron carrier activity;	up	POPTRDRAFT_753787	Predicted protein [Source:UniProtKB/TrEMBL;Acc:B9GHJ1]	chr1:47650373-47651075	14.3454	0.387643	5.20972	0.000218861	0.0156206	up-regulated
POPTR_0012s02930	GO:0005575-cellular_component;GO:0003674-molecular_function;GO:0008150-biological_process;	up	POPTRDRAFT_1095126	Predicted protein [Source:UniProtKB/TrEMBL;Acc:B9I224]	chr12:2372109-2373337	402.337	7.84514	5.68046	2.27134e-111	5.46187e-108	up-regulated
POPTR_1310s00200	GO:0005575-cellular_component;GO:0003674-molecular_function;GO:0008150-biological_process;	up	POPTRDRAFT_679803	Predicted protein [Source:UniProtKB/TrEMBL;Acc:B9MYJ0]	scaffold_1310:2865-3604	228.86	1.3838	7.36969	1.23082e-67	2.02509e-64	up-regulated
POPTR_0004s19890	GO:0005575-cellular_component;GO:0003674-molecular_function;GO:0008150-biological_process;	up	-	-	chr4:19560458-19560938	17.619	0.0730742	7.91355	3.0272e-05	0.0026397	up-regulated
POPTR_0001s02310
POPTR_0003s14330
POPTR_0001s02320
POPTR_0005s22480
POPTR_0005s14190
POPTR_0017s06790
POPTR_0003s17540
POPTR_0003s17530
POPTR_0014s14200
POPTR_0003s17550
POPTR_0001s14310
POPTR_0016s03120
POPTR_0005s25110
POPTR_0002s17460
POPTR_0001s08410
POPTR_0001s14320
POPTR_0017s06720
POPTR_0014s01940
POPTR_0003s11900
POPTR_0006s22560
POPTR_0006s19260
POPTR_0006s02780
POPTR_0015s03360
POPTR_0001s05830
POPTR_0019s08610
POPTR_0008s23090
POPTR_0004s03800
POPTR_0005s11610
POPTR_0012s02450
POPTR_0005s11570
POPTR_0013s03230
POPTR_0002s20900
POPTR_0019s04690
POPTR_0002s03500
POPTR_0006s12870
POPTR_0003s08530
POPTR_0008s06520
POPTR_0010s13990
POPTR_0016s09230
POPTR_0017s01430
POPTR_0013s07050
POPTR_0016s10230
POPTR_0002s05600
POPTR_0001s09790
POPTR_0004s03030
POPTR_0008s11540
POPTR_0005s11600
POPTR_0003s19700
POPTR_0017s06780
POPTR_0008s06800
POPTR_0009s12450
POPTR_0008s06790
POPTR_0010s20560
POPTR_0003s19690
POPTR_0001s42840
POPTR_0012s04100
POPTR_0010s14530
POPTR_0008s21830
POPTR_0421s00200
POPTR_0001s06440
POPTR_0010s15320
POPTR_0010s15270
POPTR_0007s02720
POPTR_0001s42880
POPTR_0003s08140
POPTR_1698s00200
POPTR_0001s09570
POPTR_0015s03140
POPTR_0001s38760
POPTR_0001s09030
POPTR_0018s12270
POPTR_0010s21980
POPTR_0006s05900
POPTR_0018s13010
POPTR_0005s15670
POPTR_0002s09950
POPTR_0011s00970
POPTR_0009s04570
POPTR_0002s20480
POPTR_0019s04510
POPTR_0006s25210
POPTR_0010s18940
POPTR_0006s27560
POPTR_0006s09310
POPTR_0010s15970
POPTR_0006s27570
POPTR_0001s39950
POPTR_0012s05660
POPTR_0008s03670
POPTR_0017s12090
POPTR_0014s00810
POPTR_0290s00200
POPTR_0017s06470
POPTR_0001s16300
POPTR_0007s12260
POPTR_0013s03890
POPTR_0006s23840
POPTR_0008s10480
POPTR_0007s15180
POPTR_0011s05580
POPTR_0003s01440
POPTR_0004s16060
POPTR_0013s02950
POPTR_0003s04980
POPTR_0016s07230
POPTR_0005s27300
POPTR_0523s00200
POPTR_0002s05170
POPTR_0004s17500
POPTR_0015s13110
POPTR_0004s19970
POPTR_0015s05510
POPTR_0004s19470
POPTR_0001s04590
POPTR_0018s11050
POPTR_0013s13480
POPTR_0010s22950
POPTR_0010s15940
POPTR_0006s28990
POPTR_0002s09330
POPTR_0017s01410
POPTR_0014s13170
POPTR_0002s14740
POPTR_0013s15380
POPTR_0001s36330
POPTR_0001s31220
POPTR_0002s25260
POPTR_0012s02730
POPTR_0008s04390
POPTR_0017s12210
POPTR_0018s01570
POPTR_0004s14240
POPTR_0011s15960
POPTR_0017s00850
POPTR_0002s19000
POPTR_0002s12930
POPTR_0014s06580
POPTR_0010s05540
POPTR_0007s01850
POPTR_0009s12420
POPTR_0008s19040
POPTR_0006s08530
POPTR_0018s10950
POPTR_0017s14100
POPTR_0017s11900
POPTR_0683s00200
POPTR_0001s30370
POPTR_0005s17270
POPTR_0013s08110
POPTR_0006s12890
POPTR_0016s14210
POPTR_0004s16660
POPTR_0001s25180
POPTR_0007s02510
POPTR_0006s24900
POPTR_0003s06700
POPTR_0002s18140
POPTR_0002s18160
POPTR_0006s24320
POPTR_0012s13790
POPTR_0001s30990
POPTR_0012s01510
POPTR_0005s26030
POPTR_0006s27860
POPTR_0004s04120
POPTR_0007s14590
POPTR_0017s02810
POPTR_0006s07320
POPTR_0001s31910
POPTR_0006s18240
POPTR_0009s02100
POPTR_0006s18230
POPTR_0015s13410
POPTR_0001s43320
POPTR_0002s03590
POPTR_0016s07090
POPTR_0005s25480
POPTR_0007s04380
POPTR_0008s15570
POPTR_0009s12140
POPTR_0004s07270
POPTR_0010s16160
POPTR_0010s13840
POPTR_0011s15160
POPTR_0015s14520
POPTR_0002s08560
POPTR_0014s03190
POPTR_0002s24310
POPTR_0005s25500
POPTR_0013s11000
POPTR_0017s12630
POPTR_0006s24340
POPTR_0002s16650
POPTR_0001s06980
POPTR_0006s08830
POPTR_0003s07360
POPTR_0003s06210
POPTR_0005s00390
POPTR_0002s11860
POPTR_0017s02410
POPTR_0019s10360
POPTR_0014s09570
POPTR_0014s06470
POPTR_0012s14560
POPTR_0013s14860
POPTR_0005s26810
POPTR_0004s01510
POPTR_0001s13390
POPTR_0005s00790
POPTR_0010s21350
POPTR_0012s07820
POPTR_0013s10350
POPTR_0002s03060
POPTR_0014s03410
POPTR_0013s10380
POPTR_0013s10370
POPTR_0002s01570
POPTR_0019s05050
POPTR_0006s13160
POPTR_0004s17910
POPTR_0004s01880
POPTR_0004s04450
POPTR_0019s03480
POPTR_0005s07870
POPTR_0010s12370
POPTR_0008s08850
POPTR_0006s22640
POPTR_0019s13900
POPTR_0015s06770
POPTR_0014s11350
POPTR_0010s09880
POPTR_0003s19170
POPTR_0003s11070
POPTR_0005s23570
POPTR_0008s10970
POPTR_0010s06320
POPTR_0018s06080
POPTR_0014s19710
POPTR_0010s09940
POPTR_0015s15500
POPTR_0009s03410
POPTR_0001s29700
POPTR_0016s01450
POPTR_0015s06760
POPTR_0074s00200
POPTR_0008s06210
POPTR_0018s02810
POPTR_0001s03420
POPTR_0013s04320
POPTR_0004s18840
POPTR_0015s06880
POPTR_0018s13140
POPTR_0010s20300
POPTR_0008s05780
POPTR_0008s19730
POPTR_0012s11280
POPTR_0005s10910
POPTR_0001s18730
POPTR_0011s04470
POPTR_0015s00810
POPTR_0012s08790
POPTR_0002s08920
POPTR_0010s14200
POPTR_1776s00200
POPTR_0006s05130
POPTR_0019s00770
POPTR_0014s14690
POPTR_0008s17220
POPTR_0010s04370
POPTR_0004s01940
POPTR_0003s13850
POPTR_0006s23880
POPTR_0001s06560
POPTR_0017s03240
POPTR_0001s02200
POPTR_0017s03230
POPTR_0017s01160
POPTR_0014s19820
POPTR_0008s21840
POPTR_0017s03200
POPTR_0003s17780
POPTR_0017s11030
POPTR_0011s12680
POPTR_0001s38260
POPTR_0003s10860
POPTR_0012s08780
POPTR_0004s07190
POPTR_0017s07800
POPTR_0010s05710
POPTR_0013s02820
POPTR_0014s14740
POPTR_0584s00210
POPTR_0013s01580
POPTR_0008s15740
POPTR_0008s14360
POPTR_0019s11560
POPTR_0004s15200
POPTR_0011s05650
POPTR_0004s01950
POPTR_0015s15510
POPTR_0008s11320
POPTR_0002s10480
POPTR_0001s42820
POPTR_0020s00360
POPTR_0001s03410
POPTR_0009s15020
POPTR_0011s10320
POPTR_0002s25230
POPTR_0019s00660
POPTR_0016s03750
POPTR_0016s10140
POPTR_0001s19320
POPTR_0005s01730
POPTR_0012s10110
POPTR_0019s11060
POPTR_0016s09580
POPTR_0009s05440
POPTR_0003s06870
POPTR_0011s10880
POPTR_0019s11050
POPTR_0006s24030
POPTR_0001s26180
POPTR_0001s05570
POPTR_0002s03440
POPTR_0012s11230
POPTR_0009s14090
POPTR_0002s16390
POPTR_0004s11300
POPTR_0008s06260
POPTR_0010s23950
POPTR_0005s11250
POPTR_0002s03410
POPTR_0013s01870
POPTR_0014s02300
POPTR_0012s03910
POPTR_0014s02030
POPTR_0010s18260
POPTR_0009s15010
POPTR_0018s11360
POPTR_0010s20360
POPTR_0002s16790
POPTR_0004s22120
POPTR_0002s24250
POPTR_0013s09600
POPTR_0004s19840
POPTR_0019s13300
POPTR_0014s04950
POPTR_0001s11360
POPTR_0014s19650
POPTR_0014s11210
POPTR_0001s35990
POPTR_0003s08200
POPTR_0006s09460
POPTR_0001s33270
POPTR_0001s24560
POPTR_0017s12030
POPTR_0001s47450
POPTR_0012s02930
POPTR_1310s00200
POPTR_0004s19890

## Sheet: TS vs TW
Table S4. The differently expressed genes
gene_id	AgriGO	gene_name	Description	location	TS_RPKM	TW_RPKM	log2(Fold_change)- TS/TW	p-value	FDR	Expression patterns
POPTR_0006s00810	GO:0005575-cellular_component;GO:0003674-molecular_function;GO:0008150-biological_process;	POPTRDRAFT_560114	Predicted protein [Source:UniProtKB/TrEMBL;Acc:B9HCD7]	chr6:451037-452208	0.000131817	9.92709	-16.2005	0.00439574	0.0458379	down-regulated
POPTR_0005s22220	GO:0004497-monooxygenase activity;GO:0020037-heme binding;GO:0009055-electron carrier activity;	POPTRDRAFT_801366	Predicted protein [Source:UniProtKB/TrEMBL;Acc:B9H7Z7]	chr5:21189277-21190983	0.019144	55.2099	-11.4938	1.93481e-17	1.37245e-15	down-regulated
POPTR_0004s18870	GO:0004568-chitinase activity;GO:0006032-chitin catabolic process;GO:0008061-chitin binding;GO:0016998-cell wall macromolecule catabolic process;	POPTRDRAFT_831333	Predicted protein [Source:UniProtKB/TrEMBL;Acc:B9H1P7]	chr4:18602416-18603814	0.0232341	29.8647	-10.328	5.34588e-09	1.78883e-07	down-regulated
POPTR_0012s10290	GO:0003700-sequence-specific DNA binding transcription factor activity;GO:0043565-sequence-specific DNA binding;GO:0045449-regulation of transcription, DNA-dependent;	POPTRDRAFT_662175	Predicted protein [Source:UniProtKB/TrEMBL;Acc:B9I3U6]	chr12:11090139-11091271	0.138189	90.9319	-9.362	1.31193e-28	1.63765e-26	down-regulated
POPTR_0003s08140	GO:0005575-cellular_component;GO:0003674-molecular_function;GO:0008150-biological_process;	PTREXLB1	Putative uncharacterized protein PtrEXLB1 [source:UniProtKB/TrEMBL;Acc:B9N2W2_POPTR]	chr3:9563109-9564782	0.190813	121.384	-9.3132	1.47385e-38	2.53216e-36	down-regulated
POPTR_0017s12030	GO:0004222-metalloendopeptidase activity;GO:0016021-integral to membrane;GO:0008270-zinc ion binding;GO:0016887-ATPase activity;GO:0006508-proteolysis;GO:0005524-ATP binding;	POPTRDRAFT_778519	Predicted protein [Source:UniProtKB/TrEMBL;Acc:B9IJY7]	chr17:12165107-12167694	0.0230315	13.9357	-9.24096	0.000303183	0.00452311	down-regulated
POPTR_0008s10590	GO:0055114-oxidation-reduction process;GO:0004601-peroxidase activity;GO:0020037-heme binding;GO:0006979-response to oxidative stress;	-	Putative uncharacterized protein [source:UniProtKB/TrEMBL;Acc:A9PFX6_POPTR]	chr8:6633261-6638101	0.143733	83.5792	-9.18361	2.28419e-26	2.5702e-24	down-regulated
POPTR_0015s08720	GO:0015976-carbon utilization;GO:0004089-carbonate dehydratase activity;GO:0008270-zinc ion binding;	POPTRDRAFT_666464	Predicted protein [Source:UniProtKB/TrEMBL;Acc:B9IER7]	chr15:10041112-10043240	0.026152	12.0385	-8.84652	0.000594926	0.00823541	down-regulated
POPTR_0015s05510	GO:0005575-cellular_component;GO:0003674-molecular_function;GO:0008150-biological_process;	POPTRDRAFT_265712	Predicted protein [Source:UniProtKB/TrEMBL;Acc:B9N369]	chr15:5839871-5842079	0.0572033	19.7318	-8.43021	5.08288e-06	0.000109972	down-regulated
POPTR_0006s17920	GO:0005575-cellular_component;GO:0003674-molecular_function;GO:0008150-biological_process;	POPTRDRAFT_827736	Predicted protein [Source:UniProtKB/TrEMBL;Acc:B9N326]	chr6:16180976-16184323	0.0333377	11.4705	-8.42656	0.00116358	0.0148822	down-regulated
POPTR_0001s03010	GO:0005575-cellular_component;GO:0003674-molecular_function;GO:0008150-biological_process;	PTREXLB3	Putative uncharacterized protein PtrEXLB3 [source:UniProtKB/TrEMBL;Acc:B9MTX8_POPTR]	chr1:2377610-2380211	0.687637	205.065	-8.22022	1.23866e-65	3.53416e-63	down-regulated
POPTR_0015s08710	GO:0015976-carbon utilization;GO:0004089-carbonate dehydratase activity;GO:0008270-zinc ion binding;	POPTRDRAFT_575155	Predicted protein [Source:UniProtKB/TrEMBL;Acc:B9IER6]	chr15:10026813-10029094	0.0535263	12.1715	-7.82904	0.000594926	0.00823541	down-regulated
POPTR_0001s12990	GO:0003700-sequence-specific DNA binding transcription factor activity;GO:0006355-regulation of transcription, DNA-dependent;	ERF70	AP2/ERF domain-containing transcription factor [source:UniProtKB/TrEMBL;Acc:B9GMT9_POPTR]	chr1:10082119-10085200	0.166199	37.0567	-7.80068	9.42518e-12	4.1601e-10	down-regulated
POPTR_0010s15270	GO:0005975-carbohydrate metabolic process;GO:0004553-hydrolase activity, hydrolyzing O-glycosyl compounds;	POPTRDRAFT_769807	Predicted protein [Source:UniProtKB/TrEMBL;Acc:B9HWY8]	chr10:14604975-14607549	0.283245	56.3008	-7.63496	9.31337e-18	6.68804e-16	down-regulated
POPTR_0010s15320	GO:0005975-carbohydrate metabolic process;GO:0004553-hydrolase activity, hydrolyzing O-glycosyl compounds;	POPTRDRAFT_1091139	Predicted protein [Source:UniProtKB/TrEMBL;Acc:B9HWZ4]	chr10:14635608-14637313	0.0831437	15.1577	-7.51023	7.8126e-05	0.00132762	down-regulated
POPTR_0002s23610	GO:0005575-cellular_component;GO:0003674-molecular_function;GO:0008150-biological_process;	POPTRDRAFT_553082	Predicted protein [Source:UniProtKB/TrEMBL;Acc:B9GND1]	chr2:21143314-21144706	0.47552	85.1226	-7.48389	5.23328e-27	6.05923e-25	down-regulated
POPTR_0009s12450	GO:0005575-cellular_component;GO:0003674-molecular_function;GO:0008150-biological_process;	POPTRDRAFT_201148	Predicted protein [Source:UniProtKB/TrEMBL;Acc:B9HRI1]	chr9:10162481-10163346	0.0661906	10.9398	-7.36874	0.00226688	0.0261896	down-regulated
POPTR_0012s02930	GO:0005575-cellular_component;GO:0003674-molecular_function;GO:0008150-biological_process;	POPTRDRAFT_1095126	Predicted protein [Source:UniProtKB/TrEMBL;Acc:B9I224]	chr12:2372109-2373337	2.55673	402.337	-7.29796	1.70173e-125	1.08761e-122	down-regulated
POPTR_0010s18260	GO:0005575-cellular_component;GO:0003674-molecular_function;GO:0008150-biological_process;	POPTRDRAFT_659379	Predicted protein [Source:UniProtKB/TrEMBL;Acc:B9HYD1]	chr10:16580865-16581642	0.951244	147.761	-7.27923	6.32914e-47	1.32192e-44	down-regulated
POPTR_0019s09180	GO:0050660-flavin adenine dinucleotide binding;GO:0016491-oxidoreductase activity;	POPTRDRAFT_926356	Predicted protein [Source:UniProtKB/TrEMBL;Acc:B9N1S3]	chr19:10722979-10724736	0.11659	18.0757	-7.27646	1.00819e-05	0.000206525	down-regulated
POPTR_1310s00200	GO:0005575-cellular_component;GO:0003674-molecular_function;GO:0008150-biological_process;	POPTRDRAFT_679803	Predicted protein [Source:UniProtKB/TrEMBL;Acc:B9MYJ0]	scaffold_1310:2865-3604	1.5555	228.86	-7.20094	2.81206e-71	9.077e-69	down-regulated
POPTR_0010s19980	GO:0016747-transferase activity, transferring acyl groups other than amino-acyl groups;	POPTRDRAFT_880149	Predicted protein [Source:UniProtKB/TrEMBL;Acc:B9HT03]	chr10:17717417-17719112	0.128871	17.8749	-7.11586	1.9978e-05	0.000384704	down-regulated
POPTR_0003s06870	GO:0005575-cellular_component;GO:0003674-molecular_function;GO:0008150-biological_process;	POPTRDRAFT_712318	Predicted protein [Source:UniProtKB/TrEMBL;Acc:B9GXR5]	chr3:8413562-8415390	0.199895	24.8602	-6.95845	1.64431e-07	4.49876e-06	down-regulated
POPTR_0003s14710	GO:0045449-regulation of transcription, DNA-dependent;GO:0030528-transcription regulator activity;	-	-	chr3:14715465-14717187	0.195533	23.9164	-6.93444	3.26673e-07	8.51483e-06	down-regulated
POPTR_0008s18790	GO:0004497-monooxygenase activity;GO:0020037-heme binding;GO:0009055-electron carrier activity;	CYP71B41	Cytochrome P450 [source:UniProtKB/TrEMBL;Acc:B9HLE3_POPTR]	chr8:12819622-12822237	0.567858	65.2293	-6.84385	1.27684e-20	1.09833e-18	down-regulated
POPTR_0012s05660	GO:0005575-cellular_component;GO:0003674-molecular_function;GO:0008150-biological_process;	POPTRDRAFT_422658	Predicted protein [Source:UniProtKB/TrEMBL;Acc:B9I2Q2]	chr12:5399526-5401463	0.25089	28.5786	-6.83174	1.0594e-08	3.39901e-07	down-regulated
POPTR_0011s12660	GO:0005575-cellular_component;GO:0003674-molecular_function;GO:0008150-biological_process;	POPTRDRAFT_771875	Predicted protein [Source:UniProtKB/TrEMBL;Acc:B9I011]	chr11:15364673-15366322	0.157861	17.3668	-6.78153	1.9978e-05	0.000384704	down-regulated
POPTR_0001s13610	GO:0003700-sequence-specific DNA binding transcription factor activity;GO:0043565-sequence-specific DNA binding;GO:0045449-regulation of transcription, DNA-dependent;	-	-	chr1:10672219-10672944	0.368715	39.9015	-6.75779	2.21619e-12	1.03691e-10	down-regulated
POPTR_0004s09510	GO:0005575-cellular_component;GO:0003674-molecular_function;GO:0008150-biological_process;	POPTRDRAFT_714062	Predicted protein [Source:UniProtKB/TrEMBL;Acc:B9H330]	chr4:8047448-8048116	0.205634	21.1137	-6.68196	1.28938e-06	3.07258e-05	down-regulated
POPTR_0014s09860	GO:0003700-sequence-specific DNA binding transcription factor activity;GO:0043565-sequence-specific DNA binding;GO:0005634-nucleus;GO:0006355-regulation of transcription, DNA-dependent;	POPTRDRAFT_572441	Predicted protein [Source:UniProtKB/TrEMBL;Acc:B9I924]	chr14:7378128-7380101	0.450742	45.2713	-6.65015	2.84414e-14	1.58617e-12	down-regulated
POPTR_0008s18810	GO:0004497-monooxygenase activity;GO:0020037-heme binding;GO:0009055-electron carrier activity;	CYP71B40-1	Cytochrome P450 [source:UniProtKB/TrEMBL;Acc:B9HLE4_POPTR]	chr8:12852426-12855072	0.66402	65.6039	-6.62641	1.27684e-20	1.09833e-18	down-regulated
POPTR_0011s12400	GO:0045449-regulation of transcription, DNA-dependent;GO:0003677-DNA binding;	NAC036	Putative uncharacterized protein [source:UniProtKB/TrEMBL;Acc:A9PFM0_POPTR]	chr11:15122952-15124702	0.796496	73.5072	-6.52807	3.58701e-23	3.54881e-21	down-regulated
POPTR_0008s18870	GO:0004497-monooxygenase activity;GO:0020037-heme binding;GO:0009055-electron carrier activity;	CYP71B38	Putative uncharacterized protein [source:UniProtKB/TrEMBL;Acc:A9PEA6_POPTR]	chr8:12882403-12884988	1.79796	160.856	-6.48327	1.76897e-49	3.87187e-47	down-regulated
POPTR_0012s14160	GO:0016020-membrane;GO:0006810-transport;	PTRCAT11	Cationic amino acid transporter [source:UniProtKB/TrEMBL;Acc:B9I4I1_POPTR]	chr12:14149644-14153787	0.139698	11.6552	-6.38252	0.00116358	0.0148822	down-regulated
POPTR_0001s36330	GO:0005575-cellular_component;GO:0003674-molecular_function;GO:0008150-biological_process;	-	-	chr1:34890669-34893332	0.713339	55.4341	-6.28004	1.93481e-17	1.37245e-15	down-regulated
POPTR_0001s17360	GO:0016787-hydrolase activity;	POPTRDRAFT_640642	Predicted protein [Source:UniProtKB/TrEMBL;Acc:B9GKY4]	chr1:14162018-14165766	0.232442	17.9105	-6.26779	1.9978e-05	0.000384704	down-regulated
POPTR_0012s05200	GO:0005575-cellular_component;GO:0003674-molecular_function;GO:0008150-biological_process;	MYB142	Predicted protein [source:UniProtKB/TrEMBL;Acc:B9I2L1_POPTR]	chr12:4736691-4738538	0.204435	15.0454	-6.20154	7.8126e-05	0.00132762	down-regulated
POPTR_0015s03140	GO:0005575-cellular_component;GO:0003674-molecular_function;GO:0008150-biological_process;	POPTRDRAFT_1100821	Predicted protein [Source:UniProtKB/TrEMBL;Acc:B9IDZ9]	chr15:2686914-2688573	0.165596	12.1332	-6.19515	0.000594926	0.00823541	down-regulated
POPTR_0015s11540	GO:0005575-cellular_component;GO:0003674-molecular_function;GO:0008150-biological_process;	POPTRDRAFT_575436	Predicted protein [Source:UniProtKB/TrEMBL;Acc:B9IFJ1]	chr15:12115489-12115663	0.205899	13.9693	-6.08418	0.000303183	0.00452311	down-regulated
POPTR_0018s05900	GO:0005575-cellular_component;GO:0003674-molecular_function;GO:0008150-biological_process;	POPTRDRAFT_578448	Predicted protein [Source:UniProtKB/TrEMBL;Acc:B9ILL2]	chr18:5529608-5529924	3.74135	252.993	-6.07939	8.30934e-76	2.88623e-73	down-regulated
POPTR_0664s00200	GO:0004866-endopeptidase inhibitor activity;	-	-	scaffold_664:2343-3089	0.373176	24.7015	-6.0486	1.64431e-07	4.49876e-06	down-regulated
POPTR_0001s47450	GO:0051536-iron-sulfur cluster binding;GO:0009055-electron carrier activity;	POPTRDRAFT_753787	Predicted protein [Source:UniProtKB/TrEMBL;Acc:B9GHJ1]	chr1:47650373-47651075	0.235259	14.3454	-5.93019	0.000154081	0.00246191	down-regulated
POPTR_0009s08540	GO:0004713-protein tyrosine kinase activity;GO:0006468-protein phosphorylation;GO:0005524-ATP binding;GO:0005515-protein binding;	POPTRDRAFT_1087454	Predicted protein [Source:UniProtKB/TrEMBL;Acc:B9HN55]	chr9:7783269-7786526	0.79344	48.2589	-5.92653	3.20214e-15	1.93071e-13	down-regulated
POPTR_0019s14540	GO:0004866-endopeptidase inhibitor activity;	TI-3	Predicted protein [source:UniProtKB/TrEMBL;Acc:B9INR5_POPTR]	chr19:15306253-15307130	0.181269	10.9584	-5.91776	0.00226688	0.0261896	down-regulated
POPTR_0016s04670	GO:0009790-embryo development;	POPTRDRAFT_667377	Predicted protein [Source:UniProtKB/TrEMBL;Acc:B9IHZ5]	chr16:2785331-2786595	2.94078	169.824	-5.8517	7.14778e-51	1.5973e-48	down-regulated
POPTR_0004s19890	GO:0005575-cellular_component;GO:0003674-molecular_function;GO:0008150-biological_process;	-	-	chr4:19560458-19560938	0.310306	17.619	-5.8273	1.9978e-05	0.000384704	down-regulated
POPTR_0004s03330	GO:0005575-cellular_component;GO:0003674-molecular_function;GO:0008150-biological_process;	POPTRDRAFT_555484	Predicted protein [Source:UniProtKB/TrEMBL;Acc:B9H210]	chr4:2279193-2279853	0.728152	40.9217	-5.81248	1.07372e-12	5.1519e-11	down-regulated
POPTR_0016s13650	GO:0005575-cellular_component;GO:0003674-molecular_function;GO:0008150-biological_process;	-	-	chr16:12811595-12812444	0.172834	9.69465	-5.80973	0.00439574	0.0458379	down-regulated
POPTR_0012s10190	GO:0003700-sequence-specific DNA binding transcription factor activity;GO:0043565-sequence-specific DNA binding;GO:0005634-nucleus;GO:0006355-regulation of transcription, DNA-dependent;	POPTRDRAFT_891651	Predicted protein [Source:UniProtKB/TrEMBL;Acc:B9I3T7]	chr12:11018390-11018766	0.695889	37.9457	-5.76894	9.42518e-12	4.1601e-10	down-regulated
POPTR_0004s01730	GO:0004497-monooxygenase activity;GO:0020037-heme binding;GO:0009055-electron carrier activity;	CYP728D7V1	Cytochrome P450 [source:UniProtKB/TrEMBL;Acc:B9H1D4_POPTR]	chr4:1052724-1054859	2.7106	142.699	-5.71822	2.55849e-42	4.83781e-40	down-regulated
POPTR_0011s10320	GO:0005575-cellular_component;GO:0003674-molecular_function;GO:0008150-biological_process;	POPTRDRAFT_673701	Cytochrome P450 [Source:UniProtKB/TrEMBL;Acc:B9N7T6]	chr11:12758859-12759256	0.730175	33.0871	-5.50188	1.69143e-10	6.45774e-09	down-regulated
POPTR_0006s20440	GO:0005634-nucleus;GO:0003677-DNA binding;	XM_002308343.1	predicted protein, mRNA [source:RefSeq DNA_predicted;Acc:XM_002308343.1]	chr6:19460539-19463207	0.545512	24.0543	-5.46254	1.64431e-07	4.49876e-06	down-regulated
POPTR_0018s01570	GO:0005575-cellular_component;GO:0003674-molecular_function;GO:0008150-biological_process;	POPTRDRAFT_261013	Predicted protein [Source:UniProtKB/TrEMBL;Acc:B9IKW1]	chr18:1474061-1474848	2.4047	105.13	-5.45017	1.58032e-30	2.08681e-28	down-regulated
POPTR_0014s19820	GO:0005575-cellular_component;GO:0003674-molecular_function;GO:0008150-biological_process;	-	-	chr14:17712019-17712268	0.532871	22.6417	-5.40905	6.4904e-07	1.61721e-05	down-regulated
POPTR_0005s08050	GO:0004512-inositol-3-phosphate synthase activity;GO:0006021-inositol biosynthetic process;GO:0008654-phospholipid biosynthetic process;	POPTRDRAFT_831371	Predicted protein [Source:UniProtKB/TrEMBL;Acc:B9H558]	chr5:5540199-5543730	0.540048	22.5925	-5.38661	6.4904e-07	1.61721e-05	down-regulated
POPTR_0006s09460	GO:0005575-cellular_component;GO:0003674-molecular_function;GO:0008150-biological_process;	POPTRDRAFT_653054	Predicted protein [Source:UniProtKB/TrEMBL;Acc:B9HC70]	chr6:6950234-6951055	2.89388	121.056	-5.38653	1.07244e-35	1.77569e-33	down-regulated
POPTR_0008s09360	GO:0003700-sequence-specific DNA binding transcription factor activity;GO:0043565-sequence-specific DNA binding;GO:0045449-regulation of transcription, DNA-dependent;	POPTRDRAFT_656500	Predicted protein [Source:UniProtKB/TrEMBL;Acc:B9HID0]	chr8:5789518-5793094	0.62879	26.2886	-5.38572	4.16944e-08	1.22125e-06	down-regulated
POPTR_0017s03230	GO:0005575-cellular_component;GO:0003674-molecular_function;GO:0008150-biological_process;	-	-	chr17:2335169-2335418	0.520622	21.4585	-5.36517	1.28938e-06	3.07258e-05	down-regulated
POPTR_0001s33560	GO:0003700-sequence-specific DNA binding transcription factor activity;GO:0043565-sequence-specific DNA binding;GO:0045449-regulation of transcription, DNA-dependent;	POPTRDRAFT_174550	Predicted protein [Source:UniProtKB/TrEMBL;Acc:B9GF44]	chr1:31767736-31769649	1.34474	54.8215	-5.34934	7.48993e-16	4.67477e-14	down-regulated
POPTR_0008s21840	GO:0005575-cellular_component;GO:0003674-molecular_function;GO:0008150-biological_process;	-	-	chr8:16173188-16173437	0.527194	21.4159	-5.3442	1.28938e-06	3.07258e-05	down-regulated
POPTR_0017s03200	GO:0005575-cellular_component;GO:0003674-molecular_function;GO:0008150-biological_process;	-	-	chr17:2310155-2310404	0.532871	21.5898	-5.34042	1.28938e-06	3.07258e-05	down-regulated
POPTR_0007s07370	GO:0016829-lyase activity;GO:0000287-magnesium ion binding;GO:0008152-metabolic process;	POPTRDRAFT_1120041	Predicted protein [Source:UniProtKB/TrEMBL;Acc:B9P4V5]	chr7:5718980-5720535	0.934746	37.7422	-5.33546	9.42518e-12	4.1601e-10	down-regulated
POPTR_0017s03240	GO:0005575-cellular_component;GO:0003674-molecular_function;GO:0008150-biological_process;	-	-	chr17:2347708-2347957	0.539546	21.5822	-5.32195	1.28938e-06	3.07258e-05	down-regulated
POPTR_0003s06320	GO:0005575-cellular_component;GO:0003674-molecular_function;GO:0008150-biological_process;	MYB132	Predicted protein [source:UniProtKB/TrEMBL;Acc:B9GW21_POPTR]	chr3:7795954-7796897	1.35628	53.7222	-5.30779	1.50892e-15	9.25512e-14	down-regulated
POPTR_0006s18750	GO:0003824-catalytic activity;GO:0008152-metabolic process;	POPTRDRAFT_275397	Predicted protein [Source:UniProtKB/TrEMBL;Acc:B9N8T1]	chr6:17319526-17323548	0.44049	17.3653	-5.30095	1.9978e-05	0.000384704	down-regulated
POPTR_0016s04570	GO:0009790-embryo development;	-	-	chr16:2687354-2689039	0.348368	13.6647	-5.2937	0.000303183	0.00452311	down-regulated
POPTR_0650s00210	GO:0005575-cellular_component;GO:0003674-molecular_function;GO:0008150-biological_process;	POPTRDRAFT_877857	Predicted protein [Source:UniProtKB/TrEMBL;Acc:B9HPR3]	scaffold_650:9364-9943	0.237415	9.23885	-5.28223	0.00439574	0.0458379	down-regulated
POPTR_0001s43950	GO:0005575-cellular_component;GO:0003674-molecular_function;GO:0008150-biological_process;	POPTRDRAFT_571442	Predicted protein [Source:UniProtKB/TrEMBL;Acc:B9I758]	chr1:44360171-44362917	0.450533	17.2587	-5.25955	1.9978e-05	0.000384704	down-regulated
POPTR_0017s14100	GO:0005575-cellular_component;GO:0003674-molecular_function;GO:0008150-biological_process;	POPTRDRAFT_580760	Predicted protein [Source:UniProtKB/TrEMBL;Acc:B9N1Z4]	chr17:14276912-14277867	0.8049	30.2618	-5.23254	2.69995e-09	9.28738e-08	down-regulated
POPTR_0004s19840	GO:0005575-cellular_component;GO:0003674-molecular_function;GO:0008150-biological_process;	POPTRDRAFT_836664	Predicted protein [Source:UniProtKB/TrEMBL;Acc:B9MYI7]	chr4:19549424-19549907	0.765707	27.4757	-5.16522	2.10102e-08	6.41568e-07	down-regulated
POPTR_0008s16010	GO:0006468-protein phosphorylation;GO:0007165-signal transduction;GO:0004713-protein tyrosine kinase activity;GO:0005524-ATP binding;	CIPK5	CBL-interacting protein kinase 5Predicted protein [source:UniProtKB/TrEMBL;Acc:A0MNJ3_POPTR]	chr8:10685627-10687055	2.24057	80.3112	-5.16366	7.27462e-23	7.02319e-21	down-regulated
POPTR_0012s03080	GO:0003700-sequence-specific DNA binding transcription factor activity;GO:0043565-sequence-specific DNA binding;GO:0005634-nucleus;GO:0006355-regulation of transcription, DNA-dependent;	POPTRDRAFT_422480	Predicted protein [Source:UniProtKB/TrEMBL;Acc:B9I235]	chr12:2473251-2474264	0.570422	19.9915	-5.13121	5.08288e-06	0.000109972	down-regulated
POPTR_0008s06060	GO:0008652-cellular amino acid biosynthetic process;	-	-	chr8:3575388-3582232	0.284777	9.87137	-5.11535	0.00439574	0.0458379	down-regulated
POPTR_0015s11130	GO:0003700-sequence-specific DNA binding transcription factor activity;GO:0043565-sequence-specific DNA binding;GO:0045449-regulation of transcription, DNA-dependent;	POPTRDRAFT_666695	Predicted protein [Source:UniProtKB/TrEMBL;Acc:B9IFE4]	chr15:11785013-11786674	1.77452	61.056	-5.10463	5.6283e-18	4.09699e-16	down-regulated
POPTR_0019s09950	GO:0005575-cellular_component;GO:0003674-molecular_function;GO:0008150-biological_process;	POPTRDRAFT_836093	Predicted protein [Source:UniProtKB/TrEMBL;Acc:B9IQ86]	chr19:11579954-11583777	0.355664	12.0795	-5.0859	0.000594926	0.00823541	down-regulated
POPTR_0009s15010	GO:0005575-cellular_component;GO:0003674-molecular_function;GO:0008150-biological_process;	-	-	chr9:11648652-11649544	0.847717	27.7346	-5.03196	2.10102e-08	6.41568e-07	down-regulated
POPTR_0019s11050	GO:0005575-cellular_component;GO:0003674-molecular_function;GO:0008150-biological_process;	POPTRDRAFT_738820	Predicted protein [Source:UniProtKB/TrEMBL;Acc:B9IQG7]	chr19:12464124-12464873	19.9419	624.723	-4.96934	1.00871e-171	9.48065e-169	down-regulated
POPTR_0010s23950	GO:0005575-cellular_component;GO:0003674-molecular_function;GO:0008150-biological_process;	POPTRDRAFT_770634	Predicted protein [Source:UniProtKB/TrEMBL;Acc:B9HUY1]	chr10:20382261-20382676	0.685591	20.5789	-4.90767	2.56068e-06	5.77685e-05	down-regulated
POPTR_0002s03410	GO:0005524-ATP binding;	POPTRDRAFT_550987	Predicted protein [Source:UniProtKB/TrEMBL;Acc:B9GRK8]	chr2:2112696-2114179	0.669931	19.2627	-4.84565	5.08288e-06	0.000109972	down-regulated
POPTR_0002s12010	GO:0008270-zinc ion binding;GO:0005622-intracellular;	POPTRDRAFT_411238	Predicted protein [Source:UniProtKB/TrEMBL;Acc:B9GNQ3]	chr2:8930777-8932468	0.507489	14.5548	-4.84197	0.000154081	0.00246191	down-regulated
POPTR_0001s24560	GO:0005575-cellular_component;GO:0003674-molecular_function;GO:0008150-biological_process;	POPTRDRAFT_549183	Predicted protein [Source:UniProtKB/TrEMBL;Acc:B9GJP5]	chr1:23815839-23816536	1.5423	41.8083	-4.76063	6.71891e-12	3.00713e-10	down-regulated
POPTR_0017s06460	GO:0003824-catalytic activity;GO:0008152-metabolic process;	POPTRDRAFT_741351	Isocitrate lyase [Source:UniProtKB/TrEMBL;Acc:B9MXY5]	chr17:4949909-4952562	1.95339	52.7453	-4.75499	3.04052e-15	1.83673e-13	down-regulated
POPTR_0003s16090	GO:0003700-sequence-specific DNA binding transcription factor activity;GO:0006355-regulation of transcription, DNA-dependent;	XM_002304604.1	AP2/ERF domain-containing transcription factor (ERF71), mRNA [source:RefSeq DNA_predicted;Acc:XM_002304604.1]	chr3:15701771-15702332	1.41044	37.2584	-4.72335	1.08976e-10	4.25208e-09	down-regulated
POPTR_0007s07410	GO:0016829-lyase activity;GO:0000287-magnesium ion binding;GO:0008152-metabolic process;	-	-	chr7:5732816-5736144	0.3581	9.21943	-4.68624	0.00439574	0.0458379	down-regulated
POPTR_0007s07360	GO:0016829-lyase activity;GO:0000287-magnesium ion binding;GO:0008152-metabolic process;	POPTRDRAFT_802772	Predicted protein [Source:UniProtKB/TrEMBL;Acc:B9HGE8]	chr7:5698949-5703035	1.4101	36.1174	-4.67882	2.1823e-10	8.22377e-09	down-regulated
POPTR_0005s10910	GO:0005575-cellular_component;GO:0003674-molecular_function;GO:0008150-biological_process;	POPTRDRAFT_741145	Predicted protein [Source:UniProtKB/TrEMBL;Acc:B9MXA1]	chr5:7853350-7854713	1.9433	49.1963	-4.66197	2.48901e-14	1.40033e-12	down-regulated
POPTR_0010s00900	GO:0003700-sequence-specific DNA binding transcription factor activity;GO:0006355-regulation of transcription, DNA-dependent;	ERF34	AP2/ERF domain-containing transcription factor [source:UniProtKB/TrEMBL;Acc:B9HXF3_POPTR]	chr10:611849-613510	89.5522	2261.12	-4.65816	0	0	down-regulated
POPTR_0017s09750	GO:0003700-sequence-specific DNA binding transcription factor activity;GO:0043565-sequence-specific DNA binding;GO:0045449-regulation of transcription, DNA-dependent;	POPTRDRAFT_298129	Predicted protein [Source:UniProtKB/TrEMBL;Acc:B9N0Y7]	chr17:8383771-8385736	2.82136	70.5847	-4.64489	8.58505e-20	7.05254e-18	down-regulated
POPTR_0013s01580	GO:0005575-cellular_component;GO:0003674-molecular_function;GO:0008150-biological_process;	POPTRDRAFT_806761	Predicted protein [Source:UniProtKB/TrEMBL;Acc:B9I7C5]	chr13:897105-898004	6.49869	159.883	-4.62072	1.11557e-42	2.13468e-40	down-regulated
POPTR_0002s15060	GO:0005575-cellular_component;GO:0003674-molecular_function;GO:0008150-biological_process;	POPTRDRAFT_850197	Predicted protein [Source:UniProtKB/TrEMBL;Acc:B9GPI2]	chr2:11162449-11163176	5.8867	143.902	-4.61148	5.31378e-39	9.22864e-37	down-regulated
POPTR_0001s03410	GO:0005575-cellular_component;GO:0003674-molecular_function;GO:0008150-biological_process;	POPTRDRAFT_587191	Predicted protein [Source:UniProtKB/TrEMBL;Acc:B9N9W5]	chr1:2770056-2772648	16.6948	407.694	-4.61002	7.83968e-108	4.04072e-105	down-regulated
POPTR_0005s12420	GO:0005575-cellular_component;GO:0003674-molecular_function;GO:0008150-biological_process;	POPTRDRAFT_593930	Predicted protein [Source:UniProtKB/TrEMBL;Acc:B9MXN6]	chr5:9168713-9170913	0.559446	13.1312	-4.55286	0.000303183	0.00452311	down-regulated
POPTR_0009s13060	GO:0005575-cellular_component;GO:0003674-molecular_function;GO:0008150-biological_process;	POPTRDRAFT_833024	Predicted protein [Source:UniProtKB/TrEMBL;Acc:B9HRC2]	chr9:10495403-10499404	1.02804	24.004	-4.54531	8.15212e-07	2.00855e-05	down-regulated
POPTR_0001s35990	GO:0005575-cellular_component;GO:0003674-molecular_function;GO:0008150-biological_process;	POPTRDRAFT_549610	Predicted protein [Source:UniProtKB/TrEMBL;Acc:B9GIX7]	chr1:34450776-34451489	11.0231	256.338	-4.53945	5.1767e-67	1.53173e-64	down-regulated
POPTR_0004s19970	GO:0005576-extracellular region;GO:0008083-growth factor activity;GO:0008283-cell proliferation;	POPTRDRAFT_594834	Predicted protein [Source:UniProtKB/TrEMBL;Acc:A9P9C4]	chr4:19636829-19637741	4.27282	97.8399	-4.51716	5.49416e-26	6.07513e-24	down-regulated
POPTR_0009s05440	GO:0005575-cellular_component;GO:0003674-molecular_function;GO:0008150-biological_process;	POPTRDRAFT_722968	Predicted protein [Source:UniProtKB/TrEMBL;Acc:B9HP05]	chr9:5538309-5539029	16.4065	372.442	-4.50468	2.63818e-97	1.22182e-94	down-regulated
POPTR_0002s01870	GO:0007242-intracellular signal transduction;	-	-	chr2:997285-1000778	3.72221	84.3455	-4.50208	6.04466e-23	5.87122e-21	down-regulated
POPTR_0002s16790	GO:0006915-apoptosis;GO:0005515-protein binding;	POPTRDRAFT_755354	Predicted protein [Source:UniProtKB/TrEMBL;Acc:B9GQF3]	chr2:12542768-12547663	2.26423	51.0532	-4.49491	7.57633e-14	4.00181e-12	down-regulated
POPTR_0001s19320	GO:0005575-cellular_component;GO:0003674-molecular_function;GO:0008150-biological_process;	POPTRDRAFT_842706	Predicted protein [Source:UniProtKB/TrEMBL;Acc:B9GH40]	chr1:16939442-16940335	2.89159	65.0001	-4.49051	2.90946e-18	2.16977e-16	down-regulated
POPTR_0003s14330	GO:0005575-cellular_component;GO:0003674-molecular_function;GO:0008150-biological_process;	-	-	chr3:14423472-14424482	2.11677	47.4657	-4.48695	1.10988e-12	5.29362e-11	down-regulated
POPTR_0019s11060	GO:0005575-cellular_component;GO:0003674-molecular_function;GO:0008150-biological_process;	POPTRDRAFT_574257	Predicted protein [Source:UniProtKB/TrEMBL;Acc:B9IQG8]	chr19:12467652-12468111	18.1281	406.234	-4.48601	1.50889e-105	7.53409e-103	down-regulated
POPTR_0012s09940	GO:0016787-hydrolase activity;	POPTRDRAFT_423272	Predicted protein [Source:UniProtKB/TrEMBL;Acc:B9I3R0]	chr12:10820232-10825102	2.96058	65.9016	-4.47636	2.90946e-18	2.16977e-16	down-regulated
POPTR_0016s01890	GO:0005575-cellular_component;GO:0003674-molecular_function;GO:0008150-biological_process;	-	-	chr16:865906-867343	1.27395	28.1828	-4.46743	5.39955e-08	1.57005e-06	down-regulated
POPTR_0012s03910	GO:0016787-hydrolase activity;	POPTRDRAFT_806193	Predicted protein [Source:UniProtKB/TrEMBL;Acc:B9I4U1]	chr12:3144831-3146787	0.9332	20.2911	-4.44252	2.56068e-06	5.77685e-05	down-regulated
POPTR_0005s11250	GO:0046872-metal ion binding;GO:0030001-metal ion transport;	POPTRDRAFT_593815	Predicted protein [Source:UniProtKB/TrEMBL;Acc:B9MXD2]	chr5:8152281-8153052	3.28223	70.963	-4.43432	9.24432e-19	7.29411e-17	down-regulated
POPTR_0003s16410	GO:0005575-cellular_component;GO:0003674-molecular_function;GO:0008150-biological_process;	XM_002303725.1	predicted protein, mRNA [source:RefSeq DNA_predicted;Acc:XM_002303725.1]	chr3:15983050-15984506	0.481608	9.73528	-4.33729	0.00439574	0.0458379	down-regulated
POPTR_0005s24500	GO:0005215-transporter activity;GO:0016021-integral to membrane;GO:0006810-transport;	PTRPHT1-7	High affinity inorganic phosphate transporter [source:UniProtKB/TrEMBL;Acc:B9H8L4_POPTR]	chr5:23047853-23049619	0.497249	9.95902	-4.32396	0.00439574	0.0458379	down-regulated
POPTR_0009s14600	GO:0005575-cellular_component;GO:0003674-molecular_function;GO:0008150-biological_process;	POPTRDRAFT_556994	Predicted protein [Source:UniProtKB/TrEMBL;Acc:B9HQX2]	chr9:11416876-11417715	1.13958	22.6529	-4.31312	5.59012e-06	0.00011957	down-regulated
POPTR_0003s09150	GO:0005575-cellular_component;GO:0003674-molecular_function;GO:0008150-biological_process;	POPTRDRAFT_783692	Predicted protein [Source:UniProtKB/TrEMBL;Acc:B9N2M1]	chr3:10467942-10469010	0.729688	14.4044	-4.30309	0.000154081	0.00246191	down-regulated
POPTR_0012s07750	GO:0005575-cellular_component;GO:0003674-molecular_function;GO:0008150-biological_process;	POPTRDRAFT_423376	Predicted protein [Source:UniProtKB/TrEMBL;Acc:B9I353]	chr12:8659402-8660087	1.08768	21.1721	-4.28284	1.05816e-05	0.000216206	down-regulated
POPTR_0001s30990	GO:0005515-protein binding;	POPTRDRAFT_175261	Predicted protein [Source:UniProtKB/TrEMBL;Acc:B9GHC0]	chr1:29404044-29405402	3.83241	73.4813	-4.26105	1.17229e-19	9.58101e-18	down-regulated
POPTR_0001s41460	GO:0045449-regulation of transcription, DNA-dependent;GO:0003677-DNA binding;	NAC044	NAC domain protein, IPR003441 [source:UniProtKB/TrEMBL;Acc:B9N1K9_POPTR]	chr1:41083162-41084674	1.43158	27.418	-4.25944	1.06772e-07	2.99298e-06	down-regulated
POPTR_0013s14410	GO:0005575-cellular_component;GO:0003674-molecular_function;GO:0008150-biological_process;	-	-	chr13:14613004-14613274	0.507774	9.57947	-4.23769	0.00439574	0.0458379	down-regulated
POPTR_0004s15600	GO:0005575-cellular_component;GO:0003674-molecular_function;GO:0008150-biological_process;	CYP74C7-1	Putative uncharacterized protein [source:UniProtKB/TrEMBL;Acc:A9PC92_POPTR]	chr4:16207202-16209028	0.498265	9.31783	-4.22501	0.00439574	0.0458379	down-regulated
POPTR_0004s19470	GO:0005575-cellular_component;GO:0003674-molecular_function;GO:0008150-biological_process;	POPTRDRAFT_831341	Predicted protein [Source:UniProtKB/TrEMBL;Acc:A9PEW1]	chr4:19310206-19311208	4.65975	85.2963	-4.19416	3.82557e-22	3.58504e-20	down-regulated
POPTR_0010s12370	GO:0031072-heat shock protein binding;	POPTRDRAFT_822090	Predicted protein [Source:UniProtKB/TrEMBL;Acc:B9HW74]	chr10:12392254-12394579	2.07011	37.443	-4.17692	8.95558e-10	3.21556e-08	down-regulated
POPTR_0006s11010	GO:0004674-protein serine/threonine kinase activity;GO:0006468-protein phosphorylation;GO:0005524-ATP binding;	POPTRDRAFT_819242	Predicted protein [Source:UniProtKB/TrEMBL;Acc:B9HDJ9]	chr6:8354633-8358758	5.91602	106.753	-4.17351	1.14404e-27	1.3744e-25	down-regulated
POPTR_0010s15220	GO:0008565-protein transporter activity;GO:0015031-protein transport;GO:0005743-mitochondrial inner membrane;	POPTRDRAFT_659054	Predicted protein [Source:UniProtKB/TrEMBL;Acc:B9HWY0]	chr10:14559470-14561955	3.91216	69.7055	-4.15524	1.83913e-18	1.39931e-16	down-regulated
POPTR_0010s15970	GO:0005575-cellular_component;GO:0003674-molecular_function;GO:0008150-biological_process;	MYB036	Predicted protein [source:UniProtKB/TrEMBL;Acc:B9HX62_POPTR]	chr10:15033199-15035108	0.807781	13.687	-4.0827	0.000303183	0.00452311	down-regulated
POPTR_0002s08150	GO:0045449-regulation of transcription, DNA-dependent;GO:0003677-DNA binding;	NAC030	NAC domain protein, IPR003441 [source:UniProtKB/TrEMBL;Acc:B9GU14_POPTR]	chr2:5645164-5646959	4.07946	67.8758	-4.05645	6.25016e-17	4.23157e-15	down-regulated
POPTR_0001s29560	GO:0005575-cellular_component;GO:0003674-molecular_function;GO:0008150-biological_process;	POPTRDRAFT_175615	Predicted protein [Source:UniProtKB/TrEMBL;Acc:B9GIP3]	chr1:28200170-28200887	5.83318	95.6803	-4.03587	2.10855e-24	2.17358e-22	down-regulated
POPTR_0011s06010	GO:0003700-sequence-specific DNA binding transcription factor activity;GO:0006355-regulation of transcription, DNA-dependent;	ERF25	AP2/ERF domain-containing transcription factor [source:UniProtKB/TrEMBL;Acc:B9N9M3_POPTR]	chr11:6031039-6031923	0.724902	11.862	-4.03242	0.00116358	0.0148822	down-regulated
POPTR_0001s34540	GO:0005575-cellular_component;GO:0003674-molecular_function;GO:0008150-biological_process;	POPTRDRAFT_173696	Predicted protein [Source:UniProtKB/TrEMBL;Acc:B9GH84]	chr1:32721615-32723401	2.16785	35.0665	-4.01576	3.38191e-09	1.14666e-07	down-regulated
POPTR_0009s15770	GO:0016787-hydrolase activity;GO:0008152-metabolic process;	POPTRDRAFT_649024	Predicted protein [Source:UniProtKB/TrEMBL;Acc:B9HQG3]	chr9:12121090-12122397	6.46406	101.348	-3.97073	3.26253e-25	3.49857e-23	down-regulated
POPTR_0002s16590	GO:0003700-sequence-specific DNA binding transcription factor activity;GO:0043565-sequence-specific DNA binding;GO:0045449-regulation of transcription, DNA-dependent;	POPTRDRAFT_755334	Predicted protein [Source:UniProtKB/TrEMBL;Acc:B9GQD5]	chr2:12421608-12423520	0.818694	12.1599	-3.89266	0.000594926	0.00823541	down-regulated
POPTR_0008s15740	GO:0003700-sequence-specific DNA binding transcription factor activity;GO:0043565-sequence-specific DNA binding;GO:0005634-nucleus;GO:0006355-regulation of transcription, DNA-dependent;	POPTRDRAFT_766391	Predicted protein [Source:UniProtKB/TrEMBL;Acc:B9HKA5]	chr8:10493782-10495948	1.17016	17.3058	-3.88648	0.000133375	0.00216406	down-regulated
POPTR_0010s19930	GO:0005215-transporter activity;GO:0016020-membrane;GO:0006810-transport;	POPTRDRAFT_724520	Aquaporin, MIP family, PIP subfamily [Source:UniProtKB/TrEMBL;Acc:A9PFE8]	chr10:17692706-17694253	9.22622	136.32	-3.88511	8.93068e-33	1.30315e-30	down-regulated
POPTR_0014s13170	GO:0016787-hydrolase activity;GO:0008152-metabolic process;	POPTRDRAFT_731943	Predicted protein [Source:UniProtKB/TrEMBL;Acc:B9I9Z1]	chr14:9696017-9698594	5.23136	76.3185	-3.86677	1.36865e-18	1.05644e-16	down-regulated
POPTR_0005s13990	GO:0045449-regulation of transcription, DNA-dependent;GO:0008270-zinc ion binding;GO:0003677-DNA binding;	POPTRDRAFT_760414	Predicted protein [Source:UniProtKB/TrEMBL;Acc:B9H6B8]	chr5:11014010-11015025	3.48264	50.6047	-3.86102	1.36492e-12	6.46184e-11	down-regulated
POPTR_0017s06650	GO:0008270-zinc ion binding;GO:0008237-metallopeptidase activity;	POPTRDRAFT_827120	Predicted protein [Source:UniProtKB/TrEMBL;Acc:B9MXW5]	chr17:5092192-5099297	3.26307	47.083	-3.8509	9.41383e-12	4.1666e-10	down-regulated
POPTR_0011s06100	GO:0006468-protein phosphorylation;GO:0004713-protein tyrosine kinase activity;GO:0005524-ATP binding;	-	-	chr11:6130371-6133243	0.731939	10.4115	-3.83031	0.00226688	0.0261896	down-regulated
POPTR_0004s03800	GO:0006508-proteolysis;GO:0004185-serine-type carboxypeptidase activity;	POPTRDRAFT_857832	Predicted protein [Source:UniProtKB/TrEMBL;Acc:B9H253]	chr4:2667972-2672056	0.758095	10.7542	-3.82638	0.00226688	0.0261896	down-regulated
POPTR_0001s24220	GO:0005575-cellular_component;GO:0003674-molecular_function;GO:0008150-biological_process;	MYB206	Predicted protein [source:UniProtKB/TrEMBL;Acc:B9GES4_POPTR]	chr1:23569684-23571152	4.22694	59.5737	-3.81699	1.2891e-14	7.4358e-13	down-regulated
POPTR_0009s06740	GO:0008270-zinc ion binding;GO:0055114-oxidation-reduction process;GO:0016491-oxidoreductase activity;	CADL7	Cinnamyl alcohol dehydrogenase-like protein [source:UniProtKB/TrEMBL;Acc:B9HNN3_POPTR]	chr9:6455745-6457532	1.26558	17.8005	-3.81405	0.000133375	0.00216406	down-regulated
POPTR_0001s36500	GO:0016491-oxidoreductase activity;	-	-	chr1:35129987-35131063	2.07896	29.119	-3.80803	1.75347e-07	4.76478e-06	down-regulated
POPTR_0009s15020	GO:0005575-cellular_component;GO:0003674-molecular_function;GO:0008150-biological_process;	POPTRDRAFT_721475	Predicted protein [Source:UniProtKB/TrEMBL;Acc:B9HQU3]	chr9:11650951-11651635	1.45846	20.2729	-3.79703	2e-05	0.000384202	down-regulated
POPTR_0003s17900	GO:0008270-zinc ion binding;GO:0005622-intracellular;	XM_002304685.1	predicted protein, mRNA [source:RefSeq DNA_predicted;Acc:XM_002304685.1]	chr3:17140160-17141256	0.661204	9.05249	-3.77515	0.00439574	0.0458379	down-regulated
POPTR_0002s01460	GO:0005575-cellular_component;GO:0003674-molecular_function;GO:0008150-biological_process;	-	-	chr2:769315-771681	1.05866	14.3889	-3.76465	0.000865224	0.0114917	down-regulated
POPTR_0015s13410	GO:0005575-cellular_component;GO:0003674-molecular_function;GO:0008150-biological_process;	POPTRDRAFT_776680	Predicted protein [Source:UniProtKB/TrEMBL;Acc:B9ID54]	chr15:13386557-13388535	5.52276	75.0015	-3.76346	2.61401e-18	1.96088e-16	down-regulated
POPTR_0002s23850	GO:0006813-potassium ion transport;GO:0016020-membrane;GO:0015079-potassium ion transmembrane transporter activity;	POPTRDRAFT_816880	Predicted protein [Source:UniProtKB/TrEMBL;Acc:B9GNF7]	chr2:21321255-21326804	8.83367	119.114	-3.75319	7.83361e-29	9.8945e-27	down-regulated
POPTR_0019s13900	GO:0005575-cellular_component;GO:0003674-molecular_function;GO:0008150-biological_process;	-	-	chr19:14763503-14764066	5.12266	68.4882	-3.74089	2.44102e-16	1.58225e-14	down-regulated
POPTR_0002s05630	GO:0045449-regulation of transcription, DNA-dependent;GO:0030528-transcription regulator activity;	POPTRDRAFT_710215	Predicted protein [Source:UniProtKB/TrEMBL;Acc:B9GSQ9]	chr2:3699802-3704302	0.83713	11.0539	-3.72296	0.00116358	0.0148822	down-regulated
POPTR_0009s11240	GO:0005575-cellular_component;GO:0003674-molecular_function;GO:0008150-biological_process;	-	-	chr9:9397935-9398364	2.15108	28.2873	-3.71702	3.36188e-07	8.74144e-06	down-regulated
POPTR_0006s13010	GO:0005575-cellular_component;GO:0003674-molecular_function;GO:0008150-biological_process;	POPTRDRAFT_589430	Predicted protein [Source:UniProtKB/TrEMBL;Acc:B9MTB6]	chr6:10244965-10245625	3.34477	43.969	-3.71651	1.23346e-10	4.77775e-09	down-regulated
POPTR_0004s06200	#N/A	-	-	chr4:4927687-4928241	1.06628	13.9418	-3.70876	0.00159966	0.0196535	down-regulated
POPTR_0004s09710	GO:0005575-cellular_component;GO:0003674-molecular_function;GO:0008150-biological_process;	POPTRDRAFT_555867	Predicted protein [Source:UniProtKB/TrEMBL;Acc:B9H314]	chr4:8234808-8236592	0.750074	9.75236	-3.70065	0.00439574	0.0458379	down-regulated
POPTR_0007s07670	GO:0031072-heat shock protein binding;	POPTRDRAFT_1082860	Predicted protein [Source:UniProtKB/TrEMBL;Acc:B9HGK8]	chr7:6031381-6033905	0.954812	12.3702	-3.69551	0.000594926	0.00823541	down-regulated
POPTR_0001s11460	GO:0004713-protein tyrosine kinase activity;GO:0006468-protein phosphorylation;GO:0005524-ATP binding;GO:0005515-protein binding;	-	-	chr1:8912086-8918337	7.87495	101.842	-3.69292	2.80208e-24	2.86998e-22	down-regulated
POPTR_0013s03890	GO:0050832-defense response to fungus;GO:0008061-chitin binding;GO:0042742-defense response to bacterium;	POPTRDRAFT_823674	Predicted protein [Source:UniProtKB/TrEMBL;Acc:B9I5G0]	chr13:2550943-2552134	17.5436	222.175	-3.66268	2.38942e-51	5.41535e-49	down-regulated
POPTR_0017s13200	GO:0006468-protein phosphorylation;GO:0004713-protein tyrosine kinase activity;GO:0005524-ATP binding;	-	-	chr17:13372680-13374150	0.784752	9.91966	-3.65998	0.00439574	0.0458379	down-regulated
POPTR_0003s07910	GO:0003700-sequence-specific DNA binding transcription factor activity;GO:0006355-regulation of transcription, DNA-dependent;	ERF16	AP2/ERF domain-containing transcription factor [source:UniProtKB/TrEMBL;Acc:B9GYN2_POPTR]	chr3:9409618-9410657	1.24431	15.6567	-3.65336	0.000465745	0.00660894	down-regulated
POPTR_0005s13930	GO:0005575-cellular_component;GO:0003674-molecular_function;GO:0008150-biological_process;	POPTRDRAFT_760408	Predicted protein [Source:UniProtKB/TrEMBL;Acc:B9H6B2]	chr5:10931840-10932327	0.805091	10.1154	-3.65126	0.00226688	0.0261896	down-regulated
POPTR_0014s11210	GO:0016757-transferase activity, transferring glycosyl groups;	POPTRDRAFT_572572	Predicted protein [Source:UniProtKB/TrEMBL;Acc:B9I9F1]	chr14:8328355-8330354	1.65368	20.7692	-3.65069	2e-05	0.000384202	down-regulated
POPTR_0006s14270	GO:0016844-strictosidine synthase activity;GO:0009058-biosynthetic process;	-	-	chr6:11600698-11601655	1.9123	23.9074	-3.64408	2.94957e-06	6.5684e-05	down-regulated
POPTR_0004s02680	GO:0005575-cellular_component;GO:0003674-molecular_function;GO:0008150-biological_process;	-	-	chr4:1785111-1785426	1.30464	16.0801	-3.62355	0.000249677	0.00381117	down-regulated
POPTR_0010s19710	GO:0004497-monooxygenase activity;GO:0020037-heme binding;GO:0009055-electron carrier activity;	CYP90A7	Cytochrome P450 probable 6-deoxocathasterone to 6-deoxoteasterone or cathasterone to teasterone [source:UniProtKB/TrEMBL;Acc:B9HSP6_POPTR]	chr10:17544459-17549249	3.32959	40.7724	-3.61418	8.44961e-10	3.04415e-08	down-regulated
POPTR_0004s14820	GO:0004497-monooxygenase activity;GO:0020037-heme binding;GO:0009055-electron carrier activity;	CYP707A12V1	Cytochrome P450 [source:UniProtKB/TrEMBL;Acc:B9N4Y2_POPTR]	chr4:15480101-15482824	7.61467	92.2286	-3.59836	9.91971e-22	8.98001e-20	down-regulated
POPTR_0017s03170	GO:0005575-cellular_component;GO:0003674-molecular_function;GO:0008150-biological_process;	-	-	chr17:2290320-2290773	1.37958	16.5713	-3.58639	0.000249677	0.00381117	down-regulated
POPTR_0003s10750	GO:0005575-cellular_component;GO:0003674-molecular_function;GO:0008150-biological_process;	-	-	chr3:11650041-11650463	3.09445	37.1227	-3.58455	5.74013e-09	1.90677e-07	down-regulated
POPTR_1833s00200	GO:0008270-zinc ion binding;GO:0005622-intracellular;	-	-	scaffold_1833:1-232	2.98067	35.7425	-3.58393	3.38191e-09	1.14666e-07	down-regulated
POPTR_0001s36510	GO:0005575-cellular_component;GO:0003674-molecular_function;GO:0008150-biological_process;	-	-	chr1:35136748-35137679	5.75053	67.1575	-3.54578	4.66803e-16	2.95976e-14	down-regulated
POPTR_0009s04580	GO:0005575-cellular_component;GO:0003674-molecular_function;GO:0008150-biological_process;	POPTRDRAFT_821509	Predicted protein [Source:UniProtKB/TrEMBL;Acc:B9HP89]	chr9:4898409-4899828	22.6429	262.718	-3.53638	1.36447e-58	3.4333e-56	down-regulated
POPTR_0001s13390	GO:0006071-glycerol metabolic process;GO:0008889-glycerophosphodiester phosphodiesterase activity;	POPTRDRAFT_548064	Predicted protein [Source:UniProtKB/TrEMBL;Acc:B9GMQ2]	chr1:10478334-10481275	3.08267	35.6309	-3.53088	2.0455e-08	6.27013e-07	down-regulated
POPTR_0001s10050	GO:0016887-ATPase activity;GO:0005524-ATP binding;	POPTRDRAFT_548396	Predicted protein [Source:UniProtKB/TrEMBL;Acc:B9GKB8]	chr1:7773207-7780421	3.90296	45.0467	-3.52878	3.40971e-11	1.40594e-09	down-regulated
POPTR_0005s20240	GO:0045449-regulation of transcription, DNA-dependent;GO:0003677-DNA binding;	NAC034	NAC domain protein, IPR003441 [source:UniProtKB/TrEMBL;Acc:B9H7H2_POPTR]	chr5:19281072-19282822	2.84254	32.7376	-3.5257	2.45524e-08	7.3879e-07	down-regulated
POPTR_0011s12880	GO:0006468-protein phosphorylation;GO:0005529-sugar binding;GO:0004713-protein tyrosine kinase activity;GO:0005524-ATP binding;GO:0048544-recognition of pollen;	-	-	chr11:15566757-15569875	1.60546	18.09	-3.49413	7.10319e-05	0.00121385	down-regulated
POPTR_0014s18630	GO:0008270-zinc ion binding;GO:0055114-oxidation-reduction process;GO:0016491-oxidoreductase activity;	GSH-FDH2	Glutathione-dependent formaldehyde dehydrogenase [source:UniProtKB/TrEMBL;Acc:B9IBD3_POPTR]	chr14:15976362-15979240	2.04708	22.7948	-3.47707	1.57137e-05	0.000310447	down-regulated
POPTR_0016s01860	GO:0005575-cellular_component;GO:0003674-molecular_function;GO:0008150-biological_process;	-	-	chr16:851747-853231	0.82134	9.06893	-3.46488	0.00439574	0.0458379	down-regulated
POPTR_0008s06260	GO:0005575-cellular_component;GO:0003674-molecular_function;GO:0008150-biological_process;	POPTRDRAFT_563962	Predicted protein [Source:UniProtKB/TrEMBL;Acc:B9HHJ3]	chr8:3708687-3709580	85.1557	939.667	-3.46397	3.39191e-203	4.51632e-200	down-regulated
POPTR_0337s00220	GO:0005524-ATP binding;	POPTRDRAFT_219406	Predicted protein [Source:UniProtKB/TrEMBL;Acc:B9HF98]	scaffold_337:11098-13363	5.01383	55.2142	-3.46105	1.07871e-12	5.16812e-11	down-regulated
POPTR_0011s06700	GO:0006468-protein phosphorylation;GO:0004713-protein tyrosine kinase activity;GO:0005524-ATP binding;	-	-	chr11:7304943-7307818	0.849262	9.16098	-3.43122	0.00439574	0.0458379	down-regulated
POPTR_0013s01870	GO:0005575-cellular_component;GO:0003674-molecular_function;GO:0008150-biological_process;	POPTRDRAFT_570800	Predicted protein [Source:UniProtKB/TrEMBL;Acc:B9I7J3]	chr13:1080642-1083724	9.51172	102.133	-3.4246	4.07814e-23	4.02225e-21	down-regulated
POPTR_0006s05210	GO:0003700-sequence-specific DNA binding transcription factor activity;GO:0006355-regulation of transcription, DNA-dependent;GO:0005634-nucleus;	POPTRDRAFT_652752	Predicted protein [Source:UniProtKB/TrEMBL;Acc:B9H9W9]	chr6:3669045-3674060	12.3449	130.711	-3.40439	8.35788e-29	1.05151e-26	down-regulated
POPTR_0003s12890	GO:0008152-metabolic process;GO:0016491-oxidoreductase activity;	POPTRDRAFT_747379	Predicted protein [Source:UniProtKB/TrEMBL;Acc:B9NDS6]	chr3:13328921-13331613	1.74712	18.168	-3.37835	7.10319e-05	0.00121385	down-regulated
POPTR_0015s00680	GO:0005488-binding;	POPTRDRAFT_574656	Predicted protein [Source:UniProtKB/TrEMBL;Acc:B9IDH3]	chr15:402653-404854	1.65649	17.1849	-3.37494	0.000133375	0.00216406	down-regulated
POPTR_0001s40770	GO:0003700-sequence-specific DNA binding transcription factor activity;GO:0006355-regulation of transcription, DNA-dependent;	ERF50	AP2/ERF domain-containing transcription factor [source:UniProtKB/TrEMBL;Acc:B9N1E4_POPTR]	chr1:40353122-40354122	7.07328	73.283	-3.37303	2.27491e-16	1.47758e-14	down-regulated
POPTR_0005s12130	GO:0003700-sequence-specific DNA binding transcription factor activity;GO:0043565-sequence-specific DNA binding;GO:0046983-protein dimerization activity;GO:0005634-nucleus;GO:0006355-regulation of transcription, DNA-dependent;	POPTRDRAFT_1111546	Predicted protein [Source:UniProtKB/TrEMBL;Acc:B9MXL2]	chr5:8897562-8898256	1.17272	12.1352	-3.37127	0.0029411	0.0326	down-regulated
POPTR_0006s16210	GO:0005575-cellular_component;GO:0003674-molecular_function;GO:0008150-biological_process;	POPTRDRAFT_584024	Predicted protein [Source:UniProtKB/TrEMBL;Acc:B9N7B2]	chr6:14123288-14123908	1.27581	13.1565	-3.36629	0.00159966	0.0196535	down-regulated
POPTR_0003s08870	GO:0005515-protein binding;	POPTRDRAFT_827657	Predicted protein [Source:UniProtKB/TrEMBL;Acc:B9N2P4]	chr3:10198590-10201250	1.77692	18.245	-3.36005	7.10319e-05	0.00121385	down-regulated
POPTR_0014s11940	GO:0003700-sequence-specific DNA binding transcription factor activity;GO:0043565-sequence-specific DNA binding;GO:0008270-zinc ion binding;GO:0006355-regulation of transcription, DNA-dependent;	POPTRDRAFT_664385	Predicted protein [Source:UniProtKB/TrEMBL;Acc:B9I9M5]	chr14:8837775-8838789	1.37388	14.0055	-3.34967	0.000865224	0.0114917	down-regulated
POPTR_0002s23050	GO:0006810-transport;GO:0005215-transporter activity;GO:0016020-membrane;GO:0005234-extracellular-glutamate-gated ion channel activity;GO:0030288-outer membrane-bounded periplasmic space;GO:0004970-ionotropic glutamate receptor activity;	POPTRDRAFT_711342	Glutamate receptor [Source:UniProtKB/TrEMBL;Acc:B9GU65]	chr2:20408057-20412671	2.42292	24.6268	-3.34541	4.42019e-06	9.60895e-05	down-regulated
POPTR_0003s07360	GO:0005575-cellular_component;GO:0003674-molecular_function;GO:0008150-biological_process;	POPTRDRAFT_799700	Predicted protein [Source:UniProtKB/TrEMBL;Acc:B9GYA4]	chr3:8923215-8924460	4.47282	45.0559	-3.33246	2.21342e-10	8.33122e-09	down-regulated
POPTR_0007s03270	#N/A	-	-	chr7:1876198-1876675	1.69261	17.0469	-3.33219	0.000133375	0.00216406	down-regulated
POPTR_0004s21070	GO:0005634-nucleus;	POPTRDRAFT_679906	Predicted protein [Source:UniProtKB/TrEMBL;Acc:B9MYV0]	chr4:20365508-20366795	2.03021	20.3648	-3.32638	5.49568e-05	0.000970008	down-regulated
POPTR_0001s09570	GO:0005575-cellular_component;GO:0003674-molecular_function;GO:0008150-biological_process;	POPTRDRAFT_180318	Predicted protein [Source:UniProtKB/TrEMBL;Acc:B9GKG1]	chr1:7280385-7281408	3.53107	35.3269	-3.32259	2.0455e-08	6.27013e-07	down-regulated
POPTR_0001s38760	GO:0016491-oxidoreductase activity;	GA2OX1	Gibberellin 2-oxidase [source:UniProtKB/TrEMBL;Acc:B9GGW7_POPTR]	chr1:38000930-38002604	7.78509	76.7926	-3.30218	3.28895e-17	2.2898e-15	down-regulated
POPTR_0018s06080	GO:0043565-sequence-specific DNA binding;	POPTRDRAFT_669292	Predicted protein [Source:UniProtKB/TrEMBL;Acc:B9ILK1]	chr18:5744056-5744968	11.7597	115.685	-3.29828	3.51369e-25	3.73035e-23	down-regulated
POPTR_0004s04120	GO:0005575-cellular_component;GO:0003674-molecular_function;GO:0008150-biological_process;	POPTRDRAFT_555823	Predicted protein [Source:UniProtKB/TrEMBL;Acc:B9H2X1]	chr4:2962289-2964654	56.7841	548.253	-3.27128	3.82484e-114	2.07163e-111	down-regulated
POPTR_0004s07190	GO:0005524-ATP binding;	POPTRDRAFT_556104	Predicted protein [Source:UniProtKB/TrEMBL;Acc:B9H3L5]	chr4:5945497-5948435	12.1027	115.39	-3.25312	2.12295e-24	2.18138e-22	down-regulated
POPTR_0009s16050	GO:0009269-response to desiccation;	POPTRDRAFT_767059	Predicted protein [Source:UniProtKB/TrEMBL;Acc:B9HQ55]	chr9:12284977-12286144	2.66766	25.3325	-3.24734	2.33187e-06	5.31506e-05	down-regulated
POPTR_0003s10860	GO:0005575-cellular_component;GO:0003674-molecular_function;GO:0008150-biological_process;	POPTRDRAFT_817274	Predicted protein [Source:UniProtKB/TrEMBL;Acc:B9GVE8]	chr3:11716710-11717855	6.87559	63.566	-3.2087	3.80301e-14	2.07742e-12	down-regulated
POPTR_0008s12110	GO:0006950-response to stress;	POPTRDRAFT_656825	Predicted protein [Source:UniProtKB/TrEMBL;Acc:B9HJ41]	chr8:7810709-7812624	5.7376	52.3426	-3.18947	7.33487e-12	3.27822e-10	down-regulated
POPTR_0171s00250	GO:0005575-cellular_component;GO:0003674-molecular_function;GO:0008150-biological_process;	POPTRDRAFT_680951	Predicted protein [Source:UniProtKB/TrEMBL;Acc:B9NF55]	scaffold_171:53093-54339	1.52706	13.8531	-3.18138	0.00159966	0.0196535	down-regulated
POPTR_0001s27860	GO:0006468-protein phosphorylation;GO:0005524-ATP binding;GO:0004672-protein kinase activity;	-	-	chr1:26729440-26731646	1.72077	15.5006	-3.1712	0.000465745	0.00660894	down-regulated
POPTR_0005s14280	GO:0008152-metabolic process;GO:0016491-oxidoreductase activity;	XM_002307218.1	predicted protein, mRNA [source:RefSeq DNA_predicted;Acc:XM_002307218.1]	chr5:11364296-11367318	3.28798	29.5774	-3.16922	8.8382e-07	2.16341e-05	down-regulated
POPTR_0003s16590	GO:0006915-apoptosis;GO:0005515-protein binding;	POPTRDRAFT_554739	Predicted protein [Source:UniProtKB/TrEMBL;Acc:B9GZD2]	chr3:16171850-16173468	1.38914	12.385	-3.15633	0.0029411	0.0326	down-regulated
POPTR_0009s04370	GO:0005375-copper ion transmembrane transporter activity;GO:0016021-integral to membrane;GO:0006825-copper ion transport;	POPTRDRAFT_821522	Copper transporter [Source:UniProtKB/TrEMBL;Acc:A9PEN3]	chr9:4772017-4772939	2.25911	20.1039	-3.15365	5.49568e-05	0.000970008	down-regulated
POPTR_0011s12270	GO:0005575-cellular_component;GO:0003674-molecular_function;GO:0008150-biological_process;	POPTRDRAFT_568931	Predicted protein [Source:UniProtKB/TrEMBL;Acc:B9HZX1]	chr11:15032194-15038481	21.5566	190.036	-3.14007	3.73469e-39	6.52163e-37	down-regulated
POPTR_0003s16390	GO:0005575-cellular_component;GO:0003674-molecular_function;GO:0008150-biological_process;	POPTRDRAFT_554717	Predicted protein [Source:UniProtKB/TrEMBL;Acc:B9GZB1]	chr3:15961049-15962330	3.27844	28.5655	-3.12319	1.64111e-06	3.81129e-05	down-regulated
POPTR_0005s22420	GO:0005575-cellular_component;GO:0003674-molecular_function;GO:0008150-biological_process;	POPTRDRAFT_559478	Predicted protein [Source:UniProtKB/TrEMBL;Acc:B9H818]	chr5:21361329-21361935	1.43224	12.3085	-3.10331	0.0029411	0.0326	down-regulated
POPTR_0009s08590	GO:0005575-cellular_component;GO:0003674-molecular_function;GO:0008150-biological_process;	POPTRDRAFT_1087444	Predicted protein [Source:UniProtKB/TrEMBL;Acc:B9HN49]	chr9:7811522-7816363	1.80931	15.4464	-3.09376	0.000465745	0.00660894	down-regulated
POPTR_0005s28110	GO:0005575-cellular_component;GO:0003674-molecular_function;GO:0008150-biological_process;	POPTRDRAFT_1080059	Predicted protein [Source:UniProtKB/TrEMBL;Acc:B9H5Z3]	chr5:25476846-25479000	1.82071	15.4371	-3.08383	0.000465745	0.00660894	down-regulated
POPTR_0002s19780	GO:0006950-response to stress;	POPTRDRAFT_816717	Predicted protein [Source:UniProtKB/TrEMBL;Acc:B9GSR9]	chr2:15702512-15703718	2.35845	19.9815	-3.08275	0.000182896	0.00286571	down-regulated
POPTR_0008s19190	GO:0005515-protein binding;	POPTRDRAFT_766665	Predicted protein [Source:UniProtKB/TrEMBL;Acc:B9HLR9]	chr8:13148727-13150373	1.42163	12.0232	-3.0802	0.0029411	0.0326	down-regulated
POPTR_0002s19460	GO:0006950-response to stress;	POPTRDRAFT_644863	Predicted protein [Source:UniProtKB/TrEMBL;Acc:B9GSV3]	chr2:15437408-15438907	9.32113	78.5734	-3.07546	2.56024e-16	1.65283e-14	down-regulated
POPTR_0290s00200	GO:0005575-cellular_component;GO:0003674-molecular_function;GO:0008150-biological_process;	-	-	scaffold_290:3468-3690	10.1404	85.0225	-3.06773	1.75794e-17	1.25255e-15	down-regulated
POPTR_0008s05780	GO:0005575-cellular_component;GO:0003674-molecular_function;GO:0008150-biological_process;	POPTRDRAFT_563918	Predicted protein [Source:UniProtKB/TrEMBL;Acc:B9HMJ5]	chr8:3355352-3355739	4.0428	33.8275	-3.06477	3.39711e-07	8.80437e-06	down-regulated
POPTR_0007s03260	GO:0003700-sequence-specific DNA binding transcription factor activity;GO:0043565-sequence-specific DNA binding;GO:0005634-nucleus;GO:0006355-regulation of transcription, DNA-dependent;	MADS12	MIKC mads-box transcription factor [source:UniProtKB/TrEMBL;Acc:B9HEB8_POPTR]	chr7:1868775-1869896	1.9131	15.9506	-3.05963	0.000465745	0.00660894	down-regulated
POPTR_0005s07870	GO:0005575-cellular_component;GO:0003674-molecular_function;GO:0008150-biological_process;	POPTRDRAFT_760118	Predicted protein [Source:UniProtKB/TrEMBL;Acc:B9H540]	chr5:5396351-5396986	10.2354	85.2004	-3.05729	1.75794e-17	1.25255e-15	down-regulated
POPTR_0012s10030	GO:0000287-magnesium ion binding;GO:0030976-thiamine pyrophosphate binding;GO:0003824-catalytic activity;	POPTRDRAFT_891838	Predicted protein [Source:UniProtKB/TrEMBL;Acc:B9I3S0]	chr12:10901980-10904204	2.29407	19.0793	-3.05603	0.000182896	0.00286571	down-regulated
POPTR_0001s27720	GO:0004497-monooxygenase activity;GO:0020037-heme binding;GO:0009055-electron carrier activity;	CYP87D2V2	Cytochrome P450 [source:UniProtKB/TrEMBL;Acc:B9P886_POPTR]	chr1:26576456-26579147	4.06428	33.6326	-3.04879	3.39711e-07	8.80437e-06	down-regulated
POPTR_0004s21020	GO:0008152-metabolic process;GO:0016491-oxidoreductase activity;	POPTRDRAFT_594950	Predicted protein [Source:UniProtKB/TrEMBL;Acc:B9MYU5]	chr4:20335376-20336632	2.5195	20.7681	-3.04316	5.49568e-05	0.000970008	down-regulated
POPTR_0016s01880	GO:0005575-cellular_component;GO:0003674-molecular_function;GO:0008150-biological_process;	-	-	chr16:861542-863007	5.00446	40.9907	-3.03401	2.31001e-08	6.97061e-07	down-regulated
POPTR_0003s10460	GO:0009058-biosynthetic process;	POPTRDRAFT_554146	Predicted protein [Source:UniProtKB/TrEMBL;Acc:B9H050]	chr3:11431621-11433169	5.13105	41.908	-3.0299	1.28168e-08	4.05517e-07	down-regulated
POPTR_0017s01880	GO:0005575-cellular_component;GO:0003674-molecular_function;GO:0008150-biological_process;	POPTRDRAFT_289216	Predicted protein [Source:UniProtKB/TrEMBL;Acc:B9MWY1]	chr17:1381385-1383588	9.08893	74.187	-3.02898	3.0218e-15	1.82888e-13	down-regulated
POPTR_0001s27730	GO:0004497-monooxygenase activity;GO:0020037-heme binding;GO:0009055-electron carrier activity;	-	-	chr1:26584507-26587083	6.64919	54.2584	-3.0286	1.05053e-11	4.59243e-10	down-regulated
POPTR_0012s01740	GO:0005575-cellular_component;GO:0003674-molecular_function;GO:0008150-biological_process;	POPTRDRAFT_422871	Predicted protein [Source:UniProtKB/TrEMBL;Acc:B9I570]	chr12:1321561-1324525	2.91419	23.759	-3.02731	8.34978e-06	0.000174054	down-regulated
POPTR_0014s02420	GO:0003700-sequence-specific DNA binding transcription factor activity;GO:0043565-sequence-specific DNA binding;GO:0045449-regulation of transcription, DNA-dependent;	POPTRDRAFT_287143	Predicted protein [Source:UniProtKB/TrEMBL;Acc:B9MVV0]	chr14:2025214-2027511	8.21873	66.9109	-3.02525	9.33438e-14	4.90608e-12	down-regulated
POPTR_0013s15110	GO:0006468-protein phosphorylation;GO:0005524-ATP binding;GO:0004672-protein kinase activity;	POPTRDRAFT_571883	Predicted protein [Source:UniProtKB/TrEMBL;Acc:B9I6V9]	chr13:15162957-15167617	3.65192	29.4523	-3.01165	8.8382e-07	2.16341e-05	down-regulated
POPTR_0004s03820	GO:0045449-regulation of transcription, DNA-dependent;GO:0003677-DNA binding;	NAC005	NAC domain protein, IPR003441 [source:UniProtKB/TrEMBL;Acc:B9H255_POPTR]	chr4:2706655-2708028	2.68981	21.3977	-2.99188	2.94519e-05	0.000549104	down-regulated
POPTR_0005s16320	GO:0006355-regulation of transcription, DNA-dependent;GO:0005634-nucleus;GO:0009725-response to hormone stimulus;GO:0003677-DNA binding;	POPTRDRAFT_818500	Predicted protein [Source:UniProtKB/TrEMBL;Acc:B9H788]	chr5:13048426-13052228	2.25324	17.9245	-2.99186	0.000588031	0.00816296	down-regulated
POPTR_0008s12350	GO:0005575-cellular_component;GO:0003674-molecular_function;GO:0008150-biological_process;	POPTRDRAFT_1085092	Predicted protein [Source:UniProtKB/TrEMBL;Acc:B9HJ61]	chr8:7967139-7973191	3.05789	24.2497	-2.98736	1.88584e-05	0.000364242	down-regulated
POPTR_0004s22120	GO:0005575-cellular_component;GO:0003674-molecular_function;GO:0008150-biological_process;	POPTRDRAFT_680026	Predicted protein [Source:UniProtKB/TrEMBL;Acc:B9MZ56]	chr4:21062643-21064079	4.20214	33.2445	-2.98392	3.39711e-07	8.80437e-06	down-regulated
POPTR_0016s10440	GO:0005575-cellular_component;GO:0003674-molecular_function;GO:0008150-biological_process;	POPTRDRAFT_576833	Predicted protein [Source:UniProtKB/TrEMBL;Acc:B9IFX5]	chr16:8675302-8680254	2.57713	20.3377	-2.98032	5.49568e-05	0.000970008	down-regulated
POPTR_0008s07970	GO:0006221-pyrimidine nucleotide biosynthetic process;GO:0003883-CTP synthase activity;GO:0003824-catalytic activity;	POPTRDRAFT_803362	Predicted protein [Source:UniProtKB/TrEMBL;Acc:B9HI12]	chr8:4912164-4918679	4.19333	32.9875	-2.97575	6.18995e-07	1.54657e-05	down-regulated
POPTR_0014s11350	GO:0003700-sequence-specific DNA binding transcription factor activity;GO:0043565-sequence-specific DNA binding;GO:0045449-regulation of transcription, DNA-dependent;	XM_002320931.1	predicted protein, mRNA [source:RefSeq DNA_predicted;Acc:XM_002320931.1]	chr14:8445430-8447245	13.9886	109.674	-2.9709	4.57951e-22	4.26655e-20	down-regulated
POPTR_0006s10740	GO:0008483-transaminase activity;GO:0030170-pyridoxal phosphate binding;	POPTRDRAFT_866890	Predicted protein [Source:UniProtKB/TrEMBL;Acc:B9HD98]	chr6:8091017-8095698	2.1565	16.8334	-2.96456	0.00104716	0.0136472	down-regulated
POPTR_0005s02020	GO:0031072-heat shock protein binding;	POPTRDRAFT_837186	Predicted protein [Source:UniProtKB/TrEMBL;Acc:B9N4N8]	chr5:1315215-1317174	48.6105	376.386	-2.95287	6.43183e-72	2.0973e-69	down-regulated
POPTR_0014s14690	GO:0006457-protein folding;	-	Putative uncharacterized protein [source:UniProtKB/TrEMBL;Acc:A9PFD2_POPTR]	chr14:10762945-10766447	17.9744	139.106	-2.95217	8.50375e-28	1.02546e-25	down-regulated
POPTR_0008s08730	GO:0005575-cellular_component;GO:0003674-molecular_function;GO:0008150-biological_process;	POPTRDRAFT_656445	Predicted protein [Source:UniProtKB/TrEMBL;Acc:B9HI79]	chr8:5386230-5387238	28.514	220.033	-2.94798	1.58924e-42	3.02296e-40	down-regulated
POPTR_0480s00200	GO:0005575-cellular_component;GO:0003674-molecular_function;GO:0008150-biological_process;	-	-	scaffold_480:1048-1325	3.01174	23.2333	-2.94752	3.43772e-05	0.000631718	down-regulated
POPTR_0014s02430	GO:0005515-protein binding;	-	-	chr14:2033462-2035108	4.6312	35.5353	-2.93979	1.01599e-07	2.8643e-06	down-regulated
POPTR_0009s14380	GO:0004568-chitinase activity;GO:0006032-chitin catabolic process;GO:0008061-chitin binding;GO:0016998-cell wall macromolecule catabolic process;	POPTRDRAFT_557015	Predicted protein [Source:UniProtKB/TrEMBL;Acc:B9HQZ2]	chr9:11275845-11277243	9.67392	73.2547	-2.92075	5.58906e-15	3.32596e-13	down-regulated
POPTR_0012s11280	GO:0005575-cellular_component;GO:0003674-molecular_function;GO:0008150-biological_process;	POPTRDRAFT_823452	Predicted protein [Source:UniProtKB/TrEMBL;Acc:B9I433]	chr12:11786731-11788105	136.775	1033.62	-2.91783	9.40546e-193	1.03642e-189	down-regulated
POPTR_0012s04010	GO:0006468-protein phosphorylation;GO:0004713-protein tyrosine kinase activity;GO:0005524-ATP binding;	POPTRDRAFT_421814	Predicted protein [Source:UniProtKB/TrEMBL;Acc:B9I4T2]	chr12:3237324-3238746	4.72422	35.6994	-2.91775	1.01599e-07	2.8643e-06	down-regulated
POPTR_0006s14290	GO:0005575-cellular_component;GO:0003674-molecular_function;GO:0008150-biological_process;	POPTRDRAFT_589302	Predicted protein [Source:UniProtKB/TrEMBL;Acc:B9MT05]	chr6:11610203-11611308	1.97354	14.6935	-2.89632	0.000865224	0.0114917	down-regulated
POPTR_0003s17780	GO:0005575-cellular_component;GO:0003674-molecular_function;GO:0008150-biological_process;	-	-	chr3:17071420-17071619	72.8879	542.655	-2.89628	2.23301e-101	1.08118e-98	down-regulated
POPTR_0008s09620	GO:0005575-cellular_component;GO:0003674-molecular_function;GO:0008150-biological_process;	POPTRDRAFT_765836	Predicted protein [Source:UniProtKB/TrEMBL;Acc:B9HIF2]	chr8:5935731-5936867	2.96232	22.0131	-2.89356	1.57137e-05	0.000310447	down-regulated
POPTR_0012s02850	GO:0005575-cellular_component;GO:0003674-molecular_function;GO:0008150-biological_process;	XM_002318420.1	predicted protein, mRNA [source:RefSeq DNA_predicted;Acc:XM_002318420.1]	chr12:2313756-2314342	2.04745	15.1894	-2.89116	0.00185461	0.0223056	down-regulated
POPTR_0001s26180	GO:0005575-cellular_component;GO:0003674-molecular_function;GO:0008150-biological_process;	-	-	chr1:25241801-25242592	15.9398	117.16	-2.87777	4.3469e-23	4.26103e-21	down-regulated
POPTR_1018s00200	GO:0005575-cellular_component;GO:0003674-molecular_function;GO:0008150-biological_process;	-	-	scaffold_1018:99-685	12.8353	93.6948	-2.86785	1.65825e-18	1.27077e-16	down-regulated
POPTR_0011s08010	GO:0005515-protein binding;	POPTRDRAFT_593125	Predicted protein [Source:UniProtKB/TrEMBL;Acc:B9NDL2]	chr11:9034160-9036063	1.75167	12.7387	-2.86242	0.0029411	0.0326	down-regulated
POPTR_0016s01810	GO:0005575-cellular_component;GO:0003674-molecular_function;GO:0008150-biological_process;	-	-	chr16:829560-831215	3.52051	25.3114	-2.84593	1.03007e-05	0.000210872	down-regulated
POPTR_0013s09600	GO:0005575-cellular_component;GO:0003674-molecular_function;GO:0008150-biological_process;	POPTRDRAFT_823806	Predicted protein [Source:UniProtKB/TrEMBL;Acc:B9I8F5]	chr13:9393162-9394043	70.6993	507.632	-2.84402	4.69939e-93	2.02938e-90	down-regulated
POPTR_0001s34210	GO:0005575-cellular_component;GO:0003674-molecular_function;GO:0008150-biological_process;	POPTRDRAFT_752681	Predicted protein [Source:UniProtKB/TrEMBL;Acc:B9GJC5]	chr1:32341668-32343335	1.86853	13.4021	-2.84248	0.00159966	0.0196535	down-regulated
POPTR_0008s12890	GO:0006468-protein phosphorylation;GO:0005524-ATP binding;GO:0004672-protein kinase activity;	POPTRDRAFT_1085137	Predicted protein [Source:UniProtKB/TrEMBL;Acc:B9HJB5]	chr8:8380317-8384437	2.12766	15.2461	-2.8411	0.00185461	0.0223056	down-regulated
POPTR_0010s18910	GO:0005575-cellular_component;GO:0003674-molecular_function;GO:0008150-biological_process;	POPTRDRAFT_833742	Amino acid transporter [Source:UniProtKB/TrEMBL;Acc:B9HYI5]	chr10:17003202-17006003	6.32081	45.0389	-2.83299	2.61898e-09	9.02829e-08	down-regulated
POPTR_0018s13540	GO:0005575-cellular_component;GO:0003674-molecular_function;GO:0008150-biological_process;	-	-	chr18:13843414-13843615	2.17657	15.2752	-2.81106	0.00185461	0.0223056	down-regulated
POPTR_0019s13910	GO:0005575-cellular_component;GO:0003674-molecular_function;GO:0008150-biological_process;	-	Putative uncharacterized protein [source:UniProtKB/TrEMBL;Acc:A9PDX5_POPTR]	chr19:14765610-14766018	26.2504	183.876	-2.80832	6.67894e-34	1.01634e-31	down-regulated
POPTR_0790s00210	GO:0004568-chitinase activity;GO:0006032-chitin catabolic process;GO:0008061-chitin binding;GO:0016998-cell wall macromolecule catabolic process;	POPTRDRAFT_721560	Predicted protein [Source:UniProtKB/TrEMBL;Acc:B9HQY7]	scaffold_790:6383-7628	13.5505	94.6342	-2.80402	3.95795e-18	2.90092e-16	down-regulated
POPTR_0006s20820	GO:0003700-sequence-specific DNA binding transcription factor activity;GO:0043565-sequence-specific DNA binding;GO:0005634-nucleus;GO:0006355-regulation of transcription, DNA-dependent;	POPTRDRAFT_802149	Predicted protein [Source:UniProtKB/TrEMBL;Acc:B9HAA8]	chr6:19850522-19852982	1.89131	13.0968	-2.79176	0.00159966	0.0196535	down-regulated
POPTR_0003s15040	GO:0003700-sequence-specific DNA binding transcription factor activity;GO:0006355-regulation of transcription, DNA-dependent;	ERF5	AP2/ERF domain-containing transcription factor [source:UniProtKB/TrEMBL;Acc:B9NBQ9_POPTR]	chr3:14941796-14943066	12.4637	85.616	-2.78015	2.16218e-16	1.40722e-14	down-regulated
POPTR_0008s17590	GO:0005575-cellular_component;GO:0003674-molecular_function;GO:0008150-biological_process;	POPTRDRAFT_1085553	F-box family protein [Source:UniProtKB/TrEMBL;Acc:B9HKY9]	chr8:11843964-11845922	2.07366	14.2161	-2.77727	0.00326432	0.0357731	down-regulated
POPTR_0014s19710	GO:0005575-cellular_component;GO:0003674-molecular_function;GO:0008150-biological_process;	-	-	chr14:17545010-17545294	12.2456	83.8896	-2.77623	1.26505e-15	7.78919e-14	down-regulated
POPTR_0010s10700	GO:0016491-oxidoreductase activity;	-	-	chr10:11142852-11145173	4.47492	30.6172	-2.77441	2.03842e-06	4.68968e-05	down-regulated
POPTR_1419s00200	GO:0005575-cellular_component;GO:0003674-molecular_function;GO:0008150-biological_process;	-	-	scaffold_1419:4965-5272	3.34697	22.6848	-2.7608	6.23748e-05	0.0010786	down-regulated
POPTR_0013s11300	GO:0008270-zinc ion binding;GO:0005622-intracellular;	POPTRDRAFT_287860	Predicted protein [Source:UniProtKB/TrEMBL;Acc:B9MWB9]	chr13:11956967-11959515	10.6508	72.1685	-2.76041	4.49908e-14	2.43682e-12	down-regulated
POPTR_0008s09600	#N/A	POPTRDRAFT_564305	Predicted protein [Source:UniProtKB/TrEMBL;Acc:B9HIF1]	chr8:5932693-5933113	3.11676	20.9684	-2.7501	0.000202159	0.00314287	down-regulated
POPTR_0014s11880	GO:0008270-zinc ion binding;GO:0005622-intracellular;	POPTRDRAFT_774734	Predicted protein [Source:UniProtKB/TrEMBL;Acc:B9I9M0]	chr14:8792054-8792624	3.03069	20.2209	-2.73813	0.000202159	0.00314287	down-regulated
POPTR_0008s03670	GO:0005575-cellular_component;GO:0003674-molecular_function;GO:0008150-biological_process;	POPTRDRAFT_655879	Predicted protein [Source:UniProtKB/TrEMBL;Acc:B9HLI6]	chr8:1996864-1999680	2.5296	16.7295	-2.72541	0.00104716	0.0136472	down-regulated
POPTR_0011s00970	GO:0016491-oxidoreductase activity;	ACO7	1-aminocyclopropane-1-carboxylate [source:UniProtKB/TrEMBL;Acc:B9HZH4_POPTR]	chr11:501627-503815	15.5793	102.579	-2.71903	6.43143e-19	5.11251e-17	down-regulated
POPTR_0017s01160	GO:0005524-ATP binding;	POPTRDRAFT_592912	Predicted protein [Source:UniProtKB/TrEMBL;Acc:B9MX47]	chr17:832503-835695	32.9221	215.902	-2.71325	8.06537e-39	1.39317e-36	down-regulated
POPTR_0009s14420	GO:0004568-chitinase activity;GO:0006032-chitin catabolic process;GO:0008061-chitin binding;GO:0016998-cell wall macromolecule catabolic process;	POPTRDRAFT_721570	Predicted protein [Source:UniProtKB/TrEMBL;Acc:B9HQY8]	chr9:11302272-11303696	11.3866	73.9701	-2.69961	1.02097e-13	5.31371e-12	down-regulated
POPTR_0003s01160	GO:0003676-nucleic acid binding;GO:0008026-ATP-dependent helicase activity;GO:0006281-DNA repair;GO:0004386-helicase activity;GO:0006260-DNA replication;GO:0043140-ATP-dependent 3'-5' DNA helicase activity;GO:0005622-intracellular;GO:0005524-ATP binding;	POPTRDRAFT_553405	Predicted protein [Source:UniProtKB/TrEMBL;Acc:B9GZD8]	chr3:1020089-1029556	6.32391	41.0477	-2.69841	2.88487e-08	8.6198e-07	down-regulated
POPTR_0012s05440	GO:0005575-cellular_component;GO:0003674-molecular_function;GO:0008150-biological_process;	-	-	chr12:5080056-5081735	11.9431	77.4539	-2.69716	9.75575e-15	5.66827e-13	down-regulated
POPTR_0006s14330	GO:0005575-cellular_component;GO:0003674-molecular_function;GO:0008150-biological_process;	POPTRDRAFT_675860	Predicted protein [Source:UniProtKB/TrEMBL;Acc:B9MT00]	chr6:11661117-11663694	2.39355	15.39	-2.68477	0.00185461	0.0223056	down-regulated
POPTR_0001s36930	GO:0008289-lipid binding;	POPTRDRAFT_838516	Predicted protein [Source:UniProtKB/TrEMBL;Acc:B9GJG5]	chr1:35729413-35733665	3.26414	20.77	-2.66973	0.000202159	0.00314287	down-regulated
POPTR_0016s09080	GO:0005575-cellular_component;GO:0003674-molecular_function;GO:0008150-biological_process;	-	-	chr16:6978517-6979780	3.82859	24.3206	-2.66729	1.88584e-05	0.000364242	down-regulated
POPTR_0007s01110	GO:0003700-sequence-specific DNA binding transcription factor activity;GO:0006355-regulation of transcription, DNA-dependent;	ERF45	AP2/ERF domain-containing transcription factor [source:UniProtKB/TrEMBL;Acc:B9HGP8_POPTR]	chr7:602329-603357	11.9505	75.7965	-2.66506	3.16127e-14	1.74778e-12	down-regulated
POPTR_0010s10650	GO:0005575-cellular_component;GO:0003674-molecular_function;GO:0008150-biological_process;	POPTRDRAFT_1090478	Predicted protein [Source:UniProtKB/TrEMBL;Acc:B9HVC9]	chr10:11117576-11119678	4.26871	27.0491	-2.66371	1.18901e-05	0.000240328	down-regulated
POPTR_0011s06450	GO:0005515-protein binding;	-	-	chr11:6825446-6829552	6.52188	41.264	-2.66152	2.88487e-08	8.6198e-07	down-regulated
POPTR_0014s19650	GO:0005575-cellular_component;GO:0003674-molecular_function;GO:0008150-biological_process;	-	-	chr14:17506458-17506749	5.3825	33.3337	-2.63063	1.35634e-06	3.22254e-05	down-regulated
POPTR_0001s08320	GO:0004497-monooxygenase activity;GO:0020037-heme binding;GO:0009055-electron carrier activity;	CYP76F3	Cytochrome P450 [source:UniProtKB/TrEMBL;Acc:B9GKS3_POPTR]	chr1:6346497-6348498	11.5266	71.0509	-2.62389	3.28442e-13	1.65286e-11	down-regulated
POPTR_0001s41970	GO:0008270-zinc ion binding;GO:0005622-intracellular;	POPTRDRAFT_582065	Predicted protein [Source:UniProtKB/TrEMBL;Acc:B9N559]	chr1:41731285-41733005	7.10927	43.822	-2.62388	3.23543e-08	9.60887e-07	down-regulated
POPTR_0010s01590	GO:0006950-response to stress;	-	Putative uncharacterized protein [source:UniProtKB/TrEMBL;Acc:A9PBU7_POPTR]	chr10:1810489-1811381	450.051	2718.61	-2.59471	0	0	down-regulated
POPTR_0006s09350	GO:0005575-cellular_component;GO:0003674-molecular_function;GO:0008150-biological_process;	-	-	chr6:6876495-6880249	3.3882	20.4091	-2.59062	0.000202159	0.00314287	down-regulated
POPTR_0014s11490	GO:0003700-sequence-specific DNA binding transcription factor activity;GO:0043565-sequence-specific DNA binding;GO:0045449-regulation of transcription, DNA-dependent;	POPTRDRAFT_572606	Predicted protein [Source:UniProtKB/TrEMBL;Acc:B9I9I2]	chr14:8527343-8529362	6.28581	37.5347	-2.57805	5.16511e-07	1.30582e-05	down-regulated
POPTR_0001s13550	GO:0005575-cellular_component;GO:0003674-molecular_function;GO:0008150-biological_process;	POPTRDRAFT_548050	Predicted protein [Source:UniProtKB/TrEMBL;Acc:B9GMN5]	chr1:10614702-10616491	8.19181	48.8403	-2.57582	6.45547e-09	2.13001e-07	down-regulated
POPTR_0002s10890	GO:0005575-cellular_component;GO:0003674-molecular_function;GO:0008150-biological_process;	-	-	chr2:7942298-7943754	12.4297	74.0813	-2.57532	2.23718e-13	1.13659e-11	down-regulated
POPTR_0008s07820	GO:0016597-amino acid binding;GO:0008152-metabolic process;	POPTRDRAFT_419949	Predicted protein [Source:UniProtKB/TrEMBL;Acc:B9HHZ9]	chr8:4810833-4818314	4.32835	25.5611	-2.56206	3.77837e-05	0.000689558	down-regulated
POPTR_0011s05650	GO:0031072-heat shock protein binding;GO:0006457-protein folding;GO:0051082-unfolded protein binding;	POPTRDRAFT_580946	Predicted protein [Source:UniProtKB/TrEMBL;Acc:B9N3J3]	chr11:5625558-5627557	6.47158	38.1521	-2.55957	2.95158e-07	7.73119e-06	down-regulated
POPTR_0016s01850	GO:0005575-cellular_component;GO:0003674-molecular_function;GO:0008150-biological_process;	-	-	chr16:846454-848700	8.67116	51.0337	-2.55715	1.15159e-09	4.10717e-08	down-regulated
POPTR_0016s07090	GO:0009058-biosynthetic process;	POPTRDRAFT_835465	Predicted protein [Source:UniProtKB/TrEMBL;Acc:B9IIL6]	chr16:4936974-4943292	8.30637	48.6933	-2.55143	6.45547e-09	2.13001e-07	down-regulated
POPTR_0545s00230	GO:0005575-cellular_component;GO:0003674-molecular_function;GO:0008150-biological_process;	-	-	scaffold_545:12602-13612	3.67145	21.4796	-2.54855	0.000112602	0.00185767	down-regulated
POPTR_0006s24330	GO:0003700-sequence-specific DNA binding transcription factor activity;GO:0043565-sequence-specific DNA binding;GO:0005634-nucleus;GO:0006355-regulation of transcription, DNA-dependent;	POPTRDRAFT_763234	Predicted protein [Source:UniProtKB/TrEMBL;Acc:B9HDD4]	chr6:22962816-22965554	10.1276	59.0093	-2.54265	9.62158e-11	3.77492e-09	down-regulated
POPTR_0010s07340	GO:0016161-beta-amylase activity;GO:0000272-polysaccharide catabolic process;	POPTRDRAFT_229995	Predicted protein [Source:UniProtKB/TrEMBL;Acc:B9HSW9]	chr10:8434809-8437781	4.37965	25.5165	-2.54254	3.77837e-05	0.000689558	down-regulated
POPTR_0014s01760	GO:0008270-zinc ion binding;GO:0005622-intracellular;	POPTRDRAFT_730802	Predicted protein [Source:UniProtKB/TrEMBL;Acc:B9IBS5]	chr14:1643748-1644810	12.3141	70.6389	-2.52015	2.18495e-12	1.02379e-10	down-regulated
POPTR_0002s18050	GO:0000160-two-component signal transduction system (phosphorelay);GO:0000156-two-component response regulator activity;GO:0006355-regulation of transcription, DNA-dependent;	PTPRR6	Pseudo response regulator [source:UniProtKB/TrEMBL;Acc:B9GRR4_POPTR]	chr2:13927984-13933576	10.4514	59.8438	-2.51751	9.62158e-11	3.77492e-09	down-regulated
POPTR_0011s10740	GO:0005575-cellular_component;GO:0003674-molecular_function;GO:0008150-biological_process;	POPTRDRAFT_660821	Predicted protein [Source:UniProtKB/TrEMBL;Acc:B9I1R0]	chr11:13317631-13322605	2.90492	16.6244	-2.51673	0.00104716	0.0136472	down-regulated
POPTR_0010s20300	GO:0005575-cellular_component;GO:0003674-molecular_function;GO:0008150-biological_process;	POPTRDRAFT_659595	Predicted protein [Source:UniProtKB/TrEMBL;Acc:B9HT33]	chr10:17942018-17942804	540.635	3092.54	-2.51607	0	0	down-regulated
POPTR_0001s34550	GO:0016020-membrane;	POPTRDRAFT_173703	Predicted protein [Source:UniProtKB/TrEMBL;Acc:B9GH85]	chr1:32739195-32741373	3.45551	19.7164	-2.51243	0.000360773	0.0052812	down-regulated
POPTR_0096s00220	GO:0005575-cellular_component;GO:0003674-molecular_function;GO:0008150-biological_process;	-	-	scaffold_96:39770-41133	2.77326	15.804	-2.51063	0.00185461	0.0223056	down-regulated
POPTR_0001s27750	GO:0004497-monooxygenase activity;GO:0020037-heme binding;GO:0009055-electron carrier activity;	CYP87D3	Cytochrome P450 [source:UniProtKB/TrEMBL;Acc:B9GFR2_POPTR]	chr1:26599238-26602016	11.1629	63.1993	-2.5012	3.33884e-11	1.38029e-09	down-regulated
POPTR_0002s06330	GO:0005575-cellular_component;GO:0003674-molecular_function;GO:0008150-biological_process;	POPTRDRAFT_798608	Predicted protein [Source:UniProtKB/TrEMBL;Acc:B9GT61]	chr2:4217507-4221417	4.11005	23.2664	-2.50102	0.000117833	0.00193399	down-regulated
POPTR_0003s19950	GO:0045087-innate immune response;GO:0006915-apoptosis;GO:0005524-ATP binding;GO:0004888-transmembrane signaling receptor activity;GO:0007165-signal transduction;GO:0005515-protein binding;GO:0031224-intrinsic to membrane;	-	TIR-NBS-LRR type disease resistance protein [source:UniProtKB/TrEMBL;Acc:Q19PJ3_POPTR]	chr3:18593615-18597793	4.53956	25.6904	-2.5006	3.77837e-05	0.000689558	down-regulated
POPTR_0019s15190	GO:0003700-sequence-specific DNA binding transcription factor activity;GO:0006355-regulation of transcription, DNA-dependent;	ERF81	AP2/ERF domain-containing transcription factor [source:UniProtKB/TrEMBL;Acc:B9INK5_POPTR]	chr19:15759690-15761473	19.69	110.955	-2.49444	7.5448e-19	5.98267e-17	down-regulated
POPTR_0005s07290	GO:0003700-sequence-specific DNA binding transcription factor activity;GO:0043565-sequence-specific DNA binding;GO:0005634-nucleus;GO:0006355-regulation of transcription, DNA-dependent;	POPTRDRAFT_715838	Predicted protein [Source:UniProtKB/TrEMBL;Acc:B9H4Q5]	chr5:4937717-4940415	49.41	278.194	-2.49322	2.40434e-45	4.77224e-43	down-regulated
POPTR_0001s16970	GO:0005575-cellular_component;GO:0003674-molecular_function;GO:0008150-biological_process;	MYB011	Predicted protein [source:UniProtKB/TrEMBL;Acc:B9GKV1_POPTR]	chr1:13791229-13792321	3.00117	16.8525	-2.48937	0.00334235	0.0361938	down-regulated
POPTR_0011s06340	GO:0006468-protein phosphorylation;GO:0004713-protein tyrosine kinase activity;GO:0005524-ATP binding;	POPTRDRAFT_934652	Predicted protein [Source:UniProtKB/TrEMBL;Acc:B9NAF9]	chr11:6554422-6557491	7.54361	42.3567	-2.48926	5.76592e-08	1.66521e-06	down-regulated
POPTR_0016s09090	GO:0005215-transporter activity;GO:0016020-membrane;GO:0006810-transport;	POPTRDRAFT_735495	Aquaporin, MIP family, PIP subfamily [Source:UniProtKB/TrEMBL;Acc:A9P9U0]	chr16:6990269-6992229	7.17883	40.2984	-2.4889	1.81516e-07	4.92195e-06	down-regulated
POPTR_0010s21350	GO:0005575-cellular_component;GO:0003674-molecular_function;GO:0008150-biological_process;	POPTRDRAFT_822482	Predicted protein [Source:UniProtKB/TrEMBL;Acc:B9HTJ7]	chr10:18668640-18671686	77.8472	433.54	-2.47745	1.05404e-69	3.27018e-67	down-regulated
POPTR_0006s27040	GO:0005575-cellular_component;GO:0003674-molecular_function;GO:0008150-biological_process;	POPTRDRAFT_561898	Predicted protein [Source:UniProtKB/TrEMBL;Acc:B9HA55]	chr6:25062127-25063362	4.06105	22.5837	-2.47536	0.000206422	0.00319594	down-regulated
POPTR_0011s06600	GO:0005575-cellular_component;GO:0003674-molecular_function;GO:0008150-biological_process;	POPTRDRAFT_771556	Predicted protein [Source:UniProtKB/TrEMBL;Acc:B9I1F0]	chr11:7157631-7158684	5.3585	29.5729	-2.46437	1.31192e-05	0.000263174	down-regulated
POPTR_0008s17940	GO:0051287-NAD binding;GO:0004365-glyceraldehyde-3-phosphate dehydrogenase (NAD+) (phosphorylating) activity;GO:0006006-glucose metabolic process;GO:0055114-oxidation-reduction process;	G3PDH	Predicted protein [source:UniProtKB/TrEMBL;Acc:B9HLA3_POPTR]	chr8:12040794-12044121	2.7253	15.0349	-2.46383	0.00185461	0.0223056	down-regulated
POPTR_0004s20000	GO:0005575-cellular_component;GO:0003674-molecular_function;GO:0008150-biological_process;	POPTRDRAFT_836669	Predicted protein [Source:UniProtKB/TrEMBL;Acc:B9MYK0]	chr4:19663053-19664298	20.1392	110.882	-2.46095	2.70777e-18	2.02645e-16	down-regulated
POPTR_0675s00200	GO:0008152-metabolic process;GO:0016491-oxidoreductase activity;	XM_002328721.1	predicted protein, mRNA [source:RefSeq DNA_predicted;Acc:XM_002328721.1]	scaffold_675:6457-7918	13.6681	74.9781	-2.45566	8.29472e-13	4.04681e-11	down-regulated
POPTR_0015s02100	GO:0005575-cellular_component;GO:0003674-molecular_function;GO:0008150-biological_process;	POPTRDRAFT_666170	Predicted protein [Source:UniProtKB/TrEMBL;Acc:B9IDW8]	chr15:1440376-1445456	33.4758	182.651	-2.4479	1.02462e-29	1.3045e-27	down-regulated
POPTR_0013s14960	GO:0003700-sequence-specific DNA binding transcription factor activity;GO:0043565-sequence-specific DNA binding;GO:0045449-regulation of transcription, DNA-dependent;	-	Putative uncharacterized protein [source:UniProtKB/TrEMBL;Acc:A9PG21_POPTR]	chr13:15033130-15035937	7.93657	42.8835	-2.43384	5.76592e-08	1.66521e-06	down-regulated
POPTR_0009s07990	GO:0005575-cellular_component;GO:0003674-molecular_function;GO:0008150-biological_process;	POPTRDRAFT_1087573	Predicted protein [Source:UniProtKB/TrEMBL;Acc:B9HNA6]	chr9:7412147-7413480	7.49391	40.4428	-2.43209	1.81516e-07	4.92195e-06	down-regulated
POPTR_0008s05710	GO:0005575-cellular_component;GO:0003674-molecular_function;GO:0008150-biological_process;	-	-	chr8:3308017-3309624	2.88059	15.4763	-2.42562	0.00185461	0.0223056	down-regulated
POPTR_0013s01110	GO:0006950-response to stress;	POPTRDRAFT_662619	Predicted protein [Source:UniProtKB/TrEMBL;Acc:B9I704]	chr13:607449-609082	23.3874	125.298	-2.42156	1.45958e-20	1.23719e-18	down-regulated
POPTR_0011s06460	GO:0005575-cellular_component;GO:0003674-molecular_function;GO:0008150-biological_process;	-	-	chr11:6847700-6849225	7.85862	41.9271	-2.41554	1.0246e-07	2.88476e-06	down-regulated
POPTR_0015s08550	GO:0016567-protein ubiquitination;GO:0004842-ubiquitin-protein ligase activity;GO:0000151-ubiquitin ligase complex;	POPTRDRAFT_666450	Predicted protein [Source:UniProtKB/TrEMBL;Acc:B9IEP9]	chr15:9842655-9845099	2.84346	15.1637	-2.4149	0.00185461	0.0223056	down-regulated
POPTR_0003s15340	GO:0005575-cellular_component;GO:0003674-molecular_function;GO:0008150-biological_process;	PTRCAT5	Cationic amino acid transporter [source:UniProtKB/TrEMBL;Acc:B9GYF7_POPTR]	chr3:15154422-15156549	4.05512	21.5952	-2.41289	0.000359464	0.00526687	down-regulated
POPTR_0011s12830	GO:0006468-protein phosphorylation;GO:0005529-sugar binding;GO:0004713-protein tyrosine kinase activity;GO:0005524-ATP binding;GO:0048544-recognition of pollen;	POPTRDRAFT_771893	Predicted protein [Source:UniProtKB/TrEMBL;Acc:B9I025]	chr11:15534714-15538081	3.74078	19.8703	-2.4092	0.000360773	0.0052812	down-regulated
POPTR_0005s25800	GO:0006355-regulation of transcription, DNA-dependent;GO:0005634-nucleus;GO:0009725-response to hormone stimulus;GO:0003677-DNA binding;	POPTRDRAFT_652030	Predicted protein [Source:UniProtKB/TrEMBL;Acc:B9H4K6]	chr5:23975976-23981874	16.2296	85.3087	-2.39407	3.96129e-14	2.15284e-12	down-regulated
POPTR_0017s14190	GO:0005575-cellular_component;GO:0003674-molecular_function;GO:0008150-biological_process;	POPTRDRAFT_580751	Predicted protein [Source:UniProtKB/TrEMBL;Acc:B9N1Y5]	chr17:14337118-14337908	6.48412	33.7918	-2.38169	4.72136e-06	0.000102323	down-regulated
POPTR_0002s19430	GO:0005575-cellular_component;GO:0003674-molecular_function;GO:0008150-biological_process;	POPTRDRAFT_552552	Predicted protein [Source:UniProtKB/TrEMBL;Acc:B9GSV4]	chr2:15394702-15395193	2.90251	15.0907	-2.37829	0.00185461	0.0223056	down-regulated
POPTR_0122s00200	GO:0005515-protein binding;	POPTRDRAFT_591120	Predicted protein [Source:UniProtKB/TrEMBL;Acc:B9NCS7]	scaffold_122:36573-39044	2.84203	14.7395	-2.37469	0.00326432	0.0357731	down-regulated
POPTR_0011s06350	GO:0005515-protein binding;	XM_002333025.1	predicted protein, mRNA [source:RefSeq DNA_predicted;Acc:XM_002333025.1]	chr11:6567173-6569558	14.2241	73.6695	-2.37273	5.0029e-12	2.27092e-10	down-regulated
POPTR_0008s16470	GO:0005575-cellular_component;GO:0003674-molecular_function;GO:0008150-biological_process;	-	Putative uncharacterized protein [source:UniProtKB/TrEMBL;Acc:A9P9X0_POPTR]	chr8:11050107-11050640	8.63013	44.6612	-2.37157	6.23094e-08	1.79222e-06	down-regulated
POPTR_0014s14760	GO:0005575-cellular_component;GO:0003674-molecular_function;GO:0008150-biological_process;	POPTRDRAFT_572930	Predicted protein [Source:UniProtKB/TrEMBL;Acc:B9IAC8]	chr14:10840160-10840907	6.63785	34.3132	-2.36998	2.72696e-06	6.13248e-05	down-regulated
POPTR_0003s10760	GO:0016021-integral to membrane;	POPTRDRAFT_593148	Predicted protein [Source:UniProtKB/TrEMBL;Acc:B9P6H5]	chr3:11653708-11656219	7.69207	39.2632	-2.35173	3.20538e-07	8.36174e-06	down-regulated
POPTR_0007s06940	GO:0004713-protein tyrosine kinase activity;GO:0006468-protein phosphorylation;GO:0005524-ATP binding;GO:0005515-protein binding;	POPTRDRAFT_562744	Predicted protein [Source:UniProtKB/TrEMBL;Acc:B9HG53]	chr7:5298768-5302646	4.43954	22.6519	-2.35115	0.000206422	0.00319594	down-regulated
POPTR_0007s10060	GO:0009416-response to light stimulus;GO:0004871-signal transducer activity;GO:0005515-protein binding;	POPTRDRAFT_646179	Predicted protein [Source:UniProtKB/TrEMBL;Acc:B9GYX0]	chr7:9796435-9799477	2.7681	14.1102	-2.34977	0.00326432	0.0357731	down-regulated
POPTR_0010s09880	GO:0005575-cellular_component;GO:0003674-molecular_function;GO:0008150-biological_process;	POPTRDRAFT_769322	Predicted protein [Source:UniProtKB/TrEMBL;Acc:B9HV59]	chr10:10494270-10497601	40.1096	204.347	-2.349	1.55107e-31	2.15505e-29	down-regulated
POPTR_0010s24550	GO:0004055-argininosuccinate synthase activity;GO:0006526-arginine biosynthetic process;GO:0005524-ATP binding;	POPTRDRAFT_228730	Predicted protein [Source:UniProtKB/TrEMBL;Acc:B9HVX0]	chr10:20709828-20713929	4.86823	24.7931	-2.34847	6.68942e-05	0.00114898	down-regulated
POPTR_0584s00210	GO:0031072-heat shock protein binding;GO:0006457-protein folding;GO:0051082-unfolded protein binding;	-	-	scaffold_584:1031-2778	10.2502	51.8762	-2.33942	1.39065e-08	4.36111e-07	down-regulated
POPTR_0002s01390	GO:0005575-cellular_component;GO:0003674-molecular_function;GO:0008150-biological_process;	POPTRDRAFT_753933	Predicted protein [Source:UniProtKB/TrEMBL;Acc:B9GQ36]	chr2:725623-727349	5.3666	27.0662	-2.33441	3.98972e-05	0.000724407	down-regulated
POPTR_0008s08850	GO:0045449-regulation of transcription, DNA-dependent;GO:0003677-DNA binding;	POPTRDRAFT_656455	Predicted protein [Source:UniProtKB/TrEMBL;Acc:B9HI90]	chr8:5487902-5489674	6.32448	31.8903	-2.3341	1.40116e-05	0.000279323	down-regulated
POPTR_0011s06270	GO:0005515-protein binding;	POPTRDRAFT_588711	Predicted protein [Source:UniProtKB/TrEMBL;Acc:B9NBQ2]	chr11:6462800-6465683	3.97049	19.7759	-2.31635	0.000360773	0.0052812	down-regulated
POPTR_0006s10130	GO:0005575-cellular_component;GO:0003674-molecular_function;GO:0008150-biological_process;	POPTRDRAFT_560912	Predicted protein [Source:UniProtKB/TrEMBL;Acc:B9HCW7]	chr6:7535378-7538121	8.02554	39.9588	-2.31584	9.94545e-07	2.4187e-05	down-regulated
POPTR_0009s13600	GO:0005575-cellular_component;GO:0003674-molecular_function;GO:0008150-biological_process;	POPTRDRAFT_200767	Predicted protein [Source:UniProtKB/TrEMBL;Acc:B9HR72]	chr9:10800587-10803090	7.09737	35.334	-2.3157	5.10265e-06	0.00011025	down-regulated
POPTR_0008s03380	GO:0005575-cellular_component;GO:0003674-molecular_function;GO:0008150-biological_process;	POPTRDRAFT_563690	Predicted protein [Source:UniProtKB/TrEMBL;Acc:B9HLG1]	chr8:1792217-1792403	3.59734	17.9066	-2.31549	0.00112599	0.014506	down-regulated
POPTR_0018s02960	GO:0005575-cellular_component;GO:0003674-molecular_function;GO:0008150-biological_process;	POPTRDRAFT_1106310	Predicted protein [Source:UniProtKB/TrEMBL;Acc:B9IL97]	chr18:2562691-2564203	8.50695	42.3386	-2.31526	1.90505e-07	5.15914e-06	down-regulated
POPTR_0012s09620	GO:0003824-catalytic activity;	-	-	chr12:10597617-10599098	6.8338	33.9579	-2.31299	4.72136e-06	0.000102323	down-regulated
POPTR_0001s46370	GO:0005575-cellular_component;GO:0003674-molecular_function;GO:0008150-biological_process;	-	-	chr1:46778861-46779437	4.96994	24.6625	-2.31102	6.68942e-05	0.00114898	down-regulated
POPTR_0014s08360	GO:0005575-cellular_component;GO:0003674-molecular_function;GO:0008150-biological_process;	POPTRDRAFT_664005	Predicted protein [Source:UniProtKB/TrEMBL;Acc:B9I8M9]	chr14:6219217-6219981	15.125	74.8536	-2.30714	5.57757e-12	2.50685e-10	down-regulated
POPTR_0010s06320	GO:0005575-cellular_component;GO:0003674-molecular_function;GO:0008150-biological_process;	POPTRDRAFT_769024	Predicted protein [Source:UniProtKB/TrEMBL;Acc:B9HTE1]	chr10:7722307-7723537	11.27	55.366	-2.29651	3.02048e-09	1.03343e-07	down-regulated
POPTR_0019s05120	GO:0005575-cellular_component;GO:0003674-molecular_function;GO:0008150-biological_process;	POPTRDRAFT_573931	Predicted protein [Source:UniProtKB/TrEMBL;Acc:B9IPQ8]	chr19:5355335-5357913	23.6225	115.558	-2.29038	3.92027e-18	2.87991e-16	down-regulated
POPTR_0010s16160	GO:0006413-translational initiation;GO:0003743-translation initiation factor activity;	POPTRDRAFT_723991	Predicted protein [Source:UniProtKB/TrEMBL;Acc:A9PDW0]	chr10:15170769-15171530	200.487	979.085	-2.28793	2.2092e-142	1.72189e-139	down-regulated
POPTR_0009s04320	GO:0005575-cellular_component;GO:0003674-molecular_function;GO:0008150-biological_process;	POPTRDRAFT_650211	Predicted protein [Source:UniProtKB/TrEMBL;Acc:B9HPB5]	chr9:4747941-4751122	16.7956	81.8637	-2.28514	3.64788e-13	1.82714e-11	down-regulated
POPTR_0019s02650	GO:0005575-cellular_component;GO:0003674-molecular_function;GO:0008150-biological_process;	POPTRDRAFT_933112	Predicted protein [Source:UniProtKB/TrEMBL;Acc:B9N9E5]	chr19:2457296-2459432	4.52557	22.0566	-2.28504	0.000206422	0.00319594	down-regulated
POPTR_0008s13460	GO:0005575-cellular_component;GO:0003674-molecular_function;GO:0008150-biological_process;	POPTRDRAFT_564672	Predicted protein [Source:UniProtKB/TrEMBL;Acc:B9HJG9]	chr8:8860360-8863789	73.1335	353.03	-2.27119	8.09195e-52	1.86033e-49	down-regulated
POPTR_0008s07050	GO:0005575-cellular_component;GO:0003674-molecular_function;GO:0008150-biological_process;	POPTRDRAFT_765591	Predicted protein [Source:UniProtKB/TrEMBL;Acc:B9HHR6]	chr8:4276319-4278218	4.29886	20.7464	-2.27083	0.000621934	0.00857215	down-regulated
POPTR_0015s10400	GO:0003824-catalytic activity;	-	-	chr15:11348771-11351416	177.759	855.704	-2.26719	1.9242e-123	1.16019e-120	down-regulated
POPTR_0002s04020	GO:0003700-sequence-specific DNA binding transcription factor activity;GO:0006355-regulation of transcription, DNA-dependent;	ERF31	AP2/ERF domain-containing transcription factor [source:UniProtKB/TrEMBL;Acc:B9GS20_POPTR]	chr2:2520171-2521153	3.75303	17.9955	-2.26151	0.00112599	0.014506	down-regulated
POPTR_0015s06440	GO:0005575-cellular_component;GO:0003674-molecular_function;GO:0008150-biological_process;	POPTRDRAFT_596465	Predicted protein [Source:UniProtKB/TrEMBL;Acc:B9N087]	chr15:7229211-7229795	4.22306	20.2171	-2.25922	0.000621934	0.00857215	down-regulated
POPTR_0010s04860	GO:0008270-zinc ion binding;GO:0003676-nucleic acid binding;	POPTRDRAFT_821909	Predicted protein [Source:UniProtKB/TrEMBL;Acc:B9HU85]	chr10:6043666-6045961	8.71517	41.1796	-2.24033	3.31588e-07	8.63588e-06	down-regulated
POPTR_0001s03420	GO:0005575-cellular_component;GO:0003674-molecular_function;GO:0008150-biological_process;	POPTRDRAFT_587192	Predicted protein [Source:UniProtKB/TrEMBL;Acc:B9N9W6]	chr1:2773995-2776089	20.2836	95.7757	-2.23935	1.0837e-14	6.27366e-13	down-regulated
POPTR_0018s12240	GO:0005575-cellular_component;GO:0003674-molecular_function;GO:0008150-biological_process;	POPTRDRAFT_911513	Predicted protein [Source:UniProtKB/TrEMBL;Acc:B9IMK4]	chr18:12783555-12785393	4.19573	19.752	-2.235	0.00106851	0.0138972	down-regulated
POPTR_0010s20240	GO:0005575-cellular_component;GO:0003674-molecular_function;GO:0008150-biological_process;	POPTRDRAFT_724572	Predicted protein [Source:UniProtKB/TrEMBL;Acc:B9HT30]	chr10:17915923-17918430	4.75101	22.3592	-2.23456	0.000206422	0.00319594	down-regulated
POPTR_0011s06490	GO:0006468-protein phosphorylation;GO:0004713-protein tyrosine kinase activity;GO:0005524-ATP binding;	-	-	chr11:6960337-6963326	6.56609	30.8384	-2.23162	2.40038e-05	0.000453885	down-regulated
POPTR_0021s01090	GO:0019239-deaminase activity;GO:0009168-purine ribonucleoside monophosphate biosynthetic process;	POPTRDRAFT_837657	Predicted protein [Source:UniProtKB/TrEMBL;Acc:B9P4P9]	scaffold_21:658821-661772	11.5167	54.0815	-2.23141	8.89025e-09	2.87693e-07	down-regulated
POPTR_0011s06220	GO:0006468-protein phosphorylation;GO:0004713-protein tyrosine kinase activity;GO:0005524-ATP binding;	XM_002332647.1	predicted protein, mRNA [source:RefSeq DNA_predicted;Acc:XM_002332647.1]	chr11:6332565-6335851	11.544	54.2007	-2.23117	8.89025e-09	2.87693e-07	down-regulated
POPTR_0011s03200	GO:0004713-protein tyrosine kinase activity;GO:0006468-protein phosphorylation;GO:0005524-ATP binding;GO:0005515-protein binding;	-	-	chr11:3322854-3331566	7.07479	33.1441	-2.22799	1.46004e-05	0.000289796	down-regulated
POPTR_0005s07720	GO:0006529-asparagine biosynthetic process;GO:0004066-asparagine synthase (glutamine-hydrolyzing) activity;GO:0008152-metabolic process;	-	Putative uncharacterized protein [source:UniProtKB/TrEMBL;Acc:A9PGC8_POPTR]	chr5:5285241-5291478	25.5073	117.491	-2.20357	1.2636e-17	9.0537e-16	down-regulated
POPTR_0009s13180	GO:0005575-cellular_component;GO:0003674-molecular_function;GO:0008150-biological_process;	POPTRDRAFT_821120	Predicted protein [Source:UniProtKB/TrEMBL;Acc:B9HRB3]	chr9:10559612-10560237	140.555	646.111	-2.20065	1.1106e-90	4.66979e-88	down-regulated
POPTR_0018s03450	GO:0003700-sequence-specific DNA binding transcription factor activity;GO:0043565-sequence-specific DNA binding;GO:0045449-regulation of transcription, DNA-dependent;	POPTRDRAFT_1106390	Predicted protein [Source:UniProtKB/TrEMBL;Acc:B9ILE4]	chr18:3032525-3035138	10.8686	49.744	-2.19436	4.08353e-08	1.19829e-06	down-regulated
POPTR_0019s14860	GO:0006468-protein phosphorylation;GO:0007165-signal transduction;GO:0004713-protein tyrosine kinase activity;GO:0005524-ATP binding;	CIPK15	CBL-interacting protein kinase 15Predicted protein [source:UniProtKB/TrEMBL;Acc:A0MNK2_POPTR]	chr19:15512662-15514494	8.32459	38.0598	-2.19282	1.71315e-06	3.96993e-05	down-regulated
POPTR_0009s05560	GO:0005575-cellular_component;GO:0003674-molecular_function;GO:0008150-biological_process;	POPTRDRAFT_768026	Predicted protein [Source:UniProtKB/TrEMBL;Acc:B9HNZ0]	chr9:5632028-5638673	4.90809	22.4338	-2.19244	0.000206422	0.00319594	down-regulated
POPTR_0008s08680	GO:0005575-cellular_component;GO:0003674-molecular_function;GO:0008150-biological_process;	POPTRDRAFT_1084757	Predicted protein [Source:UniProtKB/TrEMBL;Acc:B9HI75]	chr8:5367618-5369695	11.2644	51.2906	-2.18692	4.31246e-08	1.26199e-06	down-regulated
POPTR_0004s24240	GO:0005575-cellular_component;GO:0003674-molecular_function;GO:0008150-biological_process;	POPTRDRAFT_297474	Predicted protein [Source:UniProtKB/TrEMBL;Acc:B9N0N6]	chr4:22952032-22955494	6.24747	28.4285	-2.18599	6.95612e-05	0.00119126	down-regulated
POPTR_0017s07900	GO:0005575-cellular_component;GO:0003674-molecular_function;GO:0008150-biological_process;	-	-	chr17:6256485-6258118	3.87933	17.5924	-2.18107	0.00112599	0.014506	down-regulated
POPTR_0007s11650	GO:0005575-cellular_component;GO:0003674-molecular_function;GO:0008150-biological_process;	POPTRDRAFT_832353	Predicted protein [Source:UniProtKB/TrEMBL;Acc:B9HE92]	chr7:12028871-12030333	5.22092	23.6436	-2.17907	0.000348104	0.00511802	down-regulated
POPTR_0002s19230	GO:0016757-transferase activity, transferring glycosyl groups;	POPTRDRAFT_830464	Predicted protein [Source:UniProtKB/TrEMBL;Acc:B9GSX0]	chr2:15155510-15157493	5.4312	24.4175	-2.16857	0.000204225	0.00316961	down-regulated
POPTR_0002s16650	GO:0009269-response to desiccation;	POPTRDRAFT_816615	Predicted protein [Source:UniProtKB/TrEMBL;Acc:B9GQE0]	chr2:12456750-12457867	30.5475	137.166	-2.1668	4.44151e-20	3.69617e-18	down-regulated
POPTR_0017s02410	GO:0005575-cellular_component;GO:0003674-molecular_function;GO:0008150-biological_process;	POPTRDRAFT_552893	Predicted protein [Source:UniProtKB/TrEMBL;Acc:B9GUN1]	chr17:1746405-1748303	87.4341	389.847	-2.15664	5.62562e-54	1.34158e-51	down-regulated
POPTR_0006s04290	GO:0005575-cellular_component;GO:0003674-molecular_function;GO:0008150-biological_process;	POPTRDRAFT_652642	Predicted protein [Source:UniProtKB/TrEMBL;Acc:A9PEQ9]	chr6:2933313-2934565	3.67511	16.3009	-2.14909	0.00334235	0.0361938	down-regulated
POPTR_0017s11420	GO:0005575-cellular_component;GO:0003674-molecular_function;GO:0008150-biological_process;	POPTRDRAFT_825533	Predicted protein [Source:UniProtKB/TrEMBL;Acc:B9IJT3]	chr17:11183034-11185537	13.5931	60.0546	-2.1434	1.78556e-09	6.28406e-08	down-regulated
POPTR_0001s42820	GO:0005575-cellular_component;GO:0003674-molecular_function;GO:0008150-biological_process;	POPTRDRAFT_753488	Predicted protein [Source:UniProtKB/TrEMBL;Acc:B9GHY4]	chr1:42843366-42844663	20.9402	92.3535	-2.14089	5.52211e-14	2.96579e-12	down-regulated
POPTR_0044s00200	GO:0005529-sugar binding;	-	-	scaffold_44:4246-7044	3.97757	17.5094	-2.13817	0.00112599	0.014506	down-regulated
POPTR_0002s01110	GO:0007155-cell adhesion;GO:0005515-protein binding;	POPTRDRAFT_829998	Predicted protein [Source:UniProtKB/TrEMBL;Acc:B9GQ11]	chr2:593630-601049	21.7798	95.0664	-2.12594	3.23429e-14	1.78198e-12	down-regulated
POPTR_0004s24220	GO:0005575-cellular_component;GO:0003674-molecular_function;GO:0008150-biological_process;	POPTRDRAFT_827492	Predicted protein [Source:UniProtKB/TrEMBL;Acc:B9N0N4]	chr4:22924173-22929499	11.4958	50.0636	-2.12266	7.26886e-08	2.07582e-06	down-regulated
POPTR_0006s11870	GO:0005575-cellular_component;GO:0003674-molecular_function;GO:0008150-biological_process;	POPTRDRAFT_781186	Predicted protein [Source:UniProtKB/TrEMBL;Acc:B9MTM7]	chr6:9057910-9059662	13.2151	57.5431	-2.12246	8.81118e-09	2.85568e-07	down-regulated
POPTR_0010s23170	GO:0008152-metabolic process;GO:0008080-N-acetyltransferase activity;	-	Putative uncharacterized protein [source:UniProtKB/TrEMBL;Acc:A9PAI8_POPTR]	chr10:19815581-19816670	19.0997	83.1614	-2.12236	3.51728e-12	1.61724e-10	down-regulated
POPTR_0005s11330	GO:0005575-cellular_component;GO:0003674-molecular_function;GO:0008150-biological_process;	POPTRDRAFT_741223	Predicted protein [Source:UniProtKB/TrEMBL;Acc:B9MXE0]	chr5:8205482-8207237	12.3871	53.6168	-2.11385	2.61931e-08	7.84835e-07	down-regulated
POPTR_0005s00330	GO:0005575-cellular_component;GO:0003674-molecular_function;GO:0008150-biological_process;	POPTRDRAFT_927611	Predicted protein [Source:UniProtKB/TrEMBL;Acc:B9N404]	chr5:83244-87384	4.44785	19.1544	-2.1065	0.00106851	0.0138972	down-regulated
POPTR_0003s19550	GO:0005575-cellular_component;GO:0003674-molecular_function;GO:0008150-biological_process;	POPTRDRAFT_647319	Predicted protein [Source:UniProtKB/TrEMBL;Acc:B9GWY7]	chr3:18247554-18249161	16.5061	70.8267	-2.10129	2.38372e-10	8.94064e-09	down-regulated
POPTR_0009s04410	GO:0005575-cellular_component;GO:0003674-molecular_function;GO:0008150-biological_process;	POPTRDRAFT_723183	Predicted protein [Source:UniProtKB/TrEMBL;Acc:B9HPA6]	chr9:4793574-4794528	17.9959	77.0621	-2.09835	9.80326e-12	4.29141e-10	down-regulated
POPTR_0001s46380	GO:0016787-hydrolase activity;GO:0008152-metabolic process;	POPTRDRAFT_753664	Predicted protein [Source:UniProtKB/TrEMBL;Acc:B9GK11]	chr1:46782791-46783724	6.83351	29.2315	-2.09683	4.09532e-05	0.000740214	down-regulated
POPTR_0005s17850	GO:0005575-cellular_component;GO:0003674-molecular_function;GO:0008150-biological_process;	POPTRDRAFT_559014	Predicted protein [Source:UniProtKB/TrEMBL;Acc:B9H6W0]	chr5:15606063-15607283	7.33673	31.2571	-2.09097	4.11657e-05	0.000743214	down-regulated
POPTR_0013s04320	GO:0006468-protein phosphorylation;GO:0005524-ATP binding;GO:0004672-protein kinase activity;	POPTRDRAFT_773772	Predicted protein [Source:UniProtKB/TrEMBL;Acc:B9I5N1]	chr13:2928431-2930205	10.8614	46.2605	-2.09057	2.01808e-07	5.43759e-06	down-regulated
POPTR_0006s05180	GO:0005575-cellular_component;GO:0003674-molecular_function;GO:0008150-biological_process;	POPTRDRAFT_416893	Predicted protein [Source:UniProtKB/TrEMBL;Acc:B9H9W6]	chr6:3624143-3626347	23.4915	99.9861	-2.08959	3.30258e-14	1.81335e-12	down-regulated
POPTR_0013s01540	GO:0005575-cellular_component;GO:0003674-molecular_function;GO:0008150-biological_process;	POPTRDRAFT_240504	Predicted protein [Source:UniProtKB/TrEMBL;Acc:B9I7C0]	chr13:871504-874778	5.48022	23.2827	-2.08695	0.000348104	0.00511802	down-regulated
POPTR_0001s42150	GO:0055114-oxidation-reduction process;GO:0016491-oxidoreductase activity;	POPTRDRAFT_928126	Aldehyde dehydrogenase [Source:UniProtKB/TrEMBL;Acc:B9N540]	chr1:41909946-41914415	10.3849	44.0505	-2.08467	5.77477e-07	1.45078e-05	down-regulated
POPTR_0017s12210	GO:0045449-regulation of transcription, DNA-dependent;GO:0003677-DNA binding;	NAC028	NAC domain protein, IPR003441 [source:UniProtKB/TrEMBL;Acc:B9IK05_POPTR]	chr17:12391352-12392955	13.274	56.2928	-2.08435	1.49258e-08	4.65335e-07	down-regulated
POPTR_0003s06830	GO:0031072-heat shock protein binding;	-	-	chr3:8367085-8370958	9.4201	39.936	-2.08388	2.84244e-06	6.34308e-05	down-regulated
POPTR_0013s00490	#N/A	-	-	chr13:212276-212812	6.39184	27.0922	-2.08357	0.000117589	0.00193098	down-regulated
POPTR_0019s14460	GO:0003700-sequence-specific DNA binding transcription factor activity;GO:0043565-sequence-specific DNA binding;GO:0045449-regulation of transcription, DNA-dependent;	POPTRDRAFT_665964	Predicted protein [Source:UniProtKB/TrEMBL;Acc:B9INS3]	chr19:15240205-15243095	5.91807	25.0275	-2.08032	0.000119122	0.00195314	down-regulated
POPTR_0010s07970	GO:0016021-integral to membrane;	-	-	chr10:8952049-8960385	10.6855	45.1682	-2.07965	3.41889e-07	8.83932e-06	down-regulated
POPTR_0009s07510	GO:0005575-cellular_component;GO:0003674-molecular_function;GO:0008150-biological_process;	POPTRDRAFT_202615	Predicted protein [Source:UniProtKB/TrEMBL;Acc:B9HNF9]	chr9:6989362-6991937	8.86951	37.3852	-2.07554	2.93958e-06	6.55072e-05	down-regulated
POPTR_0015s06430	GO:0005575-cellular_component;GO:0003674-molecular_function;GO:0008150-biological_process;	POPTRDRAFT_596467	Predicted protein [Source:UniProtKB/TrEMBL;Acc:B9N088]	chr15:7180523-7181576	7.46313	31.3284	-2.06962	4.11657e-05	0.000743214	down-regulated
POPTR_0001s08590	GO:0005575-cellular_component;GO:0003674-molecular_function;GO:0008150-biological_process;	POPTRDRAFT_548532	Predicted protein [Source:UniProtKB/TrEMBL;Acc:B9GKQ5]	chr1:6539122-6541393	9.97921	41.8818	-2.06933	9.87599e-07	2.40638e-05	down-regulated
POPTR_0004s16860	GO:0003700-sequence-specific DNA binding transcription factor activity;GO:0043565-sequence-specific DNA binding;GO:0008270-zinc ion binding;GO:0006355-regulation of transcription, DNA-dependent;	POPTRDRAFT_713120	Predicted protein [Source:UniProtKB/TrEMBL;Acc:B9H0W8]	chr4:17235113-17237033	12.718	53.2607	-2.0662	2.61931e-08	7.84835e-07	down-regulated
POPTR_0014s07110	GO:0005575-cellular_component;GO:0003674-molecular_function;GO:0008150-biological_process;	POPTRDRAFT_900294	Predicted protein [Source:UniProtKB/TrEMBL;Acc:B9IC53]	chr14:5358171-5361637	9.99592	41.8218	-2.06484	9.87599e-07	2.40638e-05	down-regulated
POPTR_0004s08330	GO:0006468-protein phosphorylation;GO:0004713-protein tyrosine kinase activity;GO:0005524-ATP binding;	POPTRDRAFT_759098	Predicted protein [Source:UniProtKB/TrEMBL;Acc:B9H3C5]	chr4:6846809-6848840	9.05204	37.785	-2.0615	8.05362e-06	0.000168485	down-regulated
POPTR_0003s11070	GO:0005575-cellular_component;GO:0003674-molecular_function;GO:0008150-biological_process;	-	-	chr3:11925366-11925769	20.5395	85.6944	-2.0608	3.61238e-12	1.6562e-10	down-regulated
POPTR_0004s22400	GO:0005575-cellular_component;GO:0003674-molecular_function;GO:0008150-biological_process;	-	-	chr4:21317217-21319254	5.69081	23.7149	-2.05909	0.000348104	0.00511802	down-regulated
POPTR_0013s02850	GO:0005215-transporter activity;GO:0016021-integral to membrane;GO:0006810-transport;	POPTRDRAFT_893802	Predicted protein [Source:UniProtKB/TrEMBL;Acc:B9I800]	chr13:1723978-1728867	5.49658	22.8889	-2.05804	0.000589638	0.00817994	down-regulated
POPTR_0014s08990	GO:0043565-sequence-specific DNA binding;GO:0003700-sequence-specific DNA binding transcription factor activity;GO:0005634-nucleus;GO:0006355-regulation of transcription, DNA-dependent;GO:0046983-protein dimerization activity;	POPTRDRAFT_244814	Predicted protein [Source:UniProtKB/TrEMBL;Acc:B9I8T8]	chr14:6644009-6648925	12.1119	50.3769	-2.05634	2.06967e-07	5.56253e-06	down-regulated
POPTR_0187s00240	GO:0005575-cellular_component;GO:0003674-molecular_function;GO:0008150-biological_process;	POPTRDRAFT_723183	Predicted protein [Source:UniProtKB/TrEMBL;Acc:B9HPA6]	scaffold_187:78723-79501	27.4786	113.69	-2.04872	8.91771e-16	5.55506e-14	down-regulated
POPTR_0011s04700	GO:0005575-cellular_component;GO:0003674-molecular_function;GO:0008150-biological_process;	POPTRDRAFT_568258	Predicted protein [Source:UniProtKB/TrEMBL;Acc:B9HYL5]	chr11:4679096-4679962	8.32334	34.4354	-2.04866	1.44787e-05	0.000287738	down-regulated
POPTR_0013s01700	GO:0003676-nucleic acid binding;	POPTRDRAFT_773626	Predicted protein [Source:UniProtKB/TrEMBL;Acc:B9I7H7]	chr13:960081-965769	25.7916	106.383	-2.04429	4.47804e-15	2.68481e-13	down-regulated
POPTR_0009s04210	GO:0005575-cellular_component;GO:0003674-molecular_function;GO:0008150-biological_process;	POPTRDRAFT_768154	Predicted protein [Source:UniProtKB/TrEMBL;Acc:B9HPC5]	chr9:4695747-4698442	5.74777	23.6713	-2.04206	0.000348104	0.00511802	down-regulated
POPTR_0010s07310	GO:0004806-triglyceride lipase activity;GO:0006629-lipid metabolic process;	-	-	chr10:8416117-8422714	7.65433	31.4544	-2.03891	4.11657e-05	0.000743214	down-regulated
POPTR_0014s07390	GO:0016998-cell wall macromolecule catabolic process;	POPTRDRAFT_572193	Predicted protein [Source:UniProtKB/TrEMBL;Acc:B9IC84]	chr14:5564336-5565047	16.1602	66.3194	-2.03699	1.82643e-09	6.42085e-08	down-regulated
POPTR_0012s08690	GO:0005575-cellular_component;GO:0003674-molecular_function;GO:0008150-biological_process;	POPTRDRAFT_823375	Predicted protein [Source:UniProtKB/TrEMBL;Acc:B9I3D9]	chr12:9800491-9801423	5.55903	22.7953	-2.03583	0.000589638	0.00817994	down-regulated
POPTR_0005s04810	GO:0005575-cellular_component;GO:0003674-molecular_function;GO:0008150-biological_process;	POPTRDRAFT_1112711	Predicted protein [Source:UniProtKB/TrEMBL;Acc:B9MZJ7]	chr5:3216265-3225585	18.5813	76.1113	-2.03426	4.73551e-11	1.92529e-09	down-regulated
POPTR_0017s01660	GO:0006468-protein phosphorylation;GO:0004713-protein tyrosine kinase activity;GO:0005524-ATP binding;	POPTRDRAFT_1111269	Predicted protein [Source:UniProtKB/TrEMBL;Acc:B9MX06]	chr17:1184117-1186833	7.27191	29.6678	-2.02849	0.0001141	0.00187899	down-regulated
POPTR_0001s42230	GO:0006468-protein phosphorylation;GO:0005529-sugar binding;GO:0004713-protein tyrosine kinase activity;GO:0005524-ATP binding;GO:0048544-recognition of pollen;	POPTRDRAFT_268902	Predicted protein [Source:UniProtKB/TrEMBL;Acc:B9N535]	chr1:41967838-41971681	4.29087	17.4713	-2.02564	0.0030802	0.0340532	down-regulated
POPTR_0011s06130	GO:0006468-protein phosphorylation;GO:0004713-protein tyrosine kinase activity;GO:0005524-ATP binding;	-	-	chr11:6207241-6211494	3.93826	16.0129	-2.0236	0.00334235	0.0361938	down-regulated
POPTR_0009s04880	GO:0005575-cellular_component;GO:0003674-molecular_function;GO:0008150-biological_process;	POPTRDRAFT_723097	Predicted protein [Source:UniProtKB/TrEMBL;Acc:B9HP57]	chr9:5109837-5113120	27.6644	111.541	-2.01147	2.50891e-15	1.52135e-13	down-regulated
POPTR_0008s11190	GO:0005524-ATP binding;	POPTRDRAFT_564455	Predicted protein [Source:UniProtKB/TrEMBL;Acc:B9HIV4]	chr8:7070410-7076773	8.28313	33.357	-2.00974	2.44076e-05	0.00046111	down-regulated
POPTR_0002s24310	GO:0005575-cellular_component;GO:0003674-molecular_function;GO:0008150-biological_process;	POPTRDRAFT_816898	Predicted protein [Source:UniProtKB/TrEMBL;Acc:B9GNJ9]	chr2:21702157-21705941	12.2634	49.1889	-2.00397	3.42079e-07	8.82994e-06	down-regulated
POPTR_0002s08560	GO:0016020-membrane;	POPTRDRAFT_410051	Predicted protein [Source:UniProtKB/TrEMBL;Acc:B9GU55]	chr2:5980303-5983087	89.3375	357.331	-1.99992	1.26383e-45	2.52417e-43	down-regulated
POPTR_1018s00210	GO:0008152-metabolic process;GO:0016491-oxidoreductase activity;	POPTRDRAFT_742669	Predicted protein [Source:UniProtKB/TrEMBL;Acc:B9N0P9]	scaffold_1018:4902-6446	74.9219	299.399	-1.99861	1.68552e-38	2.88034e-36	down-regulated
POPTR_0003s16950	GO:0000155-two-component sensor activity;GO:0000156-two-component response regulator activity;GO:0016020-membrane;GO:0006355-regulation of transcription, DNA-dependent;GO:0000160-two-component signal transduction system (phosphorelay);GO:0005524-ATP binding;	PHK4	Histidine kinase cytokinin receptor [source:UniProtKB/TrEMBL;Acc:B9GZP2_POPTR]	chr3:16433587-16439805	4.71091	18.7674	-1.99415	0.00182175	0.0219932	down-regulated
POPTR_0005s27270	GO:0007155-cell adhesion;GO:0005515-protein binding;	POPTRDRAFT_818862	Predicted protein [Source:UniProtKB/TrEMBL;Acc:B9H5H7]	chr5:24984870-24990530	9.39032	37.2848	-1.98934	8.05362e-06	0.000168485	down-regulated
POPTR_0001s09590	GO:0005575-cellular_component;GO:0003674-molecular_function;GO:0008150-biological_process;	POPTRDRAFT_548444	Predicted protein [Source:UniProtKB/TrEMBL;Acc:B9GKF9]	chr1:7297324-7300441	7.37328	29.2068	-1.98593	0.0001141	0.00187899	down-regulated
POPTR_0001s26020	GO:0005575-cellular_component;GO:0003674-molecular_function;GO:0008150-biological_process;	POPTRDRAFT_815301	Predicted protein [Source:UniProtKB/TrEMBL;Acc:B9GIG2]	chr1:25111506-25116662	14.503	57.1551	-1.97853	2.42143e-08	7.29304e-07	down-regulated
POPTR_0002s19530	GO:0005575-cellular_component;GO:0003674-molecular_function;GO:0008150-biological_process;	POPTRDRAFT_409549	Predicted protein [Source:UniProtKB/TrEMBL;Acc:B9GSU3]	chr2:15497461-15499696	5.19329	20.4324	-1.97614	0.00165674	0.0202574	down-regulated
POPTR_0002s09470	GO:0005575-cellular_component;GO:0003674-molecular_function;GO:0008150-biological_process;	POPTRDRAFT_1071693	Predicted protein [Source:UniProtKB/TrEMBL;Acc:B9GUL2]	chr2:6754374-6759077	44.7032	175.747	-1.97505	6.41973e-23	6.21663e-21	down-regulated
POPTR_0005s27350	GO:0005575-cellular_component;GO:0003674-molecular_function;GO:0008150-biological_process;	POPTRDRAFT_206728	Predicted protein [Source:UniProtKB/TrEMBL;Acc:B9H5I5]	chr5:25063522-25065148	5.19932	20.2582	-1.96211	0.00165674	0.0202574	down-regulated
POPTR_0005s26570	GO:0003676-nucleic acid binding;	POPTRDRAFT_652133	Predicted protein [Source:UniProtKB/TrEMBL;Acc:B9H522]	chr5:24524352-24527428	34.0128	131.616	-1.95219	6.24745e-17	4.23872e-15	down-regulated
POPTR_0014s02900	GO:0005575-cellular_component;GO:0003674-molecular_function;GO:0008150-biological_process;	POPTRDRAFT_591950	Predicted protein [Source:UniProtKB/TrEMBL;Acc:B9MVQ9]	chr14:2383249-2385573	12.491	48.2968	-1.95104	5.6387e-07	1.41994e-05	down-regulated
POPTR_0003s16400	GO:0005575-cellular_component;GO:0003674-molecular_function;GO:0008150-biological_process;	POPTRDRAFT_711958	Predicted protein [Source:UniProtKB/TrEMBL;Acc:B9GZB3]	chr3:15977219-15978908	4.96898	19.2047	-1.95044	0.00106851	0.0138972	down-regulated
POPTR_0001s17870	GO:0005575-cellular_component;GO:0003674-molecular_function;GO:0008150-biological_process;	POPTRDRAFT_548663	Predicted protein [Source:UniProtKB/TrEMBL;Acc:B9GEJ9]	chr1:14803844-14804249	6.49013	25.0048	-1.94589	0.000330726	0.00488613	down-regulated
POPTR_0006s01190	GO:0016747-transferase activity, transferring acyl groups other than amino-acyl groups;	POPTRDRAFT_818939	Predicted protein [Source:UniProtKB/TrEMBL;Acc:B9HCG8]	chr6:668487-670244	8.02885	30.9284	-1.94567	0.000177852	0.00279215	down-regulated
POPTR_0015s02210	GO:0005575-cellular_component;GO:0003674-molecular_function;GO:0008150-biological_process;	POPTRDRAFT_824546	Predicted protein [Source:UniProtKB/TrEMBL;Acc:B9IDY0]	chr15:1558117-1560726	8.59756	33.0729	-1.94365	2.44076e-05	0.00046111	down-regulated
POPTR_0008s01200	GO:0005634-nucleus;GO:0030528-transcription regulator activity;	EIN3D	Ethylene-insensitive 3d [source:UniProtKB/TrEMBL;Acc:B9HK87_POPTR]	chr8:575653-579818	187.592	721.421	-1.94324	1.25842e-87	5.02677e-85	down-regulated
POPTR_0017s07880	GO:0005575-cellular_component;GO:0003674-molecular_function;GO:0008150-biological_process;	POPTRDRAFT_1104907	Predicted protein [Source:UniProtKB/TrEMBL;Acc:B9IJE5]	chr17:6193876-6195541	6.00988	23.0984	-1.94238	0.000908086	0.0120111	down-regulated
POPTR_0017s07940	GO:0005575-cellular_component;GO:0003674-molecular_function;GO:0008150-biological_process;	POPTRDRAFT_778252	Predicted protein [Source:UniProtKB/TrEMBL;Acc:B9IJE6]	chr17:6321707-6323298	5.66634	21.7111	-1.93794	0.000992008	0.0130027	down-regulated
POPTR_0006s03660	GO:0015930-glutamate synthase activity;GO:0006807-nitrogen compound metabolic process;GO:0006537-glutamate biosynthetic process;GO:0055114-oxidation-reduction process;GO:0016491-oxidoreductase activity;	POPTRDRAFT_819004	Predicted protein [Source:UniProtKB/TrEMBL;Acc:B9H8U4]	chr6:2421559-2437592	7.53071	28.7972	-1.93507	0.000188591	0.00294988	down-regulated
POPTR_0017s12630	GO:0019538-protein metabolic process;GO:0016887-ATPase activity;GO:0005524-ATP binding;GO:0005515-protein binding;	POPTRDRAFT_778578	Predicted protein [Source:UniProtKB/TrEMBL;Acc:B9IK45]	chr17:12826812-12833217	53.6842	205.015	-1.93316	7.47011e-26	8.20326e-24	down-regulated
POPTR_0003s06710	GO:0016491-oxidoreductase activity;	POPTRDRAFT_1073542	Predicted protein [Source:UniProtKB/TrEMBL;Acc:B9GXP6]	chr3:8254203-8257674	10.9945	41.8294	-1.92774	2.7285e-06	6.13164e-05	down-regulated
POPTR_0010s19400	GO:0045449-regulation of transcription, DNA-dependent;GO:0030528-transcription regulator activity;	POPTRDRAFT_659484	Predicted protein [Source:UniProtKB/TrEMBL;Acc:B9HSL8]	chr10:17320062-17321259	13.8545	52.3931	-1.91902	1.1947e-07	3.31693e-06	down-regulated
POPTR_0001s07800	GO:0005575-cellular_component;GO:0003674-molecular_function;GO:0008150-biological_process;	POPTRDRAFT_581217	Predicted protein [Source:UniProtKB/TrEMBL;Acc:B9N3N8]	chr1:5885927-5888490	7.33601	27.6629	-1.91488	0.000310063	0.00460854	down-regulated
POPTR_0012s04740	GO:0005575-cellular_component;GO:0003674-molecular_function;GO:0008150-biological_process;	XM_002318493.1	predicted protein, mRNA [source:RefSeq DNA_predicted;Acc:XM_002318493.1]	chr12:4085794-4086997	10.3976	39.1266	-1.9119	7.54293e-06	0.000158268	down-regulated
POPTR_0016s12270	GO:0005575-cellular_component;GO:0003674-molecular_function;GO:0008150-biological_process;	POPTRDRAFT_825338	Predicted protein [Source:UniProtKB/TrEMBL;Acc:B9IG88]	chr16:11611935-11615325	23.1488	86.4932	-1.90165	2.53552e-11	1.06893e-09	down-regulated
POPTR_0003s11500	GO:0005575-cellular_component;GO:0003674-molecular_function;GO:0008150-biological_process;	POPTRDRAFT_415032	Predicted protein [Source:UniProtKB/TrEMBL;Acc:B9GVS8]	chr3:12267829-12270789	9.45439	35.2355	-1.89797	2.24236e-05	0.000427546	down-regulated
POPTR_0010s17540	GO:0005575-cellular_component;GO:0003674-molecular_function;GO:0008150-biological_process;	POPTRDRAFT_833711	Predicted protein [Source:UniProtKB/TrEMBL;Acc:A9PB64]	chr10:16097147-16097936	20.5731	76.4687	-1.89411	3.3956e-10	1.26101e-08	down-regulated
POPTR_0010s20940	GO:0005575-cellular_component;GO:0003674-molecular_function;GO:0008150-biological_process;	XM_002316240.1	predicted protein, mRNA [source:RefSeq DNA_predicted;Acc:XM_002316240.1]	chr10:18386612-18387828	7.85488	29.1114	-1.88992	0.0001141	0.00187899	down-regulated
POPTR_0010s25370	GO:0005634-nucleus;GO:0030528-transcription regulator activity;	EIN3C	Ethylene-insensitive 3c [source:UniProtKB/TrEMBL;Acc:B9HVF7_POPTR]	chr10:21076872-21078852	141.963	525.939	-1.88938	3.1844e-62	8.84876e-60	down-regulated
POPTR_0017s03350	GO:0004713-protein tyrosine kinase activity;GO:0006468-protein phosphorylation;GO:0005524-ATP binding;GO:0005515-protein binding;	POPTRDRAFT_585874	Predicted protein [Source:UniProtKB/TrEMBL;Acc:B9N9G9]	chr17:2460676-2463881	5.0854	18.7872	-1.88532	0.00450874	0.0467948	down-regulated
POPTR_0001s09340	GO:0006750-glutathione biosynthetic process;GO:0004357-glutamate-cysteine ligase activity;	POPTRDRAFT_709341	Predicted protein [Source:UniProtKB/TrEMBL;Acc:B9GKI0]	chr1:7126779-7134163	15.4154	56.7516	-1.88029	1.04165e-07	2.92761e-06	down-regulated
POPTR_1008s00230	GO:0005575-cellular_component;GO:0003674-molecular_function;GO:0008150-biological_process;	-	-	scaffold_1008:6796-7364	31.8726	117.217	-1.87879	6.40952e-15	3.80711e-13	down-regulated
POPTR_0003s21260	GO:0005575-cellular_component;GO:0003674-molecular_function;GO:0008150-biological_process;	POPTRDRAFT_555218	F-box family protein [Source:UniProtKB/TrEMBL;Acc:B9GY86]	chr3:19502263-19503785	5.04146	18.4888	-1.87474	0.00450874	0.0467948	down-regulated
POPTR_0166s00210	GO:0055114-oxidation-reduction process;GO:0016491-oxidoreductase activity;	XM_002302864.1	predicted protein, mRNA [source:RefSeq DNA_predicted;Acc:XM_002302864.1]	scaffold_166:29753-31825	7.96396	29.1373	-1.87131	0.0001141	0.00187899	down-regulated
POPTR_0008s08690	GO:0005575-cellular_component;GO:0003674-molecular_function;GO:0008150-biological_process;	-	Putative uncharacterized protein [source:UniProtKB/TrEMBL;Acc:A9PFK2_POPTR]	chr8:5369975-5371011	97.7669	357.028	-1.86862	3.22326e-42	6.05898e-40	down-regulated
POPTR_0006s27860	GO:0019538-protein metabolic process;GO:0005524-ATP binding;GO:0005515-protein binding;	-	-	chr6:25706601-25713970	20.9873	76.6299	-1.86839	3.3956e-10	1.26101e-08	down-regulated
POPTR_0002s08370	GO:0005575-cellular_component;GO:0003674-molecular_function;GO:0008150-biological_process;	POPTRDRAFT_643614	Predicted protein [Source:UniProtKB/TrEMBL;Acc:B9GU34]	chr2:5832538-5837379	12.7197	46.4275	-1.86791	1.51878e-06	3.57393e-05	down-regulated
POPTR_0004s06400	GO:0016491-oxidoreductase activity;	POPTRDRAFT_555599	Predicted protein [Source:UniProtKB/TrEMBL;Acc:B9H2B3]	chr4:5143246-5147957	17.6879	64.4016	-1.86433	1.31653e-08	4.1531e-07	down-regulated
POPTR_0001s12650	GO:0050660-flavin adenine dinucleotide binding;GO:0050664-oxidoreductase activity, acting on NADH or NADPH, oxygen as acceptor;GO:0016021-integral to membrane;GO:0005506-iron ion binding;GO:0009055-electron carrier activity;GO:0004601-peroxidase activity;GO:0055114-oxidation-reduction process;GO:0016491-oxidoreductase activity;	POPTRDRAFT_548137	Predicted protein [Source:UniProtKB/TrEMBL;Acc:B9GMW7]	chr1:9800582-9805020	5.2608	19.0327	-1.85513	0.00274493	0.0309572	down-regulated
POPTR_0008s23240	GO:0003824-catalytic activity;GO:0008152-metabolic process;	POPTRDRAFT_827396	Predicted protein [Source:UniProtKB/TrEMBL;Acc:B9N018]	chr8:18557376-18571526	4.81208	17.3826	-1.85291	0.0030802	0.0340532	down-regulated
POPTR_0016s03460	GO:0045449-regulation of transcription, DNA-dependent;GO:0030528-transcription regulator activity;	-	Putative uncharacterized protein [source:UniProtKB/TrEMBL;Acc:A9P9G7_POPTR]	chr16:1830936-1833276	8.72447	31.5086	-1.85261	0.000109305	0.001807	down-regulated
POPTR_0015s08330	GO:0005575-cellular_component;GO:0003674-molecular_function;GO:0008150-biological_process;	POPTRDRAFT_666418	Predicted protein [Source:UniProtKB/TrEMBL;Acc:B9IEM5]	chr15:9587551-9589609	7.68753	27.7225	-1.85047	0.000310063	0.00460854	down-regulated
POPTR_0018s06230	GO:0005575-cellular_component;GO:0003674-molecular_function;GO:0008150-biological_process;	POPTRDRAFT_669282	Predicted protein [Source:UniProtKB/TrEMBL;Acc:B9ILI8]	chr18:5951949-5952129	76.5495	275.565	-1.84793	1.80484e-32	2.58634e-30	down-regulated
POPTR_0018s10710	GO:0005575-cellular_component;GO:0003674-molecular_function;GO:0008150-biological_process;	-	-	chr18:11597496-11597865	5.39892	19.427	-1.84732	0.00274493	0.0309572	down-regulated
POPTR_0002s15070	GO:0003755-peptidyl-prolyl cis-trans isomerase activity;	POPTRDRAFT_709764	Predicted protein [Source:UniProtKB/TrEMBL;Acc:B9GPI3]	chr2:11175969-11177793	10.7222	38.4327	-1.84173	1.24647e-05	0.000250991	down-regulated
POPTR_0004s20030	GO:0008270-zinc ion binding;GO:0003676-nucleic acid binding;	POPTRDRAFT_741667	Predicted protein [Source:UniProtKB/TrEMBL;Acc:B9MYK3]	chr4:19673870-19676571	25.1745	90.1615	-1.84055	2.19825e-11	9.3414e-10	down-regulated
POPTR_0005s23570	GO:0005575-cellular_component;GO:0003674-molecular_function;GO:0008150-biological_process;	POPTRDRAFT_831600	Predicted protein [Source:UniProtKB/TrEMBL;Acc:B9H8C7]	chr5:22298170-22299784	34.9302	124.976	-1.8391	1.99251e-15	1.21281e-13	down-regulated
POPTR_0003s06210	GO:0005575-cellular_component;GO:0003674-molecular_function;GO:0008150-biological_process;	POPTRDRAFT_817062	Predicted protein [Source:UniProtKB/TrEMBL;Acc:B9GWB8]	chr3:7671730-7673520	55.3982	197.836	-1.83639	2.51962e-23	2.50832e-21	down-regulated
POPTR_0001s25520	GO:0003676-nucleic acid binding;	POPTRDRAFT_172430	Predicted protein [Source:UniProtKB/TrEMBL;Acc:B9GIV6]	chr1:24604231-24607414	21.3453	76.1354	-1.83465	8.61862e-10	3.10154e-08	down-regulated
POPTR_0010s16760	GO:0003700-sequence-specific DNA binding transcription factor activity;GO:0043565-sequence-specific DNA binding;GO:0045449-regulation of transcription, DNA-dependent;	POPTRDRAFT_226173	Predicted protein [Source:UniProtKB/TrEMBL;Acc:B9HXK9]	chr10:15619710-15622292	6.49412	23.1209	-1.83199	0.000908086	0.0120111	down-regulated
POPTR_0019s13930	GO:0005575-cellular_component;GO:0003674-molecular_function;GO:0008150-biological_process;	-	-	chr19:14772725-14773619	24.873	88.4525	-1.83032	2.35615e-11	9.9594e-10	down-regulated
POPTR_0012s00690	GO:0005575-cellular_component;GO:0003674-molecular_function;GO:0008150-biological_process;	POPTRDRAFT_806309	Predicted protein [Source:UniProtKB/TrEMBL;Acc:B9I289]	chr12:382401-384537	6.25247	22.1926	-1.82758	0.00148942	0.0184087	down-regulated
POPTR_0014s17900	GO:0008270-zinc ion binding;GO:0005622-intracellular;	-	-	chr14:14434773-14437998	5.32702	18.8322	-1.8218	0.00450874	0.0467948	down-regulated
POPTR_0008s07360	GO:0003700-sequence-specific DNA binding transcription factor activity;GO:0006355-regulation of transcription, DNA-dependent;	DREB2	AP2/ERF domain-containing transcription factorDRE-binding protein 2 [source:UniProtKB/TrEMBL;Acc:A9PL41_POPTR]	chr8:4514199-4516124	5.34323	18.8602	-1.81956	0.00450874	0.0467948	down-regulated
POPTR_0009s12140	GO:0016779-nucleotidyltransferase activity;GO:0016740-transferase activity;GO:0009058-biosynthetic process;	POPTRDRAFT_721986	Predicted protein [Source:UniProtKB/TrEMBL;Acc:B9HRL0]	chr9:9947377-9953015	129.286	455.655	-1.81738	1.39586e-51	3.18616e-49	down-regulated
POPTR_0005s07810	GO:0005575-cellular_component;GO:0003674-molecular_function;GO:0008150-biological_process;	POPTRDRAFT_558545	Predicted protein [Source:UniProtKB/TrEMBL;Acc:B9H535]	chr5:5352156-5353998	7.88993	27.5636	-1.80468	0.000310063	0.00460854	down-regulated
POPTR_0008s16430	GO:0000155-two-component sensor activity;GO:0000156-two-component response regulator activity;GO:0016020-membrane;GO:0006355-regulation of transcription, DNA-dependent;GO:0000160-two-component signal transduction system (phosphorelay);GO:0005524-ATP binding;	ETR5	Putative uncharacterized protein [source:UniProtKB/TrEMBL;Acc:A9PCM0_POPTR]	chr8:11005526-11008791	24.8829	86.6512	-1.80007	6.30609e-11	2.54441e-09	down-regulated
POPTR_0006s08830	GO:0005575-cellular_component;GO:0003674-molecular_function;GO:0008150-biological_process;	POPTRDRAFT_416625	Predicted protein [Source:UniProtKB/TrEMBL;Acc:B9HBT8]	chr6:6497221-6500878	21.7153	75.3752	-1.79538	1.39947e-09	4.95803e-08	down-regulated
POPTR_0001s31320	GO:0005575-cellular_component;GO:0003674-molecular_function;GO:0008150-biological_process;	POPTRDRAFT_839258	Predicted protein [Source:UniProtKB/TrEMBL;Acc:B9GHA0]	chr1:29659910-29666979	9.31945	32.324	-1.79429	0.000100379	0.00167635	down-regulated
POPTR_0014s01350	#N/A	-	-	chr14:1324858-1327545	10.2747	35.5686	-1.79151	5.47312e-05	0.00096763	down-regulated
POPTR_0002s10700	GO:0004713-protein tyrosine kinase activity;GO:0006468-protein phosphorylation;GO:0005524-ATP binding;GO:0005515-protein binding;	-	-	chr2:7765695-7769237	47.9831	165.747	-1.78838	2.5276e-19	2.05005e-17	down-regulated
POPTR_0003s06720	GO:0016491-oxidoreductase activity;	POPTRDRAFT_852838	Predicted protein [Source:UniProtKB/TrEMBL;Acc:B9GXP5]	chr3:8266829-8270447	12.732	43.9037	-1.78588	6.55188e-06	0.000139025	down-regulated
POPTR_0018s10070	GO:0003677-DNA binding;	HFO909	Histone H4 [source:UniProtKB/TrEMBL;Acc:A9PA83_POPTR]	chr18:11089635-11090066	28.7004	98.9578	-1.78574	4.44353e-12	2.01988e-10	down-regulated
POPTR_0019s11040	GO:0008270-zinc ion binding;GO:0005622-intracellular;	-	-	chr19:12459000-12460591	8.64069	29.7794	-1.7851	0.000287927	0.00433396	down-regulated
POPTR_0011s02900	GO:0003735-structural constituent of ribosome;GO:0005840-ribosome;GO:0006412-translation;GO:0005622-intracellular;	POPTRDRAFT_660564	Predicted protein [Source:UniProtKB/TrEMBL;Acc:B9I117]	chr11:2846521-2848057	13.3704	46.0271	-1.78344	3.79427e-06	8.33903e-05	down-regulated
POPTR_0001s39260	GO:0008270-zinc ion binding;GO:0005622-intracellular;	-	-	chr1:38473075-38477170	12.0512	41.3118	-1.77738	1.70448e-05	0.000332631	down-regulated
POPTR_0006s11940	#N/A	POPTRDRAFT_589546	Predicted protein [Source:UniProtKB/TrEMBL;Acc:B9MTM1]	chr6:9125516-9126567	6.84549	23.3414	-1.76967	0.000908086	0.0120111	down-regulated
POPTR_0002s02070	GO:0005575-cellular_component;GO:0003674-molecular_function;GO:0008150-biological_process;	POPTRDRAFT_550855	Predicted protein [Source:UniProtKB/TrEMBL;Acc:B9GQS1]	chr2:1113371-1115436	8.99418	30.6172	-1.76728	0.000177852	0.00279215	down-regulated
POPTR_0025s00500	GO:0006468-protein phosphorylation;GO:0007165-signal transduction;GO:0004713-protein tyrosine kinase activity;GO:0005524-ATP binding;	CIPK25	CBL-interacting protein kinase 25 [source:UniProtKB/TrEMBL;Acc:A0MNL1_POPTR]	scaffold_25:209773-216108	22.2897	75.7385	-1.76465	3.39519e-09	1.14933e-07	down-regulated
POPTR_0004s05960	GO:0005575-cellular_component;GO:0003674-molecular_function;GO:0008150-biological_process;	POPTRDRAFT_713821	Predicted protein [Source:UniProtKB/TrEMBL;Acc:B9H2F0]	chr4:4687211-4694422	5.53435	18.7964	-1.76397	0.00450874	0.0467948	down-regulated
POPTR_0017s03410	GO:0004866-endopeptidase inhibitor activity;	POPTRDRAFT_746481	Predicted protein [Source:UniProtKB/TrEMBL;Acc:B9N9H5]	chr17:2496771-2497797	25.2764	85.8115	-1.76338	2.46267e-10	9.22592e-09	down-regulated
POPTR_0010s15930	GO:0005575-cellular_component;GO:0003674-molecular_function;GO:0008150-biological_process;	POPTRDRAFT_225986	Predicted protein [Source:UniProtKB/TrEMBL;Acc:B9HX58]	chr10:14989012-14993644	6.69221	22.7155	-1.76312	0.00148942	0.0184087	down-regulated
POPTR_0004s21160	GO:0016810-hydrolase activity, acting on carbon-nitrogen (but not peptide) bonds;GO:0006807-nitrogen compound metabolic process;	POPTRDRAFT_594963	Predicted protein [Source:UniProtKB/TrEMBL;Acc:B9MYV7]	chr4:20403307-20407056	19.7132	66.7707	-1.76005	1.87801e-08	5.79844e-07	down-regulated
POPTR_0016s06240	GO:0003676-nucleic acid binding;	POPTRDRAFT_256035	Predicted protein [Source:UniProtKB/TrEMBL;Acc:B9IID7]	chr16:4181400-4184079	17.6398	59.6533	-1.75777	1.46787e-07	4.05421e-06	down-regulated
POPTR_0016s03710	GO:0003824-catalytic activity;GO:0008152-metabolic process;	POPTRDRAFT_255377	Predicted protein [Source:UniProtKB/TrEMBL;Acc:B9IHS0]	chr16:2060996-2064974	30.7434	103.82	-1.75574	2.26222e-12	1.05381e-10	down-regulated
POPTR_0002s00340	GO:0005575-cellular_component;GO:0003674-molecular_function;GO:0008150-biological_process;	XM_002301847.1	predicted protein, mRNA [source:RefSeq DNA_predicted;Acc:XM_002301847.1]	chr2:87706-89212	10.4019	35.1114	-1.75509	5.47312e-05	0.00096763	down-regulated
POPTR_0005s02450	GO:0003676-nucleic acid binding;	POPTRDRAFT_811208	Predicted protein [Source:UniProtKB/TrEMBL;Acc:B9N4J4]	chr5:1570890-1576082	11.4839	38.6314	-1.75016	3.03029e-05	0.000563	down-regulated
POPTR_0011s10120	GO:0004497-monooxygenase activity;GO:0020037-heme binding;GO:0009055-electron carrier activity;	POPTRDRAFT_673700	Cytochrome P450 [Source:UniProtKB/TrEMBL;Acc:B9N7T5]	chr11:12624977-12628555	9.89228	33.2426	-1.74866	6.12311e-05	0.00106285	down-regulated
POPTR_0010s18160	GO:0005575-cellular_component;GO:0003674-molecular_function;GO:0008150-biological_process;	POPTRDRAFT_226607	Predicted protein [Source:UniProtKB/TrEMBL;Acc:B9HYC0]	chr10:16516592-16518308	9.55298	32.0992	-1.74851	0.000100379	0.00167635	down-regulated
POPTR_0004s18240	GO:0005215-transporter activity;GO:0016020-membrane;GO:0006810-transport;	POPTRDRAFT_648808	Aquaporin, MIP family, PIP subfamily [Source:UniProtKB/TrEMBL;Acc:A9PG56]	chr4:18205022-18206765	11.1242	37.3248	-1.74643	4.88573e-05	0.000871739	down-regulated
POPTR_0017s07630	GO:0016491-oxidoreductase activity;	POPTRDRAFT_577357	Predicted protein [Source:UniProtKB/TrEMBL;Acc:B9IJB9]	chr17:5935706-5938002	7.47973	25.0494	-1.74372	0.000823532	0.0109813	down-regulated
POPTR_0017s14060	GO:0008270-zinc ion binding;GO:0003676-nucleic acid binding;	POPTRDRAFT_266119	Predicted protein [Source:UniProtKB/TrEMBL;Acc:B9N1Z8]	chr17:14214299-14221119	8.09112	27.0176	-1.73949	0.000742168	0.00997758	down-regulated
POPTR_0019s05040	GO:0005732-small nucleolar ribonucleoprotein complex;GO:0006364-rRNA processing;GO:0019843-rRNA binding;	POPTRDRAFT_738456	Predicted protein [Source:UniProtKB/TrEMBL;Acc:B9IPQ1]	chr19:5267292-5269180	12.8411	42.8662	-1.73907	1.05886e-05	0.000216142	down-regulated
POPTR_0003s20040	GO:0005575-cellular_component;GO:0003674-molecular_function;GO:0008150-biological_process;	POPTRDRAFT_647270	Predicted protein [Source:UniProtKB/TrEMBL;Acc:B9GWL2]	chr3:18655400-18659219	59.5752	197.861	-1.7317	5.52787e-22	5.12025e-20	down-regulated
POPTR_0006s13850	GO:0003899-DNA-directed RNA polymerase activity;GO:0006351-transcription, DNA-dependent;GO:0003677-DNA binding;	POPTRDRAFT_712584	Predicted protein [Source:UniProtKB/TrEMBL;Acc:A9PF10]	chr6:11033628-11035455	9.2954	30.8006	-1.72837	0.000265095	0.0040225	down-regulated
POPTR_0006s21150	GO:0003676-nucleic acid binding;	-	-	chr6:20240550-20243209	18.5628	61.5049	-1.72829	1.36473e-07	3.7726e-06	down-regulated
POPTR_0007s15300	GO:0005575-cellular_component;GO:0003674-molecular_function;GO:0008150-biological_process;	POPTRDRAFT_563393	Predicted protein [Source:UniProtKB/TrEMBL;Acc:B9HG84]	chr7:14879785-14881471	30.7374	101.708	-1.72637	5.88356e-12	2.64066e-10	down-regulated
POPTR_0008s06610	GO:0005575-cellular_component;GO:0003674-molecular_function;GO:0008150-biological_process;	POPTRDRAFT_1084581	Predicted protein [Source:UniProtKB/TrEMBL;Acc:B9HHM1]	chr8:3941421-3943203	5.74556	19.0109	-1.72631	0.00274493	0.0309572	down-regulated
POPTR_0007s07830	GO:0043565-sequence-specific DNA binding;GO:0005622-intracellular;	POPTRDRAFT_218216	Predicted protein [Source:UniProtKB/TrEMBL;Acc:B9HGM5]	chr7:6269882-6271067	31.4762	103.917	-1.7231	5.34426e-12	2.41728e-10	down-regulated
POPTR_0003s15640	GO:0005575-cellular_component;GO:0003674-molecular_function;GO:0008150-biological_process;	POPTRDRAFT_757770	Predicted protein [Source:UniProtKB/TrEMBL;Acc:B9GYS2]	chr3:15380503-15383639	6.305	20.7859	-1.72104	0.00391477	0.0416307	down-regulated
POPTR_0006s22960	GO:0005575-cellular_component;GO:0003674-molecular_function;GO:0008150-biological_process;	POPTRDRAFT_653738	Predicted protein [Source:UniProtKB/TrEMBL;Acc:B9HC93]	chr6:21816621-21817205	23.0042	75.7253	-1.71888	7.97364e-09	2.58686e-07	down-regulated
POPTR_0013s09550	GO:0005575-cellular_component;GO:0003674-molecular_function;GO:0008150-biological_process;	-	Putative uncharacterized protein [source:UniProtKB/TrEMBL;Acc:A9PG71_POPTR]	chr13:9310206-9312448	14.4283	47.415	-1.71644	3.517e-06	7.75098e-05	down-regulated
POPTR_0003s06700	GO:0016491-oxidoreductase activity;	-	-	chr3:8237844-8240760	12.921	42.2742	-1.71006	1.05886e-05	0.000216142	down-regulated
POPTR_0011s05240	GO:0019787-small conjugating protein ligase activity;GO:0043687-post-translational protein modification;GO:0051246-regulation of protein metabolic process;	POPTRDRAFT_580906	Predicted protein [Source:UniProtKB/TrEMBL;Acc:B9N3F8]	chr11:5106104-5113548	7.80851	25.5372	-1.70948	0.000823532	0.0109813	down-regulated
POPTR_0010s11850	GO:0005575-cellular_component;GO:0003674-molecular_function;GO:0008150-biological_process;	POPTRDRAFT_822061	Predicted protein [Source:UniProtKB/TrEMBL;Acc:A9PIJ3]	chr10:12002799-12006431	124.492	406.494	-1.70718	5.68516e-43	1.09443e-40	down-regulated
POPTR_0005s23810	GO:0043565-sequence-specific DNA binding;GO:0005622-intracellular;	HTA905	Histone 2 [source:UniProtKB/TrEMBL;Acc:A9PG14_POPTR]	chr5:22543541-22545388	31.875	103.939	-1.70524	5.34426e-12	2.41728e-10	down-regulated
POPTR_0018s09380	GO:0051287-NAD binding;GO:0016616-oxidoreductase activity, acting on the CH-OH group of donors, NAD or NADP as acceptor;	-	NADP-dependent malic enzyme [source:UniProtKB/Swiss-Prot;Acc:MAOX_POPTR]	chr18:10278135-10282509	365.529	1191.15	-1.7043	1.47583e-122	8.73362e-120	down-regulated
POPTR_0008s16400	GO:0005575-cellular_component;GO:0003674-molecular_function;GO:0008150-biological_process;	-	-	chr8:10978212-10979566	24.9929	81.1763	-1.69954	7.13418e-10	2.57896e-08	down-regulated
POPTR_0001s17390	GO:0005575-cellular_component;GO:0003674-molecular_function;GO:0008150-biological_process;	-	-	chr1:14188355-14188670	12.7278	41.333	-1.69931	1.70448e-05	0.000332631	down-regulated
POPTR_0002s12750	GO:0005575-cellular_component;GO:0003674-molecular_function;GO:0008150-biological_process;	POPTRDRAFT_816477	Predicted protein [Source:UniProtKB/TrEMBL;Acc:B9GNV9]	chr2:9493093-9496201	10.0057	32.4792	-1.69869	0.0002294	0.00352269	down-regulated
POPTR_0018s03570	GO:0005575-cellular_component;GO:0003674-molecular_function;GO:0008150-biological_process;	POPTRDRAFT_1106398	Predicted protein [Source:UniProtKB/TrEMBL;Acc:B9ILF5]	chr18:3092842-3093615	29.8597	96.5975	-1.69379	2.73619e-11	1.14747e-09	down-regulated
POPTR_0016s13520	GO:0005575-cellular_component;GO:0003674-molecular_function;GO:0008150-biological_process;	POPTRDRAFT_906114	Predicted protein [Source:UniProtKB/TrEMBL;Acc:B9IGJ9]	chr16:12697681-12703787	5.87572	19.0068	-1.69368	0.00274493	0.0309572	down-regulated
POPTR_0008s02710	GO:0005575-cellular_component;GO:0003674-molecular_function;GO:0008150-biological_process;	-	-	chr8:1369979-1370815	7.73166	24.9553	-1.6905	0.00132921	0.0166313	down-regulated
POPTR_0018s07310	GO:0005575-cellular_component;GO:0003674-molecular_function;GO:0008150-biological_process;	POPTRDRAFT_260033	Predicted protein [Source:UniProtKB/TrEMBL;Acc:B9INB7]	chr18:7504752-7505308	48.1615	155.411	-1.69014	6.44953e-17	4.35732e-15	down-regulated
POPTR_0010s04460	GO:0005575-cellular_component;GO:0003674-molecular_function;GO:0008150-biological_process;	POPTRDRAFT_565413	Predicted protein [Source:UniProtKB/TrEMBL;Acc:B9HMU5]	chr10:5541705-5542541	6.23551	20.0755	-1.68686	0.00391477	0.0416307	down-regulated
POPTR_0006s21950	GO:0005575-cellular_component;GO:0003674-molecular_function;GO:0008150-biological_process;	POPTRDRAFT_717176	Predicted protein [Source:UniProtKB/TrEMBL;Acc:B9H9B3]	chr6:20912369-20917370	104.826	337.125	-1.68529	2.23217e-35	3.67686e-33	down-regulated
POPTR_0014s03690	GO:0004497-monooxygenase activity;GO:0020037-heme binding;GO:0009055-electron carrier activity;	CYP82C8V3	Cytochrome P450 [source:UniProtKB/TrEMBL;Acc:B9MVH9_POPTR]	chr14:2940804-2942999	15.7754	50.7032	-1.6844	1.92791e-06	4.44185e-05	down-regulated
POPTR_0005s10090	GO:0005622-intracellular;GO:0003924-GTPase activity;GO:0005525-GTP binding;	POPTRDRAFT_558749	Predicted protein [Source:UniProtKB/TrEMBL;Acc:B9H639]	chr5:7188021-7191920	16.8844	54.206	-1.68276	6.6736e-07	1.65833e-05	down-regulated
POPTR_0005s25480	GO:0016787-hydrolase activity;	POPTRDRAFT_818768	Predicted protein [Source:UniProtKB/TrEMBL;Acc:B9H4H5]	chr5:23717700-23721153	18.7927	60.3181	-1.68242	2.17569e-07	5.8352e-06	down-regulated
POPTR_0008s21070	#N/A	-	-	chr8:15199582-15201331	18.7905	60.2699	-1.68143	2.17569e-07	5.8352e-06	down-regulated
POPTR_0006s10250	GO:0006629-lipid metabolic process;GO:0055114-oxidation-reduction process;GO:0016491-oxidoreductase activity;	POPTRDRAFT_831926	Predicted protein [Source:UniProtKB/TrEMBL;Acc:B9HCX8]	chr6:7663516-7666715	7.08468	22.6924	-1.67943	0.00338787	0.0366	down-regulated
POPTR_0006s22640	GO:0005622-intracellular;GO:0019843-rRNA binding;	-	-	chr6:21585616-21588548	15.4531	49.4077	-1.67684	3.09718e-06	6.87316e-05	down-regulated
POPTR_0007s13460	GO:0005575-cellular_component;GO:0003674-molecular_function;GO:0008150-biological_process;	POPTRDRAFT_832397	Predicted protein [Source:UniProtKB/TrEMBL;Acc:B9HFA7]	chr7:13536720-13538470	17.7606	56.42	-1.66753	6.04191e-07	1.51195e-05	down-regulated
POPTR_0002s05170	GO:0005575-cellular_component;GO:0003674-molecular_function;GO:0008150-biological_process;	POPTRDRAFT_643286	Predicted protein [Source:UniProtKB/TrEMBL;Acc:B9GSL8]	chr2:3349579-3352041	61.4647	194.973	-1.66544	1.19289e-20	1.03306e-18	down-regulated
POPTR_0008s15570	GO:0008898-homocysteine S-methyltransferase activity;	HMT3	Homocysteine s-methyltransferase [source:UniProtKB/TrEMBL;Acc:B9HK01_POPTR]	chr8:10341583-10345273	33.3585	105.53	-1.66153	1.12271e-11	4.88791e-10	down-regulated
POPTR_0008s02600	GO:0006468-protein phosphorylation;GO:0004713-protein tyrosine kinase activity;GO:0005524-ATP binding;	-	-	chr8:1285561-1292038	12.7841	40.3809	-1.65932	2.73231e-05	0.000511504	down-regulated
POPTR_0010s24670	GO:0005575-cellular_component;GO:0003674-molecular_function;GO:0008150-biological_process;	POPTRDRAFT_660146	Predicted protein [Source:UniProtKB/TrEMBL;Acc:B9HVV9]	chr10:20756375-20757994	39.542	124.633	-1.65623	1.57717e-13	8.11593e-12	down-regulated
POPTR_0007s12760	GO:0005575-cellular_component;GO:0003674-molecular_function;GO:0008150-biological_process;	GRAS17	GRAS family transcription factor [source:UniProtKB/TrEMBL;Acc:B9HEW4_POPTR]	chr7:13023402-13025822	35.1527	110.452	-1.65171	3.7981e-12	1.73885e-10	down-regulated
POPTR_0002s09480	GO:0003700-sequence-specific DNA binding transcription factor activity;GO:0006355-regulation of transcription, DNA-dependent;	DREB19	Putative uncharacterized protein [source:UniProtKB/TrEMBL;Acc:A9PI91_POPTR]	chr2:6768960-6770863	14.4781	45.4389	-1.65006	1.41394e-05	0.000281695	down-regulated
POPTR_0004s08300	GO:0005575-cellular_component;GO:0003674-molecular_function;GO:0008150-biological_process;	POPTRDRAFT_648157	Predicted protein [Source:UniProtKB/TrEMBL;Acc:B9H3C8]	chr4:6830255-6830666	6.85823	21.523	-1.64997	0.00242455	0.027671	down-regulated
POPTR_0013s00500	GO:0005575-cellular_component;GO:0003674-molecular_function;GO:0008150-biological_process;	-	-	chr13:214078-216566	8.50668	26.4885	-1.6387	0.00118071	0.0150622	down-regulated
POPTR_0001s40210	GO:0000105-histidine biosynthetic process;GO:0004635-phosphoribosyl-AMP cyclohydrolase activity;GO:0004636-phosphoribosyl-ATP diphosphatase activity;	-	Putative uncharacterized protein [source:UniProtKB/TrEMBL;Acc:A9PAQ7_POPTR]	chr1:39572104-39575784	8.16722	25.393	-1.63651	0.00186588	0.0223654	down-regulated
POPTR_0007s11570	GO:0005783-endoplasmic reticulum;	POPTRDRAFT_819977	Predicted protein [Source:UniProtKB/TrEMBL;Acc:B9HE86]	chr7:11953356-11954762	11.3065	35.1154	-1.63495	0.000125119	0.00204622	down-regulated
POPTR_0006s25910	GO:0005575-cellular_component;GO:0003674-molecular_function;GO:0008150-biological_process;	-	-	chr6:24248496-24250443	7.41006	22.992	-1.63357	0.00338787	0.0366	down-regulated
POPTR_0014s05560	GO:0005575-cellular_component;GO:0003674-molecular_function;GO:0008150-biological_process;	-	-	chr14:4155413-4156445	6.47658	20.0062	-1.62714	0.00391477	0.0416307	down-regulated
POPTR_0010s19870	GO:0005575-cellular_component;GO:0003674-molecular_function;GO:0008150-biological_process;	POPTRDRAFT_833774	Predicted protein [Source:UniProtKB/TrEMBL;Acc:B9HSR1]	chr10:17657253-17658945	35.1567	108.544	-1.62641	1.47476e-11	6.36855e-10	down-regulated
POPTR_0003s20870	GO:0044267-cellular protein metabolic process;GO:0005524-ATP binding;GO:0005515-protein binding;	POPTRDRAFT_712747	Predicted protein [Source:UniProtKB/TrEMBL;Acc:B9GXY0]	chr3:19255135-19259537	54.6475	167.642	-1.61716	2.2308e-17	1.57715e-15	down-regulated
POPTR_0005s07560	GO:0004713-protein tyrosine kinase activity;GO:0006468-protein phosphorylation;GO:0005524-ATP binding;GO:0005515-protein binding;	POPTRDRAFT_800968	Predicted protein [Source:UniProtKB/TrEMBL;Acc:B9H4S8]	chr5:5153563-5162499	14.3103	43.7945	-1.6137	3.48145e-05	0.000638469	down-regulated
POPTR_0010s09240	GO:0015996-chlorophyll catabolic process;GO:0047746-chlorophyllase activity;	POPTRDRAFT_884079	Predicted protein [Source:UniProtKB/TrEMBL;Acc:B9HUR3]	chr10:10103995-10106431	17.482	53.2641	-1.60729	2.41786e-06	5.48368e-05	down-regulated
POPTR_0014s06470	GO:0005575-cellular_component;GO:0003674-molecular_function;GO:0008150-biological_process;	POPTRDRAFT_572103	Predicted protein [Source:UniProtKB/TrEMBL;Acc:B9IBZ3]	chr14:4907468-4911074	16.4907	50.1771	-1.60538	4.34063e-06	9.44886e-05	down-regulated
POPTR_0019s13940	GO:0005575-cellular_component;GO:0003674-molecular_function;GO:0008150-biological_process;	-	-	chr19:14775886-14776205	46.0249	139.976	-1.60469	3.04007e-14	1.6866e-12	down-regulated
POPTR_0014s10940	GO:0046983-protein dimerization activity;GO:0003677-DNA binding;	POPTRDRAFT_664277	Predicted protein [Source:UniProtKB/TrEMBL;Acc:B9I9C4]	chr14:8157755-8162255	18.4821	56.1451	-1.60303	1.36603e-06	3.24317e-05	down-regulated
POPTR_0002s20820	GO:0005575-cellular_component;GO:0003674-molecular_function;GO:0008150-biological_process;	-	-	chr2:17057321-17058406	8.22661	24.9427	-1.60025	0.00292758	0.0324952	down-regulated
POPTR_0008s16700	#N/A	-	-	chr8:11226607-11227016	10.961	33.2076	-1.59913	0.000143083	0.00230695	down-regulated
POPTR_0008s21080	GO:0005575-cellular_component;GO:0003674-molecular_function;GO:0008150-biological_process;	-	-	chr8:15205013-15208807	28.2884	85.6579	-1.59838	2.88084e-09	9.87768e-08	down-regulated
POPTR_0002s19340	GO:0005524-ATP binding;GO:0003676-nucleic acid binding;GO:0004386-helicase activity;	POPTRDRAFT_799231	Predicted protein [Source:UniProtKB/TrEMBL;Acc:B9GSW3]	chr2:15292234-15300282	28.9624	87.6093	-1.5969	1.16834e-09	4.15996e-08	down-regulated
POPTR_0009s13940	GO:0003676-nucleic acid binding;	-	-	chr9:11005924-11010486	32.8651	99.2852	-1.59502	7.75437e-11	3.09362e-09	down-regulated
POPTR_0009s06150	GO:0008152-metabolic process;GO:0008080-N-acetyltransferase activity;	SGB901	Silencing group B protein [source:UniProtKB/TrEMBL;Acc:B9HNT7_POPTR]	chr9:6021016-6022087	280.054	845.77	-1.59456	3.34547e-80	1.22883e-77	down-regulated
POPTR_0005s17320	GO:0005575-cellular_component;GO:0003674-molecular_function;GO:0008150-biological_process;	POPTRDRAFT_651250	Predicted protein [Source:UniProtKB/TrEMBL;Acc:B9H707]	chr5:14633455-14635336	9.2882	28.0306	-1.59353	0.00104575	0.0136484	down-regulated
POPTR_0001s22430	GO:0005575-cellular_component;GO:0003674-molecular_function;GO:0008150-biological_process;	POPTRDRAFT_172012	Predicted protein [Source:UniProtKB/TrEMBL;Acc:B9GHM6]	chr1:21110924-21115495	44.1227	133.11	-1.59303	9.0027e-14	4.74736e-12	down-regulated
POPTR_0001s02260	GO:0005575-cellular_component;GO:0003674-molecular_function;GO:0008150-biological_process;	POPTRDRAFT_590030	Predicted protein [Source:UniProtKB/TrEMBL;Acc:B9MU43]	chr1:1719617-1722152	30.7534	92.7426	-1.59249	6.13216e-10	2.23443e-08	down-regulated
POPTR_0002s16960	GO:0005575-cellular_component;GO:0003674-molecular_function;GO:0008150-biological_process;	GH3-12	Putative uncharacterized protein [source:UniProtKB/TrEMBL;Acc:A9PFT4_POPTR]	chr2:12725052-12729417	28.9556	87.224	-1.59088	1.16834e-09	4.15996e-08	down-regulated
POPTR_0014s01360	GO:0005515-protein binding;	POPTRDRAFT_572009	Predicted protein [Source:UniProtKB/TrEMBL;Acc:B9IBN8]	chr14:1329247-1339491	17.0471	51.3323	-1.59034	5.98853e-06	0.000127367	down-regulated
POPTR_0743s00200	GO:0005575-cellular_component;GO:0003674-molecular_function;GO:0008150-biological_process;	-	-	scaffold_743:106-3097	26.1265	78.3754	-1.58489	1.44319e-08	4.52142e-07	down-regulated
POPTR_0007s11000	GO:0005575-cellular_component;GO:0003674-molecular_function;GO:0008150-biological_process;	POPTRDRAFT_218683	Predicted protein [Source:UniProtKB/TrEMBL;Acc:B9HHG0]	chr7:11248109-11252994	34.6387	103.507	-1.57927	6.1894e-11	2.50048e-09	down-regulated
POPTR_0003s18310	GO:0005575-cellular_component;GO:0003674-molecular_function;GO:0008150-biological_process;	-	-	chr3:17441613-17444718	10.6994	31.9544	-1.57848	0.00036557	0.00532217	down-regulated
POPTR_1711s00200	GO:0005575-cellular_component;GO:0003674-molecular_function;GO:0008150-biological_process;	-	-	scaffold_1711:18-627	10.1032	30.1458	-1.57714	0.000578861	0.00804965	down-regulated
POPTR_0004s14540	GO:0006468-protein phosphorylation;GO:0005524-ATP binding;GO:0004672-protein kinase activity;	POPTRDRAFT_837198	Predicted protein [Source:UniProtKB/TrEMBL;Acc:B9N5B0]	chr4:15142712-15146483	14.4271	43.0086	-1.57584	3.48145e-05	0.000638469	down-regulated
POPTR_0009s12020	GO:0006950-response to stress;	POPTRDRAFT_821174	Predicted protein [Source:UniProtKB/TrEMBL;Acc:B9HRM2]	chr9:9895674-9896966	59.8266	178.175	-1.57444	5.24382e-18	3.82584e-16	down-regulated
POPTR_0006s07020	GO:0005575-cellular_component;GO:0003674-molecular_function;GO:0008150-biological_process;	POPTRDRAFT_819099	Predicted protein [Source:UniProtKB/TrEMBL;Acc:B9HAL9]	chr6:5063787-5065180	24.7339	73.5467	-1.57217	4.4468e-08	1.30011e-06	down-regulated
POPTR_0010s02000	GO:0005529-sugar binding;GO:0048544-recognition of pollen;	-	-	chr10:2232407-2233652	7.51795	22.299	-1.56857	0.00338787	0.0366	down-regulated
POPTR_0004s19500	GO:0008270-zinc ion binding;GO:0003677-DNA binding;	POPTRDRAFT_648871	Predicted protein [Source:UniProtKB/TrEMBL;Acc:B9H1R6]	chr4:19327427-19328582	141.725	420.105	-1.56766	5.95331e-40	1.06281e-37	down-regulated
POPTR_0002s11270	GO:0005575-cellular_component;GO:0003674-molecular_function;GO:0008150-biological_process;	-	-	chr2:8337030-8338758	8.12558	24.0838	-1.56752	0.00292758	0.0324952	down-regulated
POPTR_0005s20080	GO:0005575-cellular_component;GO:0003674-molecular_function;GO:0008150-biological_process;	-	-	chr5:19099861-19101066	18.0105	53.3244	-1.56596	5.23964e-06	0.00011245	down-regulated
POPTR_0008s18080	GO:0016787-hydrolase activity;GO:0008152-metabolic process;	POPTRDRAFT_565089	Predicted protein [Source:UniProtKB/TrEMBL;Acc:B9HLB2]	chr8:12117160-12119067	17.4356	51.5832	-1.56487	5.98853e-06	0.000127367	down-regulated
POPTR_0001s34840	GO:0005575-cellular_component;GO:0003674-molecular_function;GO:0008150-biological_process;	POPTRDRAFT_549491	Predicted protein [Source:UniProtKB/TrEMBL;Acc:B9GHQ0]	chr1:33069388-33073801	8.50954	25.0759	-1.55915	0.00186588	0.0223654	down-regulated
POPTR_0010s11610	GO:0005575-cellular_component;GO:0003674-molecular_function;GO:0008150-biological_process;	POPTRDRAFT_822050	Predicted protein [Source:UniProtKB/TrEMBL;Acc:B9HVU6]	chr10:11806554-11809417	23.0303	67.8405	-1.55861	2.95726e-07	7.73974e-06	down-regulated
POPTR_0015s06770	GO:0019538-protein metabolic process;GO:0016887-ATPase activity;GO:0005524-ATP binding;GO:0005515-protein binding;	-	-	chr15:7805931-7809924	50.7995	149.621	-1.55843	4.84834e-15	2.89055e-13	down-regulated
POPTR_0011s05270	GO:0005575-cellular_component;GO:0003674-molecular_function;GO:0008150-biological_process;	POPTRDRAFT_743813	Predicted protein [Source:UniProtKB/TrEMBL;Acc:B9N3G1]	chr11:5149427-5150349	113.127	331.999	-1.55324	2.76717e-31	3.77896e-29	down-regulated
POPTR_0004s07410	GO:0008270-zinc ion binding;GO:0005515-protein binding;	POPTRDRAFT_759183	Predicted protein [Source:UniProtKB/TrEMBL;Acc:B9H3J7]	chr4:6105506-6113754	33.9337	99.4295	-1.55096	1.69641e-10	6.46904e-09	down-regulated
POPTR_0009s01810	GO:0005575-cellular_component;GO:0003674-molecular_function;GO:0008150-biological_process;	POPTRDRAFT_723560	Predicted protein [Source:UniProtKB/TrEMBL;Acc:B9HQA4]	chr9:2310183-2313954	9.29752	27.1592	-1.54652	0.00163176	0.0199864	down-regulated
POPTR_0007s01590	GO:0005575-cellular_component;GO:0003674-molecular_function;GO:0008150-biological_process;	POPTRDRAFT_216395	Predicted protein [Source:UniProtKB/TrEMBL;Acc:B9HGY3]	chr7:898423-904372	21.9538	63.9461	-1.54239	3.90073e-07	1.00042e-05	down-regulated
POPTR_0007s05010	GO:0003700-sequence-specific DNA binding transcription factor activity;GO:0043565-sequence-specific DNA binding;GO:0005634-nucleus;GO:0006355-regulation of transcription, DNA-dependent;	-	Putative uncharacterized protein [source:UniProtKB/TrEMBL;Acc:A9PHT9_POPTR]	chr7:3183385-3185973	36.1145	105.168	-1.54205	1.20538e-10	4.68033e-09	down-regulated
POPTR_0001s46860	GO:0005575-cellular_component;GO:0003674-molecular_function;GO:0008150-biological_process;	POPTRDRAFT_753724	Predicted protein [Source:UniProtKB/TrEMBL;Acc:B9GGZ9]	chr1:47228431-47230075	9.81368	28.5302	-1.53962	0.00104575	0.0136484	down-regulated
POPTR_0016s14990	GO:0005575-cellular_component;GO:0003674-molecular_function;GO:0008150-biological_process;	POPTRDRAFT_668274	Predicted protein [Source:UniProtKB/TrEMBL;Acc:B9IGZ3]	chr16:14048331-14050149	31.0942	90.1486	-1.53566	3.20006e-09	1.08904e-07	down-regulated
POPTR_0017s01240	GO:0006633-fatty acid biosynthetic process;GO:0005506-iron ion binding;GO:0005783-endoplasmic reticulum;GO:0055114-oxidation-reduction process;GO:0016491-oxidoreductase activity;	POPTRDRAFT_826998	Predicted protein [Source:UniProtKB/TrEMBL;Acc:B9MX39]	chr17:868987-871137	8.16828	23.6777	-1.53542	0.00455819	0.0471931	down-regulated
POPTR_0005s07480	GO:0005575-cellular_component;GO:0003674-molecular_function;GO:0008150-biological_process;	POPTRDRAFT_1077353	Predicted protein [Source:UniProtKB/TrEMBL;Acc:B9H4S1]	chr5:5102910-5106617	11.0852	32.0591	-1.5321	0.000491884	0.00692299	down-regulated
POPTR_0001s09600	GO:0008270-zinc ion binding;GO:0008237-metallopeptidase activity;	POPTRDRAFT_548443	Predicted protein [Source:UniProtKB/TrEMBL;Acc:B9GKF8]	chr1:7305421-7312945	59.7559	172.685	-1.53099	7.58454e-17	5.07053e-15	down-regulated
POPTR_0006s21970	GO:0009058-biosynthetic process;	POPTRDRAFT_561145	Predicted protein [Source:UniProtKB/TrEMBL;Acc:B9H9A9]	chr6:20976641-20982823	56.2759	162.628	-1.53099	9.69763e-16	6.02913e-14	down-regulated
POPTR_0001s30240	GO:0005575-cellular_component;GO:0003674-molecular_function;GO:0008150-biological_process;	POPTRDRAFT_175492	Predicted protein [Source:UniProtKB/TrEMBL;Acc:B9GI85]	chr1:28755566-28757873	7.95859	22.997	-1.53086	0.00338787	0.0366	down-regulated
POPTR_0743s00210	GO:0005575-cellular_component;GO:0003674-molecular_function;GO:0008150-biological_process;	-	-	scaffold_743:6486-10414	14.8685	42.9406	-1.53008	5.42947e-05	0.00096071	down-regulated
POPTR_0001s06700	GO:0003700-sequence-specific DNA binding transcription factor activity;GO:0043565-sequence-specific DNA binding;GO:0046983-protein dimerization activity;GO:0005634-nucleus;GO:0006355-regulation of transcription, DNA-dependent;	-	-	chr1:5141548-5150634	7.86004	22.6779	-1.52868	0.00338787	0.0366	down-regulated
POPTR_0001s16010	GO:0006508-proteolysis;GO:0046983-protein dimerization activity;GO:0008237-metallopeptidase activity;GO:0016787-hydrolase activity;	POPTRDRAFT_826525	Predicted protein [Source:UniProtKB/TrEMBL;Acc:B9MUM2]	chr1:12840273-12844464	80.8933	233.006	-1.52627	2.4971e-22	2.37492e-20	down-regulated
POPTR_0001s42070	GO:0006468-protein phosphorylation;GO:0005529-sugar binding;GO:0004713-protein tyrosine kinase activity;GO:0005524-ATP binding;GO:0048544-recognition of pollen;	POPTRDRAFT_928054	Predicted protein [Source:UniProtKB/TrEMBL;Acc:B9N547]	chr1:41836551-41840422	7.70315	22.1776	-1.52558	0.00338787	0.0366	down-regulated
POPTR_0025s00740	GO:0009058-biosynthetic process;	POPTRDRAFT_578888	Predicted protein [Source:UniProtKB/TrEMBL;Acc:B9IMT1]	scaffold_25:395060-402647	49.7094	143.11	-1.52553	3.20113e-14	1.76676e-12	down-regulated
POPTR_0012s09850	GO:0005575-cellular_component;GO:0003674-molecular_function;GO:0008150-biological_process;	POPTRDRAFT_823412	Predicted protein [Source:UniProtKB/TrEMBL;Acc:B9I3Q1]	chr12:10757699-10761342	7.72288	22.1691	-1.52134	0.00338787	0.0366	down-regulated
POPTR_0011s15670	GO:0005575-cellular_component;GO:0003674-molecular_function;GO:0008150-biological_process;	POPTRDRAFT_569288	Predicted protein [Source:UniProtKB/TrEMBL;Acc:B9I0T6]	chr11:17759849-17761180	26.3968	75.7344	-1.52059	5.53742e-08	1.60721e-06	down-regulated
POPTR_0008s20830	GO:0005575-cellular_component;GO:0003674-molecular_function;GO:0008150-biological_process;	-	-	chr8:14813471-14813750	8.87857	25.451	-1.51932	0.00186588	0.0223654	down-regulated
POPTR_0016s01940	GO:0005575-cellular_component;GO:0003674-molecular_function;GO:0008150-biological_process;	POPTRDRAFT_575987	Predicted protein [Source:UniProtKB/TrEMBL;Acc:B9IHB2]	chr16:887313-888495	36.6706	104.98	-1.51742	1.85732e-10	7.05737e-09	down-regulated
POPTR_0010s21470	#N/A	-	-	chr10:18732399-18733447	13.9941	39.9866	-1.5147	9.59934e-05	0.00160774	down-regulated
POPTR_0003s09090	GO:0045449-regulation of transcription, DNA-dependent;GO:0030528-transcription regulator activity;	POPTRDRAFT_836925	Predicted protein [Source:UniProtKB/TrEMBL;Acc:B9N2M7]	chr3:10408616-10411450	20.3459	57.7297	-1.50458	4.05426e-06	8.88905e-05	down-regulated
POPTR_0016s06010	GO:0005737-cytoplasm;GO:0006950-response to stress;GO:0051087-chaperone binding;GO:0001671-ATPase activator activity;	POPTRDRAFT_735083	Predicted protein [Source:UniProtKB/TrEMBL;Acc:B9IIB3]	chr16:3928951-3931543	12.7268	36.0511	-1.50217	0.000172228	0.00272461	down-regulated
POPTR_0001s36360	GO:0005575-cellular_component;GO:0003674-molecular_function;GO:0008150-biological_process;	GTE903	Global transcription factor group [source:UniProtKB/TrEMBL;Acc:B9GJB9_POPTR]	chr1:34905220-34909624	8.25949	23.3782	-1.50104	0.00455819	0.0471931	down-regulated
POPTR_0005s21870	GO:0005575-cellular_component;GO:0003674-molecular_function;GO:0008150-biological_process;	POPTRDRAFT_818606	Predicted protein [Source:UniProtKB/TrEMBL;Acc:B9H7W3]	chr5:20920314-20930735	54.9919	155.534	-1.49994	4.6741e-15	2.79188e-13	down-regulated
POPTR_0166s00200	GO:0055114-oxidation-reduction process;GO:0016491-oxidoreductase activity;	-	-	scaffold_166:4575-7166	42.6722	120.531	-1.49804	9.75219e-12	4.27491e-10	down-regulated
POPTR_0018s13740	GO:0005575-cellular_component;GO:0003674-molecular_function;GO:0008150-biological_process;	POPTRDRAFT_826045	Predicted protein [Source:UniProtKB/TrEMBL;Acc:B9IN54]	chr18:14009343-14010223	41.7453	117.815	-1.49684	1.67725e-11	7.21377e-10	down-regulated
POPTR_0009s15830	GO:0005515-protein binding;	-	-	chr9:12166765-12168629	43.3559	122.23	-1.4953	5.50888e-12	2.48647e-10	down-regulated
POPTR_0003s12060	GO:0005575-cellular_component;GO:0003674-molecular_function;GO:0008150-biological_process;	POPTRDRAFT_640556	Predicted protein [Source:UniProtKB/TrEMBL;Acc:B9GKQ1]	chr3:12744308-12752020	46.8343	131.744	-1.4921	9.93591e-13	4.78902e-11	down-regulated
POPTR_0001s35310	GO:0005575-cellular_component;GO:0003674-molecular_function;GO:0008150-biological_process;	POPTRDRAFT_549545	Predicted protein [Source:UniProtKB/TrEMBL;Acc:B9GI59]	chr1:33640707-33653589	36.5205	102.61	-1.49039	4.38795e-10	1.61918e-08	down-regulated
POPTR_0003s03740	GO:0005575-cellular_component;GO:0003674-molecular_function;GO:0008150-biological_process;	POPTRDRAFT_645786	Predicted protein [Source:UniProtKB/TrEMBL;Acc:B9GVP1]	chr3:4412284-4412433	107.516	301.471	-1.48747	3.49689e-27	4.07834e-25	down-regulated
POPTR_0016s13880	GO:0005575-cellular_component;GO:0003674-molecular_function;GO:0008150-biological_process;	POPTRDRAFT_668152	Predicted protein [Source:UniProtKB/TrEMBL;Acc:B9IGN2]	chr16:13090158-13091160	9.22478	25.8148	-1.48461	0.00389177	0.0414275	down-regulated
POPTR_0008s22950	GO:0003700-sequence-specific DNA binding transcription factor activity;GO:0043565-sequence-specific DNA binding;GO:0008270-zinc ion binding;GO:0006355-regulation of transcription, DNA-dependent;	POPTRDRAFT_782963	Predicted protein [Source:UniProtKB/TrEMBL;Acc:B9MZZ3]	chr8:18084112-18085300	8.67212	24.2441	-1.48318	0.00292758	0.0324952	down-regulated
POPTR_0014s03090	GO:0005575-cellular_component;GO:0003674-molecular_function;GO:0008150-biological_process;	POPTRDRAFT_740368	Predicted protein [Source:UniProtKB/TrEMBL;Acc:B9MVN7]	chr14:2495427-2504597	11.5141	32.188	-1.48312	0.000491884	0.00692299	down-regulated
POPTR_0015s01310	#N/A	-	-	chr15:818430-818839	20.4342	57.0358	-1.48088	4.05426e-06	8.88905e-05	down-regulated
POPTR_0011s05360	GO:0005575-cellular_component;GO:0003674-molecular_function;GO:0008150-biological_process;	POPTRDRAFT_580918	Predicted protein [Source:UniProtKB/TrEMBL;Acc:B9N3G8]	chr11:5293794-5298884	15.801	43.9624	-1.47625	7.41936e-05	0.00126416	down-regulated
POPTR_0003s18320	#N/A	XM_002304702.1	predicted protein, mRNA [source:RefSeq DNA_predicted;Acc:XM_002304702.1]	chr3:17445844-17447006	10.3531	28.7916	-1.47559	0.0014218	0.0176618	down-regulated
POPTR_0007s13380	GO:0003700-sequence-specific DNA binding transcription factor activity;GO:0043565-sequence-specific DNA binding;GO:0046983-protein dimerization activity;GO:0005634-nucleus;GO:0006355-regulation of transcription, DNA-dependent;	POPTRDRAFT_719591	Predicted protein [Source:UniProtKB/TrEMBL;Acc:B9HF95]	chr7:13493656-13494819	31.7206	88.0845	-1.47347	7.55323e-09	2.45296e-07	down-regulated
POPTR_0002s23510	GO:0055114-oxidation-reduction process;GO:0016491-oxidoreductase activity;	POPTRDRAFT_411480	Predicted protein [Source:UniProtKB/TrEMBL;Acc:B9GUA6]	chr2:21035171-21037810	31.6299	87.4456	-1.4671	1.15693e-08	3.70079e-07	down-regulated
POPTR_0004s09120	GO:0005575-cellular_component;GO:0003674-molecular_function;GO:0008150-biological_process;	POPTRDRAFT_555923	Predicted protein [Source:UniProtKB/TrEMBL;Acc:B9H361]	chr4:7632015-7634801	13.9848	38.5919	-1.46444	0.000149632	0.00239922	down-regulated
POPTR_0010s12610	GO:0005575-cellular_component;GO:0003674-molecular_function;GO:0008150-biological_process;	POPTRDRAFT_726930	Predicted protein [Source:UniProtKB/TrEMBL;Acc:B9HW95]	chr10:12599457-12602370	15.6574	43.0347	-1.45866	7.41936e-05	0.00126416	down-regulated
POPTR_0012s09300	GO:0005634-nucleus;GO:0004402-histone acetyltransferase activity;GO:0003712-transcription cofactor activity;GO:0006355-regulation of transcription, DNA-dependent;GO:0008270-zinc ion binding;GO:0005515-protein binding;	POPTRDRAFT_823396	Predicted protein [Source:UniProtKB/TrEMBL;Acc:B9I3J5]	chr12:10332055-10335308	41.1656	113.106	-1.45816	9.26857e-11	3.64313e-09	down-regulated
POPTR_0016s10780	GO:0005215-transporter activity;GO:0016020-membrane;GO:0006810-transport;	POPTRDRAFT_667870	Aquaporin, MIP family, TIP subfamily [Source:UniProtKB/TrEMBL;Acc:A9PAL3]	chr16:9145048-9146358	71.6178	196.714	-1.45771	6.94328e-18	5.04272e-16	down-regulated
POPTR_0005s04140	GO:0005575-cellular_component;GO:0003674-molecular_function;GO:0008150-biological_process;	-	-	chr5:2736086-2737002	16.8975	46.3252	-1.45499	2.65223e-05	0.000498264	down-regulated
POPTR_0006s13160	GO:0005575-cellular_component;GO:0003674-molecular_function;GO:0008150-biological_process;	POPTRDRAFT_589416	Predicted protein [Source:UniProtKB/TrEMBL;Acc:B9MTA5]	chr6:10380014-10381248	14.5977	39.9678	-1.4531	0.000200418	0.00312114	down-regulated
POPTR_0006s11930	GO:0016020-membrane;	POPTRDRAFT_282371	Predicted protein [Source:UniProtKB/TrEMBL;Acc:B9MTM2]	chr6:9122399-9124043	10.3938	28.4548	-1.45295	0.0014218	0.0176618	down-regulated
POPTR_0019s03500	GO:0005575-cellular_component;GO:0003674-molecular_function;GO:0008150-biological_process;	POPTRDRAFT_738226	Predicted protein [Source:UniProtKB/TrEMBL;Acc:B9IPA0]	chr19:3593378-3598828	9.25067	25.1523	-1.44306	0.00389177	0.0414275	down-regulated
POPTR_0004s16050	GO:0005575-cellular_component;GO:0003674-molecular_function;GO:0008150-biological_process;	POPTRDRAFT_195374	Predicted protein [Source:UniProtKB/TrEMBL;Acc:B9H0P5]	chr4:16498856-16500451	10.6949	29.0259	-1.44042	0.00091044	0.0120323	down-regulated
POPTR_0005s02160	GO:0005575-cellular_component;GO:0003674-molecular_function;GO:0008150-biological_process;	POPTRDRAFT_1115780	Predicted protein [Source:UniProtKB/TrEMBL;Acc:B9N4M6]	chr5:1412946-1422118	45.1133	122.164	-1.43719	2.28064e-11	9.6658e-10	down-regulated
POPTR_0014s09570	GO:0005575-cellular_component;GO:0003674-molecular_function;GO:0008150-biological_process;	POPTRDRAFT_824036	Predicted protein [Source:UniProtKB/TrEMBL;Acc:B9I8Z4]	chr14:7141964-7143721	15.2144	41.1376	-1.43502	0.000173588	0.00274341	down-regulated
POPTR_0001s37670	GO:0016787-hydrolase activity;	POPTRDRAFT_642311	Predicted protein [Source:UniProtKB/TrEMBL;Acc:B9GFM3]	chr1:36641308-36647000	14.0348	37.9307	-1.43436	0.000466844	0.0066128	down-regulated
POPTR_0014s03350	GO:0005575-cellular_component;GO:0003674-molecular_function;GO:0008150-biological_process;	POPTRDRAFT_1110312	Predicted protein [Source:UniProtKB/TrEMBL;Acc:B9MVL3]	chr14:2690039-2692430	12.3824	33.463	-1.43428	0.000647768	0.00887653	down-regulated
POPTR_0007s11330	GO:0005575-cellular_component;GO:0003674-molecular_function;GO:0008150-biological_process;	POPTRDRAFT_655170	Predicted protein [Source:UniProtKB/TrEMBL;Acc:B9HE66]	chr7:11703678-11706454	28.0184	75.444	-1.42903	2.28169e-07	6.07614e-06	down-regulated
POPTR_0017s06030	GO:0008270-zinc ion binding;GO:0005524-ATP binding;GO:0003676-nucleic acid binding;GO:0004386-helicase activity;	POPTRDRAFT_741453	Predicted protein [Source:UniProtKB/TrEMBL;Acc:B9MY16]	chr17:4674826-4682998	9.92813	26.6607	-1.42512	0.00252908	0.0287613	down-regulated
POPTR_0010s16060	GO:0005575-cellular_component;GO:0003674-molecular_function;GO:0008150-biological_process;	POPTRDRAFT_814158	Predicted protein [Source:UniProtKB/TrEMBL;Acc:A9PEC7]	chr10:15121275-15122615	257.987	689.863	-1.41901	5.34699e-57	1.31437e-54	down-regulated
POPTR_0006s10370	GO:0016020-membrane;GO:0006810-transport;GO:0008519-ammonium transmembrane transporter activity;	PTRAMT2-1	Ammonium transporter [source:UniProtKB/TrEMBL;Acc:B9HCZ0_POPTR]	chr6:7770419-7773548	33.0886	88.1751	-1.41404	2.05308e-08	6.28433e-07	down-regulated
POPTR_0010s16080	GO:0005575-cellular_component;GO:0003674-molecular_function;GO:0008150-biological_process;	POPTRDRAFT_566884	Predicted protein [Source:UniProtKB/TrEMBL;Acc:A9PGB3]	chr10:15129959-15131304	73.2231	195.062	-1.41356	4.26605e-17	2.9444e-15	down-regulated
POPTR_0001s36530	GO:0005575-cellular_component;GO:0003674-molecular_function;GO:0008150-biological_process;	GTE901	Global transcription factor group [source:UniProtKB/TrEMBL;Acc:B9GJ33_POPTR]	chr1:35162649-35165766	18.7805	49.8628	-1.40873	2.98606e-05	0.000555589	down-regulated
POPTR_0002s17680	GO:0003700-sequence-specific DNA binding transcription factor activity;GO:0043565-sequence-specific DNA binding;GO:0005634-nucleus;GO:0006355-regulation of transcription, DNA-dependent;	POPTRDRAFT_799128	Predicted protein [Source:UniProtKB/TrEMBL;Acc:B9GR61]	chr2:13491273-13492913	11.1901	29.6363	-1.40514	0.00182582	0.0220257	down-regulated
POPTR_0013s09690	#N/A	-	-	chr13:9542183-9547090	25.2266	66.6599	-1.40187	1.88868e-06	4.36088e-05	down-regulated
POPTR_0001s09030	GO:0005575-cellular_component;GO:0003674-molecular_function;GO:0008150-biological_process;	POPTRDRAFT_180473	Predicted protein [Source:UniProtKB/TrEMBL;Acc:B9GKL0]	chr1:6912677-6913659	31.834	84.0865	-1.40131	4.10408e-08	1.20321e-06	down-regulated
POPTR_0002s01920	GO:0003676-nucleic acid binding;	POPTRDRAFT_642907	Predicted protein [Source:UniProtKB/TrEMBL;Acc:B9GQ82]	chr2:1028813-1031720	18.6134	49.0673	-1.39842	2.98606e-05	0.000555589	down-regulated
POPTR_0003s17960	GO:0005575-cellular_component;GO:0003674-molecular_function;GO:0008150-biological_process;	POPTRDRAFT_853195	Predicted protein [Source:UniProtKB/TrEMBL;Acc:B9GVJ7]	chr3:17185462-17187553	15.3683	40.4902	-1.39762	0.000263639	0.00400802	down-regulated
POPTR_0018s08380	GO:0016820-hydrolase activity, acting on acid anhydrides, catalyzing transmembrane movement of substances;GO:0016020-membrane;GO:0003824-catalytic activity;GO:0030001-metal ion transport;GO:0008152-metabolic process;GO:0046872-metal ion binding;GO:0006754-ATP biosynthetic process;GO:0005524-ATP binding;	POPTRDRAFT_736950	Predicted protein [Source:UniProtKB/TrEMBL;Acc:B9IKF2]	chr18:9328211-9337275	16.2979	42.9326	-1.39739	0.00015056	0.00241288	down-regulated
POPTR_0005s25020	GO:0005575-cellular_component;GO:0003674-molecular_function;GO:0008150-biological_process;	POPTRDRAFT_818738	Predicted protein [Source:UniProtKB/TrEMBL;Acc:B9H4C6]	chr5:23389790-23390979	277.736	731.354	-1.39686	4.05758e-59	1.02908e-56	down-regulated
POPTR_0016s02340	GO:0008026-ATP-dependent helicase activity;GO:0005524-ATP binding;GO:0003676-nucleic acid binding;GO:0004386-helicase activity;	POPTRDRAFT_255017	Predicted protein [Source:UniProtKB/TrEMBL;Acc:B9IHF6]	chr16:1150861-1155772	19.355	50.9213	-1.39556	3.88567e-05	0.00070692	down-regulated
POPTR_0002s20340	GO:0009058-biosynthetic process;GO:0005985-sucrose metabolic process;	SUSY3	Predicted proteinSucrose synthase 3 [source:UniProtKB/TrEMBL;Acc:B9GSC7_POPTR]	chr2:16361754-16369052	82.1557	216.096	-1.39524	2.20755e-18	1.66379e-16	down-regulated
POPTR_0427s00200	GO:0005634-nucleus;GO:0004402-histone acetyltransferase activity;GO:0003712-transcription cofactor activity;GO:0006355-regulation of transcription, DNA-dependent;GO:0008270-zinc ion binding;GO:0005515-protein binding;	XM_002318657.1	predicted protein, mRNA [source:RefSeq DNA_predicted;Acc:XM_002318657.1]	scaffold_427:9829-13006	26.9073	70.7667	-1.39507	7.11968e-07	1.76506e-05	down-regulated
POPTR_0008s15140	GO:0005575-cellular_component;GO:0003674-molecular_function;GO:0008150-biological_process;	POPTRDRAFT_657150	Predicted protein [Source:UniProtKB/TrEMBL;Acc:B9HJX1]	chr8:10127900-10129624	10.9899	28.8743	-1.39361	0.0014218	0.0176618	down-regulated
POPTR_0002s14120	GO:0005575-cellular_component;GO:0003674-molecular_function;GO:0008150-biological_process;	POPTRDRAFT_551980	Predicted protein [Source:UniProtKB/TrEMBL;Acc:B9GP89]	chr2:10470154-10471469	44.4823	116.809	-1.39285	2.17236e-10	8.19598e-09	down-regulated
POPTR_0003s19560	GO:0005575-cellular_component;GO:0003674-molecular_function;GO:0008150-biological_process;	-	Putative uncharacterized protein [source:UniProtKB/TrEMBL;Acc:A9P934_POPTR]	chr3:18256270-18259465	47.7245	125.168	-1.39106	2.57591e-11	1.08453e-09	down-regulated
POPTR_0018s08110	GO:0003700-sequence-specific DNA binding transcription factor activity;GO:0043565-sequence-specific DNA binding;GO:0046983-protein dimerization activity;GO:0006355-regulation of transcription, DNA-dependent;	HB7	Putative uncharacterized protein [source:UniProtKB/TrEMBL;Acc:A9PDD0_POPTR]	chr18:8915867-8922424	38.0676	99.8106	-1.39063	6.29676e-09	2.08302e-07	down-regulated
POPTR_0001s45680	GO:0005575-cellular_component;GO:0003674-molecular_function;GO:0008150-biological_process;	POPTRDRAFT_177022	Predicted protein [Source:UniProtKB/TrEMBL;Acc:B9GJI2]	chr1:46249428-46249620	153.008	400.152	-1.38694	1.16022e-32	1.68527e-30	down-regulated
POPTR_0006s24030	GO:0005575-cellular_component;GO:0003674-molecular_function;GO:0008150-biological_process;	POPTRDRAFT_832078	Predicted protein [Source:UniProtKB/TrEMBL;Acc:A9PA59]	chr6:22728266-22734447	85.4643	222.931	-1.3832	9.56336e-19	7.50877e-17	down-regulated
POPTR_0002s17100	GO:0008026-ATP-dependent helicase activity;GO:0005524-ATP binding;GO:0003676-nucleic acid binding;GO:0004386-helicase activity;	POPTRDRAFT_816631	Predicted protein [Source:UniProtKB/TrEMBL;Acc:B9GR04]	chr2:12880541-12885330	10.803	28.0959	-1.37893	0.0014218	0.0176618	down-regulated
POPTR_0001s17380	GO:0003723-RNA binding;	POPTRDRAFT_640645	Predicted protein [Source:UniProtKB/TrEMBL;Acc:B9GKY6]	chr1:14184319-14187008	14.9162	38.7847	-1.37861	0.000306702	0.00456496	down-regulated
POPTR_0008s06580	GO:0005215-transporter activity;GO:0016020-membrane;GO:0006810-transport;	POPTRDRAFT_656216	Aquaporin, MIP family, PIP subfamily [Source:UniProtKB/TrEMBL;Acc:B9HHL9]	chr8:3917338-3918994	107.227	278.494	-1.37698	5.5086e-23	5.36685e-21	down-regulated
POPTR_0008s15860	GO:0005575-cellular_component;GO:0003674-molecular_function;GO:0008150-biological_process;	AGO906	Argonaute protein group [source:UniProtKB/TrEMBL;Acc:B9HKB5_POPTR]	chr8:10569384-10578027	70.3589	182.668	-1.37642	1.77626e-15	1.08325e-13	down-regulated
POPTR_0001s00330	GO:0005575-cellular_component;GO:0003674-molecular_function;GO:0008150-biological_process;	POPTRDRAFT_581236	Predicted protein [Source:UniProtKB/TrEMBL;Acc:B9N3Q5]	chr1:195454-199610	24.9182	64.5725	-1.37372	2.20227e-06	5.0521e-05	down-regulated
POPTR_0009s15820	#N/A	POPTRDRAFT_200054	Predicted protein [Source:UniProtKB/TrEMBL;Acc:B9HQF6]	chr9:12164182-12164674	67.0139	173.646	-1.37362	1.45666e-14	8.3123e-13	down-regulated
POPTR_0001s02450	GO:0045449-regulation of transcription, DNA-dependent;GO:0030528-transcription regulator activity;	POPTRDRAFT_676550	Predicted protein [Source:UniProtKB/TrEMBL;Acc:B9MU24]	chr1:1901575-1903813	19.5722	50.6135	-1.37072	3.88567e-05	0.00070692	down-regulated
POPTR_0013s01210	GO:0031072-heat shock protein binding;	POPTRDRAFT_729451	Predicted protein [Source:UniProtKB/TrEMBL;Acc:B9I716]	chr13:662522-665136	47.0009	121.398	-1.36898	1.3426e-10	5.18165e-09	down-regulated
POPTR_0006s27570	#N/A	POPTRDRAFT_654197	Putative uncharacterized protein [Source:UniProtKB/TrEMBL;Acc:B9HAI8]	chr6:25416902-25417586	22.8506	58.9151	-1.36641	7.11715e-06	0.00015042	down-regulated
POPTR_0014s19530	GO:0006284-base-excision repair;	-	-	chr14:17361847-17362635	12.5418	32.3146	-1.36544	0.000995119	0.0130381	down-regulated
POPTR_0006s28710	GO:0005575-cellular_component;GO:0003674-molecular_function;GO:0008150-biological_process;	-	-	chr6:26323643-26327055	12.3797	31.8713	-1.36428	0.00151857	0.0187329	down-regulated
POPTR_0150s00200	GO:0005575-cellular_component;GO:0003674-molecular_function;GO:0008150-biological_process;	POPTRDRAFT_851510	Predicted protein [Source:UniProtKB/TrEMBL;Acc:B9GSC3]	scaffold_150:9066-9780	11.7536	30.244	-1.36355	0.00118745	0.015115	down-regulated
POPTR_0015s15430	GO:0004506-squalene monooxygenase activity;GO:0016021-integral to membrane;GO:0050660-flavin adenine dinucleotide binding;GO:0055114-oxidation-reduction process;	POPTRDRAFT_253298	Predicted protein [Source:UniProtKB/TrEMBL;Acc:B9ICN2]	chr15:14712835-14715518	18.2171	46.8631	-1.36316	0.00010531	0.00175047	down-regulated
POPTR_0007s12690	GO:0003676-nucleic acid binding;	POPTRDRAFT_219158	Predicted protein [Source:UniProtKB/TrEMBL;Acc:B9HEV8]	chr7:12930560-12935603	62.8559	161.684	-1.36306	7.01606e-14	3.72434e-12	down-regulated
POPTR_0005s04150	GO:0005575-cellular_component;GO:0003674-molecular_function;GO:0008150-biological_process;	-	-	chr5:2739684-2741571	17.6902	45.4504	-1.36134	8.24828e-05	0.00139498	down-regulated
POPTR_0021s00760	GO:0005575-cellular_component;GO:0003674-molecular_function;GO:0008150-biological_process;	POPTRDRAFT_822730	Predicted protein [Source:UniProtKB/TrEMBL;Acc:B9HZ36]	scaffold_21:428294-429707	15.4643	39.7274	-1.36119	0.000398388	0.00575537	down-regulated
POPTR_1008s00220	GO:0005575-cellular_component;GO:0003674-molecular_function;GO:0008150-biological_process;	-	-	scaffold_1008:5439-5782	22.4131	57.5761	-1.36113	1.08349e-05	0.000220534	down-regulated
POPTR_0003s01810	GO:0003676-nucleic acid binding;	POPTRDRAFT_645719	Predicted protein [Source:UniProtKB/TrEMBL;Acc:B9GZT2]	chr3:1677450-1680792	51.338	131.715	-1.35932	2.19416e-11	9.33641e-10	down-regulated
POPTR_0001s44640	GO:0005575-cellular_component;GO:0003674-molecular_function;GO:0008150-biological_process;	POPTRDRAFT_242678	Predicted protein [Source:UniProtKB/TrEMBL;Acc:B9I7M5]	chr1:45095264-45097528	26.4456	67.8314	-1.35893	2.44912e-06	5.54475e-05	down-regulated
POPTR_0011s11390	GO:0016491-oxidoreductase activity;	-	Putative uncharacterized protein [source:UniProtKB/TrEMBL;Acc:A9PF96_POPTR]	chr11:14141049-14145861	11.72	30.0378	-1.35781	0.00118745	0.015115	down-regulated
POPTR_0002s12430	GO:0005575-cellular_component;GO:0003674-molecular_function;GO:0008150-biological_process;	-	Putative uncharacterized protein [source:UniProtKB/TrEMBL;Acc:A9PHL8_POPTR]	chr2:9221043-9221782	20.7142	52.9493	-1.35399	3.32063e-05	0.000611609	down-regulated
POPTR_0001s21660	GO:0005507-copper ion binding;GO:0009055-electron carrier activity;	POPTRDRAFT_815202	Predicted protein [Source:UniProtKB/TrEMBL;Acc:B9GEY2]	chr1:20202066-20202808	59.9688	153.183	-1.35297	3.65457e-13	1.82763e-11	down-regulated
POPTR_0005s06180	GO:0016491-oxidoreductase activity;	POPTRDRAFT_558391	Predicted protein [Source:UniProtKB/TrEMBL;Acc:B9H462]	chr5:4059662-4061263	26.6459	68.0576	-1.35284	1.62727e-06	3.78465e-05	down-regulated
POPTR_0012s07270	GO:0003700-sequence-specific DNA binding transcription factor activity;GO:0043565-sequence-specific DNA binding;GO:0005634-nucleus;GO:0006355-regulation of transcription, DNA-dependent;	POPTRDRAFT_661900	Predicted protein [Source:UniProtKB/TrEMBL;Acc:B9I308]	chr12:8104278-8106771	68.8717	175.856	-1.35241	8.38426e-15	4.9161e-13	down-regulated
POPTR_0010s22560	GO:0003924-GTPase activity;GO:0005525-GTP binding;	POPTRDRAFT_674089	Predicted protein [Source:UniProtKB/TrEMBL;Acc:B9NHL1]	chr10:19432786-19435369	133.912	341.641	-1.3512	2.54178e-27	2.98622e-25	down-regulated
POPTR_0001s14870	GO:0005575-cellular_component;GO:0003674-molecular_function;GO:0008150-biological_process;	-	Putative uncharacterized protein [source:UniProtKB/TrEMBL;Acc:A9P9I0_POPTR]	chr1:11678755-11680620	40.7535	103.831	-1.34924	3.07467e-09	1.05085e-07	down-regulated
POPTR_0002s15050	GO:0016829-lyase activity;GO:0008152-metabolic process;	POPTRDRAFT_816566	Predicted protein [Source:UniProtKB/TrEMBL;Acc:B9GPI1]	chr2:11156475-11159732	17.8167	45.2821	-1.34571	8.24828e-05	0.00139498	down-regulated
POPTR_0017s11860	GO:0005575-cellular_component;GO:0003674-molecular_function;GO:0008150-biological_process;	POPTRDRAFT_668564	Predicted protein [Source:UniProtKB/TrEMBL;Acc:B9IJX0]	chr17:11742915-11746520	15.2099	38.5964	-1.34346	0.000598821	0.00827142	down-regulated
POPTR_0013s13930	GO:0005575-cellular_component;GO:0003674-molecular_function;GO:0008150-biological_process;	POPTRDRAFT_571756	Predicted protein [Source:UniProtKB/TrEMBL;Acc:B9I5K5]	chr13:14255406-14258364	19.2721	48.8562	-1.34203	8.86386e-05	0.00149356	down-regulated
POPTR_0012s07560	GO:0005575-cellular_component;GO:0003674-molecular_function;GO:0008150-biological_process;	POPTRDRAFT_570027	Predicted protein [Source:UniProtKB/TrEMBL;Acc:B9I339]	chr12:8483743-8485883	52.4093	132.79	-1.34125	2.79171e-11	1.1677e-09	down-regulated
POPTR_0005s09220	GO:0005575-cellular_component;GO:0003674-molecular_function;GO:0008150-biological_process;	-	-	chr5:6445434-6445899	13.3304	33.7601	-1.3406	0.00126809	0.0159101	down-regulated
POPTR_0018s05020	#N/A	POPTRDRAFT_825640	Predicted protein [Source:UniProtKB/TrEMBL;Acc:B9INI7]	chr18:4437081-4439586	80.0177	202.417	-1.33894	1.79795e-16	1.17495e-14	down-regulated
POPTR_0006s26050	GO:0005575-cellular_component;GO:0003674-molecular_function;GO:0008150-biological_process;	POPTRDRAFT_654044	Predicted protein [Source:UniProtKB/TrEMBL;Acc:B9H9D2]	chr6:24359966-24364289	18.5069	46.8073	-1.33867	0.00010531	0.00175047	down-regulated
POPTR_0009s04890	GO:0009058-biosynthetic process;GO:0016833-oxo-acid-lyase activity;	ASA2	Anthranilate synthase, alpha subunit 2 [source:UniProtKB/TrEMBL;Acc:B9HP56_POPTR]	chr9:5141914-5146592	9.95472	25.1429	-1.3367	0.00389177	0.0414275	down-regulated
POPTR_0007s05410	GO:0005575-cellular_component;GO:0003674-molecular_function;GO:0008150-biological_process;	POPTRDRAFT_869166	Predicted protein [Source:UniProtKB/TrEMBL;Acc:B9HFG2]	chr7:3494278-3504449	30.0733	75.8376	-1.33443	8.55504e-07	2.09651e-05	down-regulated
POPTR_0010s05860	GO:0003735-structural constituent of ribosome;GO:0005840-ribosome;GO:0006412-translation;GO:0005622-intracellular;	POPTRDRAFT_658248	Predicted protein [Source:UniProtKB/TrEMBL;Acc:B9HTR3]	chr10:7313770-7315670	26.7027	67.3354	-1.33438	2.44912e-06	5.54475e-05	down-regulated
POPTR_0005s07750	GO:0005575-cellular_component;GO:0003674-molecular_function;GO:0008150-biological_process;	POPTRDRAFT_831367	Predicted protein [Source:UniProtKB/TrEMBL;Acc:B9H530]	chr5:5305500-5308744	28.295	71.3005	-1.33337	1.21351e-06	2.9157e-05	down-regulated
POPTR_0001s06150	GO:0005575-cellular_component;GO:0003674-molecular_function;GO:0008150-biological_process;	-	-	chr1:4757455-4761072	71.6232	180.264	-1.33161	7.75454e-15	4.57203e-13	down-regulated
POPTR_0006s14420	GO:0006464-protein modification process;GO:0004835-tubulin-tyrosine ligase activity;GO:0005515-protein binding;	POPTRDRAFT_780940	Predicted protein [Source:UniProtKB/TrEMBL;Acc:B9MSZ1]	chr6:11771750-11779599	12.52	31.474	-1.32993	0.00151857	0.0187329	down-regulated
POPTR_0010s20590	GO:0008652-cellular amino acid biosynthetic process;	POPTRDRAFT_833794	Predicted protein [Source:UniProtKB/TrEMBL;Acc:B9HT60]	chr10:18111053-18118047	11.2819	28.3264	-1.32814	0.0027865	0.031354	down-regulated
POPTR_0001s19210	GO:0005575-cellular_component;GO:0003674-molecular_function;GO:0008150-biological_process;	POPTRDRAFT_171848	Predicted protein [Source:UniProtKB/TrEMBL;Acc:B9GH30]	chr1:16696874-16700655	16.1396	40.5133	-1.32779	0.000509374	0.00715025	down-regulated
POPTR_0001s21620	GO:0005575-cellular_component;GO:0003674-molecular_function;GO:0008150-biological_process;	-	-	chr1:20133517-20142211	11.7296	29.3927	-1.3253	0.00182582	0.0220257	down-regulated
POPTR_0014s16280	GO:0005524-ATP binding;	POPTRDRAFT_807667	Predicted protein [Source:UniProtKB/TrEMBL;Acc:B9IAR2]	chr14:12368411-12373426	24.1037	60.155	-1.31943	1.14946e-05	0.000232851	down-regulated
POPTR_0003s10740	GO:0005575-cellular_component;GO:0003674-molecular_function;GO:0008150-biological_process;	POPTRDRAFT_414955	Predicted protein [Source:UniProtKB/TrEMBL;Acc:B9H076]	chr3:11638791-11644985	22.8027	56.8338	-1.31754	1.64279e-05	0.00032286	down-regulated
POPTR_0001s08640	GO:0005575-cellular_component;GO:0003674-molecular_function;GO:0008150-biological_process;	-	-	chr1:6580788-6586642	11.8534	29.5244	-1.31661	0.00182582	0.0220257	down-regulated
POPTR_0015s08020	GO:0005575-cellular_component;GO:0003674-molecular_function;GO:0008150-biological_process;	-	Putative uncharacterized protein [source:UniProtKB/TrEMBL;Acc:A9PCF0_POPTR]	chr15:9301121-9303314	112.888	281.098	-1.31618	4.24044e-22	3.9622e-20	down-regulated
POPTR_0002s07010	#N/A	-	-	chr2:4752111-4753050	130.97	325.867	-1.31505	3.31206e-25	3.53981e-23	down-regulated
POPTR_0002s11860	GO:0005743-mitochondrial inner membrane;GO:0022900-electron transport chain;GO:0016651-oxidoreductase activity, acting on NADH or NADPH;	POPTRDRAFT_409930	Predicted protein [Source:UniProtKB/TrEMBL;Acc:B9GNN9]	chr2:8798153-8800706	24.1874	60.0661	-1.3123	1.14946e-05	0.000232851	down-regulated
POPTR_0010s20720	GO:0005575-cellular_component;GO:0003674-molecular_function;GO:0008150-biological_process;	POPTRDRAFT_659641	Predicted protein [Source:UniProtKB/TrEMBL;Acc:B9HT73]	chr10:18200267-18202876	15.5002	38.4408	-1.31035	0.000598821	0.00827142	down-regulated
POPTR_0001s04350	GO:0003676-nucleic acid binding;	POPTRDRAFT_547618	Predicted protein [Source:UniProtKB/TrEMBL;Acc:B9GLG0]	chr1:3449837-3454101	12.1885	30.0935	-1.30393	0.00230116	0.0264898	down-regulated
POPTR_0012s11000	GO:0005575-cellular_component;GO:0003674-molecular_function;GO:0008150-biological_process;	POPTRDRAFT_728497	Predicted protein [Source:UniProtKB/TrEMBL;Acc:B9I408]	chr12:11629490-11636244	22.0704	54.44	-1.30255	5.42517e-05	0.00096048	down-regulated
POPTR_0004s07270	GO:0005575-cellular_component;GO:0003674-molecular_function;GO:0008150-biological_process;	POPTRDRAFT_198884	Predicted protein [Source:UniProtKB/TrEMBL;Acc:B9H3K8]	chr4:5989060-5992560	19.6012	48.3198	-1.30167	8.86386e-05	0.00149356	down-regulated
POPTR_0013s01990	GO:0008270-zinc ion binding;GO:0005622-intracellular;	-	Putative uncharacterized protein [source:UniProtKB/TrEMBL;Acc:A9PER6_POPTR]	chr13:1147861-1150504	26.189	64.4811	-1.29992	8.19029e-06	0.000170953	down-regulated
POPTR_0008s05410	GO:0005575-cellular_component;GO:0003674-molecular_function;GO:0008150-biological_process;	POPTRDRAFT_563887	Predicted protein [Source:UniProtKB/TrEMBL;Acc:B9HMG2]	chr8:3133664-3136668	12.3926	30.4802	-1.29839	0.00230116	0.0264898	down-regulated
POPTR_0016s13430	GO:0005575-cellular_component;GO:0003674-molecular_function;GO:0008150-biological_process;	POPTRDRAFT_825385	Predicted protein [Source:UniProtKB/TrEMBL;Acc:B9IGI3]	chr16:12599523-12601508	50.6358	124.464	-1.2975	2.81868e-10	1.05226e-08	down-regulated
POPTR_0003s12830	GO:0003824-catalytic activity;GO:0003922-GMP synthase (glutamine-hydrolyzing) activity;GO:0006177-GMP biosynthetic process;GO:0005524-ATP binding;GO:0006164-purine nucleotide biosynthetic process;	POPTRDRAFT_1074034	Predicted protein [Source:UniProtKB/TrEMBL;Acc:B9GWS1]	chr3:13282203-13285939	13.4105	32.9519	-1.297	0.00190861	0.0227666	down-regulated
POPTR_0016s10650	#N/A	-	-	chr16:8947488-8948794	13.0386	32.0377	-1.29698	0.00190861	0.0227666	down-regulated
POPTR_0010s24880	GO:0006144-purine base metabolic process;GO:0055114-oxidation-reduction process;GO:0016491-oxidoreductase activity;	-	Putative uncharacterized protein [source:UniProtKB/TrEMBL;Acc:A9PGD8_POPTR]	chr10:20846716-20849451	119.05	292.166	-1.29522	3.14983e-22	2.9692e-20	down-regulated
POPTR_0002s07430	GO:0005575-cellular_component;GO:0003674-molecular_function;GO:0008150-biological_process;	GRAS49	GRAS family transcription factor [source:UniProtKB/TrEMBL;Acc:B9GTP1_POPTR]	chr2:5075295-5077237	38.0453	93.3623	-1.29512	6.95949e-08	1.99281e-06	down-regulated
POPTR_0016s10550	GO:0005575-cellular_component;GO:0003674-molecular_function;GO:0008150-biological_process;	POPTRDRAFT_576815	Predicted protein [Source:UniProtKB/TrEMBL;Acc:B9IFW6]	chr16:8858249-8861948	45.6371	111.767	-1.29222	3.11009e-09	1.05955e-07	down-regulated
POPTR_0010s23600	GO:0005975-carbohydrate metabolic process;GO:0004553-hydrolase activity, hydrolyzing O-glycosyl compounds;	XM_002315298.1	predicted protein, mRNA [source:RefSeq DNA_predicted;Acc:XM_002315298.1]	chr10:20130413-20142441	13.1084	32.0673	-1.29061	0.00190861	0.0227666	down-regulated
POPTR_0011s12440	GO:0016021-integral to membrane;	POPTRDRAFT_232027	Predicted protein [Source:UniProtKB/TrEMBL;Acc:B9HZY8]	chr11:15178050-15182280	18.4399	45.0556	-1.28888	0.000158782	0.00252691	down-regulated
POPTR_0015s10920	GO:0000287-magnesium ion binding;GO:0030976-thiamine pyrophosphate binding;GO:0003824-catalytic activity;	POPTRDRAFT_666677	Predicted protein [Source:UniProtKB/TrEMBL;Acc:B9IFC5]	chr15:11667282-11669716	56.4819	138.001	-1.28882	3.27788e-11	1.3586e-09	down-regulated
POPTR_0018s12200	GO:0005634-nucleus;GO:0003677-DNA binding;	POPTRDRAFT_417478	Predicted protein [Source:UniProtKB/TrEMBL;Acc:B9HAN9]	chr18:12751751-12756171	16.275	39.689	-1.28608	0.00075656	0.0101412	down-regulated
POPTR_0004s09990	#N/A	-	-	chr4:8526490-8531075	13.9732	34.06	-1.28542	0.000836978	0.0111397	down-regulated
POPTR_0001s08990	GO:0003700-sequence-specific DNA binding transcription factor activity;GO:0043565-sequence-specific DNA binding;GO:0005634-nucleus;GO:0006355-regulation of transcription, DNA-dependent;	POPTRDRAFT_548499	Predicted protein [Source:UniProtKB/TrEMBL;Acc:B9GKL4]	chr1:6877505-6879984	19.3055	47.0355	-1.28474	0.000132961	0.00216009	down-regulated
POPTR_0002s06940	GO:0005575-cellular_component;GO:0003674-molecular_function;GO:0008150-biological_process;	POPTRDRAFT_643482	Predicted protein [Source:UniProtKB/TrEMBL;Acc:B9GTJ5]	chr2:4689376-4691186	15.5198	37.7958	-1.28412	0.000895093	0.0118515	down-regulated
POPTR_0015s10390	GO:0005575-cellular_component;GO:0003674-molecular_function;GO:0008150-biological_process;	POPTRDRAFT_575313	Predicted protein [Source:UniProtKB/TrEMBL;Acc:B9IF68]	chr15:11334261-11335715	20.0996	48.9104	-1.28297	0.000166143	0.00263881	down-regulated
POPTR_0002s23580	#N/A	-	-	chr2:21125900-21128319	21.7499	52.8733	-1.28153	6.36227e-05	0.00109899	down-regulated
POPTR_0003s20130	GO:0005575-cellular_component;GO:0003674-molecular_function;GO:0008150-biological_process;	POPTRDRAFT_817609	Predicted protein [Source:UniProtKB/TrEMBL;Acc:B9GWK2]	chr3:18718068-18720397	94.8833	230.513	-1.28062	8.96914e-18	6.46993e-16	down-regulated
POPTR_0019s11490	GO:0005634-nucleus;	POPTRDRAFT_249733	Predicted protein [Source:UniProtKB/TrEMBL;Acc:B9IQK5]	chr19:12754271-12759473	16.4301	39.8685	-1.27891	0.00075656	0.0101412	down-regulated
POPTR_0005s24980	GO:0005575-cellular_component;GO:0003674-molecular_function;GO:0008150-biological_process;	POPTRDRAFT_761373	Predicted protein [Source:UniProtKB/TrEMBL;Acc:B9H4C1]	chr5:23369276-23372151	17.586	42.631	-1.27748	0.000287112	0.00432373	down-regulated
POPTR_0005s24730	GO:0005575-cellular_component;GO:0003674-molecular_function;GO:0008150-biological_process;	-	Putative uncharacterized protein [source:UniProtKB/TrEMBL;Acc:A9PEU5_POPTR]	chr5:23169419-23171163	29.3239	71.0787	-1.27734	2.28339e-06	5.21385e-05	down-regulated
POPTR_0008s03060	GO:0003677-DNA binding;	HTB902	Histone H2 [source:UniProtKB/TrEMBL;Acc:B9HUW2_POPTR]	chr8:1603403-1604216	14.4371	34.9931	-1.27729	0.00158992	0.0195601	down-regulated
POPTR_0011s11960	GO:0005575-cellular_component;GO:0003674-molecular_function;GO:0008150-biological_process;	POPTRDRAFT_568895	Predicted protein [Source:UniProtKB/TrEMBL;Acc:A9PHS5]	chr11:14760425-14761617	155.188	375.882	-1.27626	1.36393e-27	1.63242e-25	down-regulated
POPTR_0017s02810	GO:0005575-cellular_component;GO:0003674-molecular_function;GO:0008150-biological_process;	POPTRDRAFT_830535	Predicted protein [Source:UniProtKB/TrEMBL;Acc:B9GUS2]	chr17:2012425-2013533	33.9623	82.1741	-1.27475	3.53803e-07	9.11785e-06	down-regulated
POPTR_0006s27560	GO:0005634-nucleus;GO:0003677-DNA binding;	POPTRDRAFT_763549	Predicted protein [Source:UniProtKB/TrEMBL;Acc:B9HAI7]	chr6:25412769-25415078	15.6477	37.8581	-1.27465	0.000895093	0.0118515	down-regulated
POPTR_0016s12720	GO:0009987-cellular process;	POPTRDRAFT_819223	Predicted protein [Source:UniProtKB/TrEMBL;Acc:A9PF64]	chr16:12094630-12099247	29.5509	71.4879	-1.2745	2.28339e-06	5.21385e-05	down-regulated
POPTR_0015s06760	GO:0019538-protein metabolic process;GO:0016887-ATPase activity;GO:0005524-ATP binding;GO:0005515-protein binding;	POPTRDRAFT_742398	Predicted protein [Source:UniProtKB/TrEMBL;Acc:B9N063]	chr15:7795313-7799054	45.0651	109.004	-1.2743	6.79042e-09	2.23131e-07	down-regulated
POPTR_0006s22630	GO:0005622-intracellular;GO:0019843-rRNA binding;	POPTRDRAFT_1105522	Predicted protein [Source:UniProtKB/TrEMBL;Acc:A9PAL5]	chr6:21579691-21582367	26.3566	63.6768	-1.2726	1.2165e-05	0.000245419	down-regulated
POPTR_0009s07050	GO:0006468-protein phosphorylation;GO:0005524-ATP binding;GO:0004672-protein kinase activity;	POPTRDRAFT_797776	Predicted protein [Source:UniProtKB/TrEMBL;Acc:B9GFS2]	chr9:6686690-6690319	14.2335	34.3658	-1.27168	0.00158992	0.0195601	down-regulated
POPTR_0005s14670	GO:0005575-cellular_component;GO:0003674-molecular_function;GO:0008150-biological_process;	POPTRDRAFT_553019	Predicted protein [Source:UniProtKB/TrEMBL;Acc:B9GV77]	chr5:11668944-11675188	16.888	40.7296	-1.27008	0.000509374	0.00715025	down-regulated
POPTR_0015s12790	GO:0008168-methyltransferase activity;GO:0008033-tRNA processing;GO:0003723-RNA binding;GO:0006364-rRNA processing;	POPTRDRAFT_808268	Predicted protein [Source:UniProtKB/TrEMBL;Acc:B9IDB8]	chr15:13009939-13013317	49.6953	119.746	-1.2688	1.0773e-09	3.85511e-08	down-regulated
POPTR_0014s03670	GO:0005575-cellular_component;GO:0003674-molecular_function;GO:0008150-biological_process;	-	-	chr14:2930445-2931356	23.7765	57.1191	-1.26444	2.06183e-05	0.000395011	down-regulated
POPTR_0004s21380	GO:0005575-cellular_component;GO:0003674-molecular_function;GO:0008150-biological_process;	POPTRDRAFT_679941	Predicted protein [Source:UniProtKB/TrEMBL;Acc:B9MYX8]	chr4:20538424-20542768	47.2027	113.382	-1.26425	3.34713e-09	1.13667e-07	down-regulated
POPTR_0005s16270	GO:0005575-cellular_component;GO:0003674-molecular_function;GO:0008150-biological_process;	POPTRDRAFT_860068	Predicted protein [Source:UniProtKB/TrEMBL;Acc:B9H795]	chr5:12976827-12983313	13.1853	31.628	-1.26227	0.00285278	0.0320434	down-regulated
POPTR_0010s22390	GO:0005575-cellular_component;GO:0003674-molecular_function;GO:0008150-biological_process;	POPTRDRAFT_770481	Predicted protein [Source:UniProtKB/TrEMBL;Acc:B9HU16]	chr10:19337705-19343721	16.0214	38.3194	-1.25807	0.00111752	0.014426	down-regulated
POPTR_0004s15700	GO:0005575-cellular_component;GO:0003674-molecular_function;GO:0008150-biological_process;	POPTRDRAFT_818073	Predicted protein [Source:UniProtKB/TrEMBL;Acc:B9H0L5]	chr4:16276909-16277723	16.1029	38.4183	-1.25447	0.00111752	0.014426	down-regulated
POPTR_0007s07480	GO:0005575-cellular_component;GO:0003674-molecular_function;GO:0008150-biological_process;	-	-	chr7:5824443-5825244	15.4487	36.8511	-1.25422	0.00133015	0.0166365	down-regulated
POPTR_0017s02690	GO:0016846-carbon-sulfur lyase activity;GO:0008152-metabolic process;	-	Putative uncharacterized protein [source:UniProtKB/TrEMBL;Acc:A9P968_POPTR]	chr17:1922437-1926796	27.9238	66.5458	-1.25285	6.96184e-06	0.000147333	down-regulated
POPTR_0004s20830	GO:0005634-nucleus;GO:0030528-transcription regulator activity;	EIN3B	Ethylene-insensitive 3b [source:UniProtKB/TrEMBL;Acc:B9MYS9_POPTR]	chr4:20209051-20211304	237.751	566.282	-1.25207	5.31986e-40	9.55064e-38	down-regulated
POPTR_0007s11030	GO:0003700-sequence-specific DNA binding transcription factor activity;GO:0043565-sequence-specific DNA binding;GO:0005634-nucleus;GO:0006355-regulation of transcription, DNA-dependent;	-	-	chr7:11298342-11301109	45.9509	109.056	-1.2469	6.79042e-09	2.23131e-07	down-regulated
POPTR_0005s27980	GO:0005575-cellular_component;GO:0003674-molecular_function;GO:0008150-biological_process;	POPTRDRAFT_761671	Predicted protein [Source:UniProtKB/TrEMBL;Acc:B9H5X7]	chr5:25394284-25395026	33.4301	79.0023	-1.24075	1.14523e-06	2.75788e-05	down-regulated
POPTR_0005s28040	GO:0008270-zinc ion binding;GO:0005622-intracellular;	XM_002306973.1	predicted protein, mRNA [source:RefSeq DNA_predicted;Acc:XM_002306973.1]	chr5:25438428-25440325	38.8305	91.6671	-1.23921	1.5225e-07	4.19786e-06	down-regulated
POPTR_0009s14630	GO:0008270-zinc ion binding;GO:0003677-DNA binding;	POPTRDRAFT_649133	Predicted protein [Source:UniProtKB/TrEMBL;Acc:B9HQW9]	chr9:11429327-11430810	16.9133	39.9194	-1.23893	0.00075656	0.0101412	down-regulated
POPTR_0014s09120	GO:0005575-cellular_component;GO:0003674-molecular_function;GO:0008150-biological_process;	GH3-13	GH3 family protein [source:UniProtKB/TrEMBL;Acc:B9I8V1_POPTR]	chr14:6753608-6758591	24.0125	56.6584	-1.2385	5.64366e-05	0.000988213	down-regulated
POPTR_0003s13400	GO:0005575-cellular_component;GO:0003674-molecular_function;GO:0008150-biological_process;	POPTRDRAFT_414923	Predicted protein [Source:UniProtKB/TrEMBL;Acc:B9GX40]	chr3:13797213-13801455	47.376	111.567	-1.23568	7.33094e-09	2.38562e-07	down-regulated
POPTR_0005s16690	GO:0003700-sequence-specific DNA binding transcription factor activity;GO:0006355-regulation of transcription, DNA-dependent;	DREB21	AP2/ERF domain-containing transcription factor [source:UniProtKB/TrEMBL;Acc:B9H751_POPTR]	chr5:13715716-13717668	30.1578	71.0155	-1.2356	4.20154e-06	9.17107e-05	down-regulated
POPTR_0010s15490	GO:0005575-cellular_component;GO:0003674-molecular_function;GO:0008150-biological_process;	-	-	chr10:14706112-14707290	37.9019	89.1394	-1.23379	1.80365e-07	4.89699e-06	down-regulated
POPTR_0002s07020	GO:0003700-sequence-specific DNA binding transcription factor activity;GO:0043565-sequence-specific DNA binding;GO:0046983-protein dimerization activity;GO:0005634-nucleus;GO:0006355-regulation of transcription, DNA-dependent;	-	-	chr2:4755816-4757033	109.52	257.511	-1.23344	1.15395e-18	8.97221e-17	down-regulated
POPTR_0002s10110	GO:0003824-catalytic activity;GO:0005975-carbohydrate metabolic process;GO:0043169-cation binding;GO:0004553-hydrolase activity, hydrolyzing O-glycosyl compounds;	POPTRDRAFT_754756	Predicted protein [Source:UniProtKB/TrEMBL;Acc:B9GV03]	chr2:7273404-7283471	22.7146	53.3232	-1.23114	8.01664e-05	0.0013576	down-regulated
POPTR_0015s00690	GO:0003676-nucleic acid binding;	POPTRDRAFT_902624	Predicted protein [Source:UniProtKB/TrEMBL;Acc:B9IDH4]	chr15:406800-411522	18.2172	42.6912	-1.22864	0.000527494	0.00738353	down-regulated
POPTR_0006s26710	GO:0003755-peptidyl-prolyl cis-trans isomerase activity;	POPTRDRAFT_763469	Predicted protein [Source:UniProtKB/TrEMBL;Acc:B9HA22]	chr6:24836664-24844210	58.8439	137.701	-1.22657	1.66512e-10	6.3649e-09	down-regulated
POPTR_0004s04040	GO:0005575-cellular_component;GO:0003674-molecular_function;GO:0008150-biological_process;	POPTRDRAFT_197306	Predicted protein [Source:UniProtKB/TrEMBL;Acc:B9H274]	chr4:2883612-2894423	12.9049	30.1784	-1.2256	0.00230116	0.0264898	down-regulated
POPTR_0006s18230	GO:0006629-lipid metabolic process;GO:0016788-hydrolase activity, acting on ester bonds;	-	Putative uncharacterized protein [source:UniProtKB/TrEMBL;Acc:A9PET2_POPTR]	chr6:16502258-16504798	73.3047	171.358	-1.22504	9.27165e-13	4.50281e-11	down-regulated
POPTR_0004s01400	GO:0005575-cellular_component;GO:0003674-molecular_function;GO:0008150-biological_process;	POPTRDRAFT_647553	Predicted protein [Source:UniProtKB/TrEMBL;Acc:B9H111]	chr4:775147-775906	66.7416	155.999	-1.22488	9.47745e-12	4.17164e-10	down-regulated
POPTR_0011s04910	GO:0003725-double-stranded RNA binding;GO:0005622-intracellular;	POPTRDRAFT_266381	Predicted protein [Source:UniProtKB/TrEMBL;Acc:B9N3C5]	chr11:4864334-4873090	16.3582	38.2156	-1.22415	0.00111752	0.014426	down-regulated
POPTR_0006s25500	GO:0003700-sequence-specific DNA binding transcription factor activity;GO:0006355-regulation of transcription, DNA-dependent;	TINYL5	TINY-like protein [source:UniProtKB/TrEMBL;Acc:A9PL73_POPTR]	chr6:23908684-23909818	34.4091	80.2856	-1.22235	1.42969e-06	3.38548e-05	down-regulated
POPTR_0002s20260	GO:0000155-two-component sensor activity;GO:0016020-membrane;GO:0007165-signal transduction;GO:0005524-ATP binding;	ETR1	Ethylene receptor 1 [source:UniProtKB/TrEMBL;Acc:B9GSD5_POPTR]	chr2:16210319-16215876	80.5142	187.401	-1.21881	9.1456e-14	4.81477e-12	down-regulated
POPTR_0875s00200	GO:0005575-cellular_component;GO:0003674-molecular_function;GO:0008150-biological_process;	CYP82C8V2|CYP82C7PV1	Cytochrome P450 [source:UniProtKB/TrEMBL;Acc:B9MVI1_POPTR]	scaffold_875:7557-8691	34.7343	80.8287	-1.21851	1.42969e-06	3.38548e-05	down-regulated
POPTR_0014s01970	GO:0005575-cellular_component;GO:0003674-molecular_function;GO:0008150-biological_process;	POPTRDRAFT_740544	Predicted protein [Source:UniProtKB/TrEMBL;Acc:A9PFI1]	chr14:1760677-1762450	127.275	295.454	-1.21498	8.9012e-21	7.77177e-19	down-regulated
POPTR_0004s20020	GO:0008270-zinc ion binding;GO:0005622-intracellular;	HDT902	Putative uncharacterized protein [source:UniProtKB/TrEMBL;Acc:A9P950_POPTR]	chr4:19670532-19673421	77.3311	179.242	-1.21279	4.79444e-13	2.36437e-11	down-regulated
POPTR_0016s00510	GO:0005524-ATP binding;	POPTRDRAFT_582316	Predicted protein [Source:UniProtKB/TrEMBL;Acc:B9N3V0]	chr16:162780-166189	26.5659	61.5716	-1.21269	2.65462e-05	0.000498419	down-regulated
POPTR_0017s07800	GO:0006952-defense response;GO:0009607-response to biotic stimulus;	POPTRDRAFT_736051	Predicted protein [Source:UniProtKB/TrEMBL;Acc:A9PCB9]	chr17:6073901-6075045	52.4703	121.512	-1.21153	3.07593e-09	1.05015e-07	down-regulated
POPTR_0008s19150	GO:0005575-cellular_component;GO:0003674-molecular_function;GO:0008150-biological_process;	POPTRDRAFT_565168	Predicted protein [Source:UniProtKB/TrEMBL;Acc:B9HLR5]	chr8:13124004-13125187	63.2829	146.285	-1.20889	7.08178e-11	2.84303e-09	down-regulated
POPTR_0008s10680	GO:0005575-cellular_component;GO:0003674-molecular_function;GO:0008150-biological_process;	POPTRDRAFT_803495	Predicted protein [Source:UniProtKB/TrEMBL;Acc:B9HIQ7]	chr8:6688636-6701487	20.0094	46.1694	-1.20626	0.000361435	0.00526677	down-regulated
POPTR_0001s39060	GO:0016491-oxidoreductase activity;	POPTRDRAFT_550348	Predicted protein [Source:UniProtKB/TrEMBL;Acc:B9GHE4]	chr1:38289797-38292812	26.321	60.6815	-1.20504	3.89917e-05	0.000708771	down-regulated
POPTR_0002s13070	GO:0006915-apoptosis;GO:0005515-protein binding;GO:0005524-ATP binding;	-	-	chr2:9725088-9728444	27.2571	62.6697	-1.20114	3.26315e-05	0.000601715	down-regulated
POPTR_0003s17520	GO:0003824-catalytic activity;GO:0008152-metabolic process;	POPTRDRAFT_830949	Predicted protein [Source:UniProtKB/TrEMBL;Acc:B9H085]	chr3:16859529-16865331	23.6235	54.2465	-1.19931	0.000100059	0.00167233	down-regulated
POPTR_0007s05150	#N/A	-	-	chr7:3326196-3327416	15.6783	35.9582	-1.19755	0.00196455	0.0232387	down-regulated
POPTR_0002s19030	GO:0005575-cellular_component;GO:0003674-molecular_function;GO:0008150-biological_process;	POPTRDRAFT_816749	Predicted protein [Source:UniProtKB/TrEMBL;Acc:B9GSZ0]	chr2:14933781-14936158	16.0043	36.6624	-1.19584	0.00239566	0.0274245	down-regulated
POPTR_0004s14860	GO:0005575-cellular_component;GO:0003674-molecular_function;GO:0008150-biological_process;	POPTRDRAFT_581509	Predicted protein [Source:UniProtKB/TrEMBL;Acc:B9N4X8]	chr4:15517418-15520138	21.821	49.8731	-1.19254	0.000205613	0.0031896	down-regulated
POPTR_0005s01840	GO:0016020-membrane;GO:0015992-proton transport;GO:0009678-hydrogen-translocating pyrophosphatase activity;GO:0004427-inorganic diphosphatase activity;	POPTRDRAFT_828059	Vacuolar H+-translocating inorganic pyrophosphatase [Source:UniProtKB/TrEMBL;Acc:B9N4Q5]	chr5:1224046-1228021	179.627	409.843	-1.19007	1.74789e-27	2.07642e-25	down-regulated
POPTR_0012s05460	GO:0006396-RNA processing;GO:0003723-RNA binding;GO:0005622-intracellular;	POPTRDRAFT_569839	Predicted protein [Source:UniProtKB/TrEMBL;Acc:B9I2N4]	chr12:5107952-5116088	15.5459	35.4246	-1.18822	0.00196455	0.0232387	down-regulated
POPTR_0013s09680	GO:0008565-protein transporter activity;GO:0006886-intracellular protein transport;	-	-	chr13:9528940-9539932	42.307	96.3723	-1.18772	1.69222e-07	4.60619e-06	down-regulated
POPTR_0019s08260	GO:0005575-cellular_component;GO:0003674-molecular_function;GO:0008150-biological_process;	POPTRDRAFT_1108189	Predicted protein [Source:UniProtKB/TrEMBL;Acc:B9IQ31]	chr19:9735024-9741683	75.1559	171.131	-1.18714	2.97691e-12	1.37471e-10	down-regulated
POPTR_0016s12790	GO:0003735-structural constituent of ribosome;GO:0006412-translation;GO:0005840-ribosome;	-	-	chr16:12153388-12153619	857.354	1951.2	-1.1864	1.47526e-124	9.06601e-122	down-regulated
POPTR_0005s17020	GO:0003676-nucleic acid binding;	-	Putative uncharacterized protein [source:UniProtKB/TrEMBL;Acc:A9PCL7_POPTR]	chr5:14053663-14057316	22.9367	52.0929	-1.18343	0.000117972	0.00193528	down-regulated
POPTR_0001s17030	GO:0005622-intracellular;GO:0005525-GTP binding;	POPTRDRAFT_815138	Predicted protein [Source:UniProtKB/TrEMBL;Acc:B9GKV7]	chr1:13858720-13863960	22.0795	50.1375	-1.18318	0.000252171	0.0038419	down-regulated
POPTR_0006s02500	GO:0008026-ATP-dependent helicase activity;GO:0005524-ATP binding;GO:0003676-nucleic acid binding;GO:0004386-helicase activity;	POPTRDRAFT_818968	Predicted protein [Source:UniProtKB/TrEMBL;Acc:B9HDF9]	chr6:1630094-1634991	36.6825	83.268	-1.18267	1.02011e-06	2.47899e-05	down-regulated
POPTR_0018s11220	GO:0005634-nucleus;GO:0007049-cell cycle;	POPTRDRAFT_825940	Predicted protein [Source:UniProtKB/TrEMBL;Acc:B9IMA5]	chr18:12016342-12020050	21.4086	48.5543	-1.18141	0.000301225	0.00450336	down-regulated
POPTR_0019s15370	GO:0005575-cellular_component;GO:0003674-molecular_function;GO:0008150-biological_process;	-	Putative uncharacterized protein [source:UniProtKB/TrEMBL;Acc:A9PH59_POPTR]	chr19:15889861-15893428	19.7155	44.6387	-1.17896	0.00043565	0.0062345	down-regulated
POPTR_0005s00200	GO:0008026-ATP-dependent helicase activity;GO:0005634-nucleus;GO:0004386-helicase activity;GO:0003723-RNA binding;GO:0005524-ATP binding;GO:0008270-zinc ion binding;	POPTRDRAFT_1115468	Predicted protein [Source:UniProtKB/TrEMBL;Acc:B9N3Y9]	chr5:2389-8742	20.2719	45.881	-1.17842	0.000529052	0.00739885	down-regulated
POPTR_0001s14860	GO:0005634-nucleus;	-	-	chr1:11675958-11676783	51.663	116.813	-1.177	1.12344e-08	3.59727e-07	down-regulated
POPTR_0001s08630	#N/A	-	-	chr1:6574948-6576414	21.4627	48.4623	-1.17503	0.000301225	0.00450336	down-regulated
POPTR_0006s18240	GO:0006629-lipid metabolic process;GO:0016788-hydrolase activity, acting on ester bonds;	POPTRDRAFT_580490	Predicted protein [Source:UniProtKB/TrEMBL;Acc:B9N312]	chr6:16541006-16543627	411.15	927.695	-1.17399	3.54055e-59	9.05135e-57	down-regulated
POPTR_0001s14780	GO:0008270-zinc ion binding;GO:0005622-intracellular;	POPTRDRAFT_178852	Predicted protein [Source:UniProtKB/TrEMBL;Acc:B9GMC4]	chr1:11632787-11633869	29.9425	67.4842	-1.17236	1.59458e-05	0.000314353	down-regulated
POPTR_0019s13960	GO:0005575-cellular_component;GO:0003674-molecular_function;GO:0008150-biological_process;	-	-	chr19:14779749-14780347	32.1941	72.4629	-1.17045	9.18306e-06	0.000189938	down-regulated
POPTR_0001s29700	GO:0005575-cellular_component;GO:0003674-molecular_function;GO:0008150-biological_process;	POPTRDRAFT_642119	Predicted protein [Source:UniProtKB/TrEMBL;Acc:B9GIM9]	chr1:28329084-28333393	16.9749	38.1944	-1.16996	0.00111752	0.014426	down-regulated
POPTR_0001s21210	GO:0005575-cellular_component;GO:0003674-molecular_function;GO:0008150-biological_process;	POPTRDRAFT_640823	Predicted protein [Source:UniProtKB/TrEMBL;Acc:B9GFA3]	chr1:19557313-19565239	23.31	52.3751	-1.16793	0.000212035	0.00327254	down-regulated
POPTR_0011s09400	#N/A	-	-	chr11:11642196-11644550	48.3148	108.547	-1.16778	5.91407e-08	1.70569e-06	down-regulated
POPTR_0278s00210	GO:0005575-cellular_component;GO:0003674-molecular_function;GO:0008150-biological_process;	-	-	scaffold_278:30565-32149	23.4069	52.5652	-1.16717	0.000212035	0.00327254	down-regulated
POPTR_0002s09630	GO:0003676-nucleic acid binding;	POPTRDRAFT_709848	Predicted protein [Source:UniProtKB/TrEMBL;Acc:B9GUV2]	chr2:6899326-6901564	31.4546	70.5797	-1.16598	1.10598e-05	0.00022497	down-regulated
POPTR_0003s13880	GO:0005575-cellular_component;GO:0003674-molecular_function;GO:0008150-biological_process;	-	Putative uncharacterized protein [source:UniProtKB/TrEMBL;Acc:A9PDG7_POPTR]	chr3:14117910-14119291	115.669	258.33	-1.15921	2.61098e-17	1.83781e-15	down-regulated
POPTR_0009s15800	GO:0005575-cellular_component;GO:0003674-molecular_function;GO:0008150-biological_process;	POPTRDRAFT_556881	Predicted protein [Source:UniProtKB/TrEMBL;Acc:B9HQF9]	chr9:12145848-12147113	22.5182	50.2617	-1.15837	0.000252171	0.0038419	down-regulated
POPTR_0010s22050	GO:0005575-cellular_component;GO:0003674-molecular_function;GO:0008150-biological_process;	POPTRDRAFT_227728	Predicted protein [Source:UniProtKB/TrEMBL;Acc:B9HTY8]	chr10:19120548-19130927	14.8856	33.1669	-1.15583	0.00236204	0.0270979	down-regulated
POPTR_0005s26810	GO:0005575-cellular_component;GO:0003674-molecular_function;GO:0008150-biological_process;	POPTRDRAFT_862647	Predicted protein [Source:UniProtKB/TrEMBL;Acc:B9H5D4]	chr5:24680510-24682640	24.9131	55.4673	-1.15473	8.31283e-05	0.00140479	down-regulated
POPTR_0010s13660	GO:0003723-RNA binding;GO:0003677-DNA binding;	POPTRDRAFT_566638	Predicted protein [Source:UniProtKB/TrEMBL;Acc:B9HWJ1]	chr10:13459251-13464082	17.2257	38.344	-1.15444	0.0019996	0.0235183	down-regulated
POPTR_0018s05010	GO:0003723-RNA binding;	XM_002308540.1	predicted protein, mRNA [source:RefSeq DNA_predicted;Acc:XM_002308540.1]	chr18:4432082-4434673	84.5217	188.074	-1.15391	6.37828e-13	3.13094e-11	down-regulated
POPTR_0006s25330	GO:0005575-cellular_component;GO:0003674-molecular_function;GO:0008150-biological_process;	POPTRDRAFT_561736	Predicted protein [Source:UniProtKB/TrEMBL;Acc:B9HE24]	chr6:23729387-23730156	14.8427	33.0025	-1.15282	0.00236204	0.0270979	down-regulated
POPTR_0966s00200	GO:0003924-GTPase activity;GO:0005525-GTP binding;	-	Putative uncharacterized protein [source:UniProtKB/TrEMBL;Acc:A9PDD3_POPTR]	scaffold_966:490-3185	198.583	441.088	-1.15132	2.1435e-28	2.65495e-26	down-regulated
POPTR_0008s05940	GO:0008152-metabolic process;GO:0016491-oxidoreductase activity;	POPTRDRAFT_832557	Predicted protein [Source:UniProtKB/TrEMBL;Acc:B9HML1]	chr8:3497195-3500390	31.369	69.3264	-1.14407	1.61106e-05	0.00031721	down-regulated
POPTR_0009s01470	GO:0044267-cellular protein metabolic process;GO:0005524-ATP binding;GO:0005515-protein binding;	-	Putative uncharacterized protein [source:UniProtKB/TrEMBL;Acc:A9PFG5_POPTR]	chr9:1806107-1810133	99.0981	218.425	-1.14021	1.607e-14	9.12138e-13	down-regulated
POPTR_0001s13700	GO:0005575-cellular_component;GO:0003674-molecular_function;GO:0008150-biological_process;	-	-	chr1:10784927-10792944	30.6566	67.5527	-1.13982	1.95405e-05	0.000377074	down-regulated
POPTR_0005s26980	GO:0005575-cellular_component;GO:0003674-molecular_function;GO:0008150-biological_process;	-	-	chr5:24794198-24794911	37.4634	82.5399	-1.13961	2.62405e-06	5.91355e-05	down-regulated
POPTR_0011s11620	GO:0003700-sequence-specific DNA binding transcription factor activity;GO:0006355-regulation of transcription, DNA-dependent;	ERF49	AP2/ERF domain-containing transcription factor [source:UniProtKB/TrEMBL;Acc:B9HZR4_POPTR]	chr11:14416307-14417822	17.0467	37.5377	-1.13885	0.00288656	0.0322923	down-regulated
POPTR_0005s14430	GO:0005575-cellular_component;GO:0003674-molecular_function;GO:0008150-biological_process;	POPTRDRAFT_711309	Predicted protein [Source:UniProtKB/TrEMBL;Acc:A9PFE1]	chr5:11467752-11468632	29.1597	64.1884	-1.13834	4.83881e-05	0.000865299	down-regulated
POPTR_0003s14500	GO:0005575-cellular_component;GO:0003674-molecular_function;GO:0008150-biological_process;	POPTRDRAFT_757677	Predicted protein [Source:UniProtKB/TrEMBL;Acc:B9GXV4]	chr3:14578052-14580692	16.864	37.088	-1.13701	0.00164118	0.0200787	down-regulated
POPTR_0005s20090	GO:0005575-cellular_component;GO:0003674-molecular_function;GO:0008150-biological_process;	-	-	chr5:19099861-19101066	58.0011	127.389	-1.13509	6.87462e-09	2.2555e-07	down-regulated
POPTR_0018s13250	GO:0005575-cellular_component;GO:0003674-molecular_function;GO:0008150-biological_process;	-	-	chr18:13642313-13643289	18.0521	39.5628	-1.13198	0.0016645	0.020329	down-regulated
POPTR_0010s10000	GO:0005575-cellular_component;GO:0003674-molecular_function;GO:0008150-biological_process;	POPTRDRAFT_769335	Predicted protein [Source:UniProtKB/TrEMBL;Acc:B9HV71]	chr10:10587246-10594242	19.4942	42.7119	-1.13159	0.000935674	0.0123377	down-regulated
POPTR_0004s07620	GO:0003735-structural constituent of ribosome;GO:0005840-ribosome;GO:0006412-translation;GO:0005622-intracellular;	-	Putative uncharacterized protein [source:UniProtKB/TrEMBL;Acc:A9P8Q8_POPTR]	chr4:6254310-6256465	352.834	772.926	-1.13134	3.04591e-47	6.40362e-45	down-regulated
POPTR_0002s06890	GO:0016020-membrane;	POPTRDRAFT_1071459	Predicted protein [Source:UniProtKB/TrEMBL;Acc:B9GTI9]	chr2:4635274-4638584	29.1553	63.6607	-1.12664	6.95511e-05	0.00119205	down-regulated
POPTR_0006s23390	GO:0005575-cellular_component;GO:0003674-molecular_function;GO:0008150-biological_process;	POPTRDRAFT_819435	Predicted protein [Source:UniProtKB/TrEMBL;Acc:B9HCN5]	chr6:22128260-22129917	30.5449	66.6318	-1.12528	4.0761e-05	0.000737158	down-regulated
POPTR_0003s12190	GO:0005575-cellular_component;GO:0003674-molecular_function;GO:0008150-biological_process;	POPTRDRAFT_1073989	F-box family protein [Source:UniProtKB/TrEMBL;Acc:B9GW68]	chr3:12855412-12858002	40.0063	87.1896	-1.12393	2.17184e-06	4.98947e-05	down-regulated
POPTR_0001s32640	GO:0003676-nucleic acid binding;	-	-	chr1:30920441-30924421	22.295	48.5706	-1.12336	0.000529135	0.00739516	down-regulated
POPTR_0004s10000	GO:0043161-proteasomal ubiquitin-dependent protein catabolic process;GO:0003684-damaged DNA binding;GO:0006289-nucleotide-excision repair;	XM_002305777.1	predicted protein, mRNA [source:RefSeq DNA_predicted;Acc:XM_002305777.1]	chr4:8534656-8536921	17.3628	37.7827	-1.12173	0.00288656	0.0322923	down-regulated
POPTR_0011s08350	GO:0005575-cellular_component;GO:0003674-molecular_function;GO:0008150-biological_process;	POPTRDRAFT_675455	Predicted protein [Source:UniProtKB/TrEMBL;Acc:B9NBM2]	chr11:9646405-9648598	78.5644	170.789	-1.12027	2.30351e-11	9.7498e-10	down-regulated
POPTR_0005s02080	GO:0005575-cellular_component;GO:0003674-molecular_function;GO:0008150-biological_process;	POPTRDRAFT_744584	Predicted protein [Source:UniProtKB/TrEMBL;Acc:B9N4N3]	chr5:1344283-1348841	351.886	762.494	-1.11562	6.44226e-46	1.31127e-43	down-regulated
POPTR_0015s14310	GO:0005575-cellular_component;GO:0003674-molecular_function;GO:0008150-biological_process;	POPTRDRAFT_1102228	Predicted protein [Source:UniProtKB/TrEMBL;Acc:B9ICX3]	chr15:13962171-13963961	96.7961	209.744	-1.11561	1.12675e-13	5.84522e-12	down-regulated
POPTR_0005s14880	GO:0006413-translational initiation;GO:0003743-translation initiation factor activity;	POPTRDRAFT_553039	Predicted protein [Source:UniProtKB/TrEMBL;Acc:B9GV94]	chr5:11774189-11777032	20.7536	44.8437	-1.11154	0.000770274	0.0103077	down-regulated
POPTR_0016s10670	GO:0005575-cellular_component;GO:0003674-molecular_function;GO:0008150-biological_process;	-	-	chr16:8950121-8955194	46.8659	101.222	-1.11091	2.48405e-07	6.56035e-06	down-regulated
POPTR_0005s21430	GO:0016020-membrane;	POPTRDRAFT_860760	Predicted protein [Source:UniProtKB/TrEMBL;Acc:B9H7S2]	chr5:20545286-20548183	115.651	249.687	-1.11034	6.7349e-16	4.21175e-14	down-regulated
POPTR_0002s03430	GO:0035299-inositol pentakisphosphate 2-kinase activity;GO:0005524-ATP binding;	POPTRDRAFT_1071163	Predicted protein [Source:UniProtKB/TrEMBL;Acc:B9GRL0]	chr2:2118887-2122298	16.9121	36.5101	-1.11024	0.00239566	0.0274245	down-regulated
POPTR_0017s04980	GO:0005575-cellular_component;GO:0003674-molecular_function;GO:0008150-biological_process;	POPTRDRAFT_292822	Predicted protein [Source:UniProtKB/TrEMBL;Acc:B9MYA9]	chr17:3820885-3826347	29.2203	62.8893	-1.10584	9.95904e-05	0.00166536	down-regulated
POPTR_0001s37070	GO:0005575-cellular_component;GO:0003674-molecular_function;GO:0008150-biological_process;	-	-	chr1:35885533-35892502	24.4206	52.5466	-1.1055	0.000369945	0.00538096	down-regulated
POPTR_0003s19340	GO:0005575-cellular_component;GO:0003674-molecular_function;GO:0008150-biological_process;	POPTRDRAFT_414862	Predicted protein [Source:UniProtKB/TrEMBL;Acc:B9GX82]	chr3:18096127-18106340	22.6322	48.6164	-1.10307	0.000529135	0.00739516	down-regulated
POPTR_0003s16580	GO:0005575-cellular_component;GO:0003674-molecular_function;GO:0008150-biological_process;	-	-	chr3:16156125-16156576	62.0697	133.238	-1.10204	7.04721e-09	2.30502e-07	down-regulated
POPTR_0005s18890	GO:0016811-hydrolase activity, acting on carbon-nitrogen (but not peptide) bonds, in linear amides;GO:0008152-metabolic process;	POPTRDRAFT_818419	Predicted protein [Source:UniProtKB/TrEMBL;Acc:B9H6M1]	chr5:17304531-17308975	222.771	478.074	-1.10167	5.9732e-29	7.57459e-27	down-regulated
POPTR_0008s13070	GO:0005575-cellular_component;GO:0003674-molecular_function;GO:0008150-biological_process;	POPTRDRAFT_820673	Predicted protein [Source:UniProtKB/TrEMBL;Acc:B9HJD0]	chr8:8521621-8523958	59.1814	126.997	-1.10158	1.68779e-08	5.23642e-07	down-regulated
POPTR_0006s13490	GO:0006259-DNA metabolic process;GO:0003824-catalytic activity;GO:0005694-chromosome;GO:0005524-ATP binding;GO:0003677-DNA binding;	POPTRDRAFT_675953	Predicted protein [Source:UniProtKB/TrEMBL;Acc:B9MT76]	chr6:10711162-10712596	18.7075	40.144	-1.10157	0.00114177	0.014662	down-regulated
POPTR_0006s26180	GO:0008270-zinc ion binding;	POPTRDRAFT_654056	Predicted protein [Source:UniProtKB/TrEMBL;Acc:A9PE71]	chr6:24451317-24454899	50.9601	109.118	-1.09845	8.57017e-08	2.43222e-06	down-regulated
POPTR_0008s09110	GO:0005575-cellular_component;GO:0003674-molecular_function;GO:0008150-biological_process;	POPTRDRAFT_803418	Predicted protein [Source:UniProtKB/TrEMBL;Acc:B9HIB2]	chr8:5644468-5646011	16.4189	35.0968	-1.09598	0.00347482	0.0374507	down-regulated
POPTR_0008s19100	GO:0005575-cellular_component;GO:0003674-molecular_function;GO:0008150-biological_process;	POPTRDRAFT_565164	Predicted protein [Source:UniProtKB/TrEMBL;Acc:B9HLR1]	chr8:13085038-13091772	17.1402	36.6263	-1.0955	0.00414093	0.0435145	down-regulated
POPTR_0018s01200	GO:0005575-cellular_component;GO:0003674-molecular_function;GO:0008150-biological_process;	POPTRDRAFT_778982	Predicted protein [Source:UniProtKB/TrEMBL;Acc:B9IKS4]	chr18:1110253-1119210	38.8278	82.9581	-1.09529	4.52627e-06	9.81952e-05	down-regulated
POPTR_0005s24800	GO:0005575-cellular_component;GO:0003674-molecular_function;GO:0008150-biological_process;	XM_002307619.1	predicted protein, mRNA [source:RefSeq DNA_predicted;Acc:XM_002307619.1]	chr5:23242581-23244423	19.8333	42.3456	-1.09429	0.000935674	0.0123377	down-regulated
POPTR_0005s09770	GO:0043565-sequence-specific DNA binding;GO:0005622-intracellular;	POPTRDRAFT_558718	Predicted protein [Source:UniProtKB/TrEMBL;Acc:B9H608]	chr5:6846348-6847558	18.8034	40.1009	-1.09264	0.00114177	0.014662	down-regulated
POPTR_0003s15730	GO:0005575-cellular_component;GO:0003674-molecular_function;GO:0008150-biological_process;	POPTRDRAFT_554651	Predicted protein [Source:UniProtKB/TrEMBL;Acc:B9GYT2]	chr3:15453619-15456102	113.361	241.427	-1.09066	4.0613e-15	2.44412e-13	down-regulated
POPTR_0002s24090	GO:0005575-cellular_component;GO:0003674-molecular_function;GO:0008150-biological_process;	-	Putative uncharacterized protein [source:UniProtKB/TrEMBL;Acc:A9PER9_POPTR]	chr2:21533015-21537999	253.04	538.464	-1.08948	9.40705e-32	1.31271e-29	down-regulated
POPTR_0016s04110	GO:0005575-cellular_component;GO:0003674-molecular_function;GO:0008150-biological_process;	POPTRDRAFT_734833	Predicted protein [Source:UniProtKB/TrEMBL;Acc:B9IHV4]	chr16:2337861-2339443	130.819	277.996	-1.08749	4.82486e-17	3.30866e-15	down-regulated
POPTR_0001s05760	GO:0008270-zinc ion binding;GO:0003676-nucleic acid binding;	-	-	chr1:4510022-4514612	29.8305	63.3681	-1.08697	6.95511e-05	0.00119205	down-regulated
POPTR_0014s01710	GO:0005575-cellular_component;GO:0003674-molecular_function;GO:0008150-biological_process;	POPTRDRAFT_807222	Predicted protein [Source:UniProtKB/TrEMBL;Acc:B9IBS1]	chr14:1598975-1603123	23.2406	49.3689	-1.08696	0.000632584	0.00869082	down-regulated
POPTR_0004s23530	GO:0005737-cytoplasm;GO:0004812-aminoacyl-tRNA ligase activity;GO:0000166-nucleotide binding;GO:0006418-tRNA aminoacylation for protein translation;GO:0005524-ATP binding;	POPTRDRAFT_596759	Predicted protein [Source:UniProtKB/TrEMBL;Acc:B9N0F9]	chr4:22220129-22225391	83.1051	176.47	-1.08641	2.78154e-11	1.16497e-09	down-regulated
POPTR_0008s10960	GO:0005575-cellular_component;GO:0003674-molecular_function;GO:0008150-biological_process;	POPTRDRAFT_564435	Predicted protein [Source:UniProtKB/TrEMBL;Acc:A9PB40]	chr8:6900855-6902380	31.2196	66.2141	-1.08469	4.86976e-05	0.000870347	down-regulated
POPTR_0012s10420	GO:0005575-cellular_component;GO:0003674-molecular_function;GO:0008150-biological_process;	POPTRDRAFT_823427	Predicted protein [Source:UniProtKB/TrEMBL;Acc:B9I3V7]	chr12:11195204-11202410	25.7802	54.6466	-1.08387	0.000211716	0.00326998	down-regulated
POPTR_0014s11320	GO:0005524-ATP binding;GO:0003676-nucleic acid binding;GO:0004386-helicase activity;	POPTRDRAFT_774677	Predicted protein [Source:UniProtKB/TrEMBL;Acc:B9I9G3]	chr14:8420689-8424637	20.5815	43.5414	-1.08104	0.00111527	0.0144144	down-regulated
POPTR_0015s00440	GO:0000160-two-component signal transduction system (phosphorelay);GO:0000156-two-component response regulator activity;GO:0006355-regulation of transcription, DNA-dependent;	PTPRR3	Pseudo response regulator [source:UniProtKB/TrEMBL;Acc:B9IDF0_POPTR]	chr15:243471-248849	21.24	44.9029	-1.08002	0.00131893	0.0165124	down-regulated
POPTR_0001s41760	GO:0005575-cellular_component;GO:0003674-molecular_function;GO:0008150-biological_process;	POPTRDRAFT_671842	Predicted protein [Source:UniProtKB/TrEMBL;Acc:A9P8X7]	chr1:41453417-41454632	17.6738	37.3338	-1.07887	0.00288656	0.0322923	down-regulated
POPTR_0005s14630	GO:0005575-cellular_component;GO:0003674-molecular_function;GO:0008150-biological_process;	-	Putative uncharacterized protein [source:UniProtKB/TrEMBL;Acc:A9PG50_POPTR]	chr5:11645690-11650895	27.3199	57.6236	-1.07671	0.000206451	0.00319176	down-regulated
POPTR_0014s08210	GO:0003824-catalytic activity;GO:0030170-pyridoxal phosphate binding;GO:0008152-metabolic process;	-	Putative uncharacterized protein [source:UniProtKB/TrEMBL;Acc:A9PGL6_POPTR]	chr14:6092307-6095966	157.023	331.056	-1.0761	1.01331e-19	8.30288e-18	down-regulated
POPTR_0001s21450	GO:0005575-cellular_component;GO:0003674-molecular_function;GO:0008150-biological_process;	POPTRDRAFT_829545	Predicted protein [Source:UniProtKB/TrEMBL;Acc:A9PFK0]	chr1:19929721-19933663	46.284	97.5655	-1.07586	1.04543e-06	2.53378e-05	down-regulated
POPTR_0007s01250	GO:0031072-heat shock protein binding;GO:0006457-protein folding;GO:0051082-unfolded protein binding;	POPTRDRAFT_1081907	Predicted protein [Source:UniProtKB/TrEMBL;Acc:B9HGR3]	chr7:691999-694395	17.9964	37.8533	-1.07271	0.00288656	0.0322923	down-regulated
POPTR_0001s02390	GO:0005575-cellular_component;GO:0003674-molecular_function;GO:0008150-biological_process;	POPTRDRAFT_826609	Predicted protein [Source:UniProtKB/TrEMBL;Acc:B9MU31]	chr1:1813859-1816671	27.7741	58.365	-1.07136	0.000143949	0.00231857	down-regulated
POPTR_0008s19020	GO:0005575-cellular_component;GO:0003674-molecular_function;GO:0008150-biological_process;	POPTRDRAFT_720351	Predicted protein [Source:UniProtKB/TrEMBL;Acc:A9P9J5]	chr8:13005772-13007255	131.338	275.737	-1.07001	1.63513e-16	1.07294e-14	down-regulated
POPTR_0006s09310	GO:0006857-oligopeptide transport;GO:0005215-transporter activity;GO:0016020-membrane;	POPTRDRAFT_819189	Predicted protein [Source:UniProtKB/TrEMBL;Acc:B9HC55]	chr6:6835187-6839870	46.5876	97.7736	-1.0695	1.04543e-06	2.53378e-05	down-regulated
POPTR_0011s15970	GO:0016491-oxidoreductase activity;	POPTRDRAFT_569316	Predicted protein [Source:UniProtKB/TrEMBL;Acc:B9I0W3]	chr11:17966141-17968483	20.596	43.2196	-1.06932	0.00111527	0.0144144	down-regulated
POPTR_0014s13180	GO:0005575-cellular_component;GO:0003674-molecular_function;GO:0008150-biological_process;	POPTRDRAFT_572777	Predicted protein [Source:UniProtKB/TrEMBL;Acc:B9I9Z2]	chr14:9707236-9714293	26.3097	55.1612	-1.06806	0.000250498	0.00382096	down-regulated
POPTR_0008s11330	GO:0006099-tricarboxylic acid cycle;GO:0008964-phosphoenolpyruvate carboxylase activity;	POPTRDRAFT_564468	Predicted protein [Source:UniProtKB/TrEMBL;Acc:B9HIW8]	chr8:7166290-7177477	132.428	277.59	-1.06775	1.37741e-16	9.09435e-15	down-regulated
POPTR_0014s19780	GO:0005575-cellular_component;GO:0003674-molecular_function;GO:0008150-biological_process;	-	-	chr14:17673644-17674370	208.74	437.042	-1.06606	1.90504e-25	2.06364e-23	down-regulated
POPTR_0010s16050	GO:0005575-cellular_component;GO:0003674-molecular_function;GO:0008150-biological_process;	-	Putative uncharacterized protein [source:UniProtKB/TrEMBL;Acc:A9PEN8_POPTR]	chr10:15106442-15106947	750.298	1569.99	-1.06522	7.86269e-87	3.06415e-84	down-regulated
POPTR_0011s13810	GO:0006413-translational initiation;GO:0003743-translation initiation factor activity;	POPTRDRAFT_569089	Predicted protein [Source:UniProtKB/TrEMBL;Acc:A9P9X9]	chr11:16449390-16451870	1557.73	3258.17	-1.06462	1.12099e-178	1.11945e-175	down-regulated
POPTR_0009s12620	GO:0003700-sequence-specific DNA binding transcription factor activity;GO:0043565-sequence-specific DNA binding;GO:0008270-zinc ion binding;GO:0006355-regulation of transcription, DNA-dependent;	POPTRDRAFT_649333	Predicted protein [Source:UniProtKB/TrEMBL;Acc:B9HRG7]	chr9:10272304-10274176	24.1373	50.4683	-1.06411	0.000750706	0.0100839	down-regulated
POPTR_0018s02080	GO:0005575-cellular_component;GO:0003674-molecular_function;GO:0008150-biological_process;	POPTRDRAFT_261184	Predicted protein [Source:UniProtKB/TrEMBL;Acc:B9IL09]	chr18:1840475-1847598	27.0142	56.3601	-1.06096	0.000294777	0.00442144	down-regulated
POPTR_0010s12220	GO:0016787-hydrolase activity;	POPTRDRAFT_566492	Predicted protein [Source:UniProtKB/TrEMBL;Acc:B9HW62]	chr10:12286146-12288912	18.7866	39.1893	-1.06076	0.0016645	0.020329	down-regulated
POPTR_0009s08380	GO:0005575-cellular_component;GO:0003674-molecular_function;GO:0008150-biological_process;	POPTRDRAFT_1087497	Predicted protein [Source:UniProtKB/TrEMBL;Acc:B9HN69]	chr9:7692574-7696555	49.583	103.107	-1.05622	6.08888e-07	1.52251e-05	down-regulated
POPTR_0009s02100	GO:0031072-heat shock protein binding;GO:0006457-protein folding;GO:0051082-unfolded protein binding;	POPTRDRAFT_558228	Predicted protein [Source:UniProtKB/TrEMBL;Acc:B9HQ81]	chr9:2708493-2710845	47.3466	98.4462	-1.05607	1.23489e-06	2.96486e-05	down-regulated
POPTR_0001s10680	GO:0005575-cellular_component;GO:0003674-molecular_function;GO:0008150-biological_process;	POPTRDRAFT_640353	Predicted protein [Source:UniProtKB/TrEMBL;Acc:B9GL53]	chr1:8305403-8309564	22.4476	46.5905	-1.05347	0.00108832	0.0140974	down-regulated
POPTR_0016s08380	GO:0005575-cellular_component;GO:0003674-molecular_function;GO:0008150-biological_process;	POPTRDRAFT_667725	Predicted protein [Source:UniProtKB/TrEMBL;Acc:B9IIY1]	chr16:6180427-6183810	32.5347	67.3163	-1.04898	5.73133e-05	0.00100137	down-regulated
POPTR_0005s25870	GO:0004527-exonuclease activity;GO:0008270-zinc ion binding;GO:0003676-nucleic acid binding;GO:0005622-intracellular;	POPTRDRAFT_715413	Predicted protein [Source:UniProtKB/TrEMBL;Acc:B9H4V3]	chr5:24076879-24085650	29.3347	60.6534	-1.04798	0.000201777	0.00314077	down-regulated
POPTR_0012s11580	GO:0005575-cellular_component;GO:0003674-molecular_function;GO:0008150-biological_process;	-	-	chr12:11946864-11947196	26.3673	54.4981	-1.04746	0.000358545	0.00525581	down-regulated
POPTR_0381s00240	GO:0005575-cellular_component;GO:0003674-molecular_function;GO:0008150-biological_process;	POPTRDRAFT_554651	Predicted protein [Source:UniProtKB/TrEMBL;Acc:B9GYT2]	scaffold_381:14995-17685	48.2319	99.6782	-1.04729	1.45536e-06	3.43991e-05	down-regulated
POPTR_0011s07480	GO:0003676-nucleic acid binding;	POPTRDRAFT_1094013	Predicted protein [Source:UniProtKB/TrEMBL;Acc:B9I1M7]	chr11:8325279-8327337	22.1484	45.744	-1.04638	0.00154841	0.0190825	down-regulated
POPTR_0006s11850	GO:0008652-cellular amino acid biosynthetic process;	POPTRDRAFT_739674	Predicted protein [Source:UniProtKB/TrEMBL;Acc:B9MTM9]	chr6:9037863-9041521	28.4882	58.8293	-1.04617	0.000243371	0.00372827	down-regulated
POPTR_0015s09730	GO:0006468-protein phosphorylation;GO:0005524-ATP binding;GO:0004672-protein kinase activity;	POPTRDRAFT_824707	Predicted protein [Source:UniProtKB/TrEMBL;Acc:B9IF06]	chr15:10869722-10873267	23.1377	47.7587	-1.04552	0.00127946	0.0160402	down-regulated
POPTR_0001s21200	GO:0005575-cellular_component;GO:0003674-molecular_function;GO:0008150-biological_process;	POPTRDRAFT_548805	Predicted protein [Source:UniProtKB/TrEMBL;Acc:B9GFA4]	chr1:19552035-19556246	31.4496	64.9071	-1.04533	0.000140444	0.00226726	down-regulated
POPTR_0003s11290	GO:0005575-cellular_component;GO:0003674-molecular_function;GO:0008150-biological_process;	POPTRDRAFT_837084	Predicted protein [Source:UniProtKB/TrEMBL;Acc:A9PGM9]	chr3:12147900-12152026	40.4291	83.2619	-1.04226	9.03627e-06	0.000187387	down-regulated
POPTR_0002s03780	GO:0005575-cellular_component;GO:0003674-molecular_function;GO:0008150-biological_process;	POPTRDRAFT_830071	Predicted protein [Source:UniProtKB/TrEMBL;Acc:A9PC09]	chr2:2346693-2348517	51.1384	105.089	-1.03913	6.03478e-07	1.51134e-05	down-regulated
POPTR_0004s02080	GO:0005575-cellular_component;GO:0003674-molecular_function;GO:0008150-biological_process;	-	Putative uncharacterized protein [source:UniProtKB/TrEMBL;Acc:A9PC99_POPTR]	chr4:1305837-1307624	181.341	372.046	-1.03678	4.00847e-21	3.53853e-19	down-regulated
POPTR_0019s13210	GO:0005575-cellular_component;GO:0003674-molecular_function;GO:0008150-biological_process;	POPTRDRAFT_827710	Predicted protein [Source:UniProtKB/TrEMBL;Acc:B9N2C6]	chr19:14168393-14171391	25.1822	51.6195	-1.03551	0.000625156	0.00860542	down-regulated
POPTR_0008s09150	GO:0006452-translational frameshifting;GO:0045901-positive regulation of translational elongation;GO:0045905-positive regulation of translational termination;GO:0003723-RNA binding;GO:0003746-translation elongation factor activity;GO:0043022-ribosome binding;	POPTRDRAFT_832646	Predicted protein [Source:UniProtKB/TrEMBL;Acc:A9PBH3]	chr8:5672586-5674663	223.651	457.536	-1.03264	2.05427e-25	2.21778e-23	down-regulated
POPTR_0009s10400	GO:0003700-sequence-specific DNA binding transcription factor activity;GO:0043565-sequence-specific DNA binding;GO:0046983-protein dimerization activity;GO:0005634-nucleus;GO:0006355-regulation of transcription, DNA-dependent;	POPTRDRAFT_767577	Predicted protein [Source:UniProtKB/TrEMBL;Acc:B9HS14]	chr9:8931392-8934959	31.5946	64.5554	-1.03086	0.000140444	0.00226726	down-regulated
POPTR_0003s05450	GO:0005575-cellular_component;GO:0003674-molecular_function;GO:0008150-biological_process;	POPTRDRAFT_817097	Predicted protein [Source:UniProtKB/TrEMBL;Acc:B9GX00]	chr3:6718755-6724243	52.7099	107.543	-1.02877	4.97327e-07	1.26032e-05	down-regulated
POPTR_0008s12370	GO:0005575-cellular_component;GO:0003674-molecular_function;GO:0008150-biological_process;	POPTRDRAFT_1085094	Predicted protein [Source:UniProtKB/TrEMBL;Acc:B9HJ63]	chr8:7980856-7983501	224.196	457.313	-1.02842	3.38486e-25	3.60555e-23	down-regulated
POPTR_0006s27400	GO:0005575-cellular_component;GO:0003674-molecular_function;GO:0008150-biological_process;	POPTRDRAFT_561933	Predicted protein [Source:UniProtKB/TrEMBL;Acc:B9HAH3]	chr6:25302409-25310135	60.967	124.089	-1.02527	5.72e-08	1.65719e-06	down-regulated
POPTR_0015s10750	GO:0008026-ATP-dependent helicase activity;GO:0005524-ATP binding;GO:0003676-nucleic acid binding;GO:0004386-helicase activity;	POPTRDRAFT_776276	Predicted protein [Source:UniProtKB/TrEMBL;Acc:B9IFA9]	chr15:11573978-11582692	21.642	44.0457	-1.02517	0.00131893	0.0165124	down-regulated
POPTR_0010s15770	GO:0005515-protein binding;GO:0003676-nucleic acid binding;	-	-	chr10:14885959-14891279	27.9281	56.8184	-1.02464	0.000294777	0.00442144	down-regulated
POPTR_0001s44850	GO:0003735-structural constituent of ribosome;GO:0005840-ribosome;GO:0006412-translation;GO:0005622-intracellular;	POPTRDRAFT_679014	Predicted protein [Source:UniProtKB/TrEMBL;Acc:A9PCE7]	chr1:45229352-45231874	94.3856	192.023	-1.02464	2.15454e-11	9.18008e-10	down-regulated
POPTR_0001s45360	GO:0009058-biosynthetic process;	POPTRDRAFT_815839	Predicted protein [Source:UniProtKB/TrEMBL;Acc:A9PHI0]	chr1:45852168-45857125	182.083	370.264	-1.02396	1.29996e-20	1.11371e-18	down-regulated
POPTR_0012s01060	GO:0005643-nuclear pore;GO:0006810-transport;	POPTRDRAFT_823177	Predicted protein [Source:UniProtKB/TrEMBL;Acc:B9I510]	chr12:737541-749410	30.6575	62.3114	-1.02326	0.000167993	0.00266025	down-regulated
POPTR_0010s17430	GO:0003723-RNA binding;	POPTRDRAFT_1091421	Predicted protein [Source:UniProtKB/TrEMBL;Acc:B9HXY8]	chr10:16001943-16007176	33.7556	68.4402	-1.01972	6.7187e-05	0.00115308	down-regulated
POPTR_0011s15480	GO:0005575-cellular_component;GO:0003674-molecular_function;GO:0008150-biological_process;	POPTRDRAFT_569269	Predicted protein [Source:UniProtKB/TrEMBL;Acc:B9I0S0]	chr11:17561270-17561839	25.186	51.0545	-1.01942	0.000625156	0.00860542	down-regulated
POPTR_0009s06840	GO:0008270-zinc ion binding;GO:0003677-DNA binding;	POPTRDRAFT_722755	Predicted protein [Source:UniProtKB/TrEMBL;Acc:B9HNM4]	chr9:6538843-6540058	96.7548	195.559	-1.0152	2.12981e-11	9.08682e-10	down-regulated
POPTR_0011s15230	GO:0045449-regulation of transcription, DNA-dependent;GO:0003677-DNA binding;	-	-	chr11:17340229-17344267	21.7292	43.9145	-1.01506	0.00188197	0.0224908	down-regulated
POPTR_0003s03990	#N/A	-	-	chr3:4602066-4602198	1839.43	3716.25	-1.01459	1.47492e-190	1.57109e-187	down-regulated
POPTR_0008s07090	GO:0045449-regulation of transcription, DNA-dependent;GO:0030528-transcription regulator activity;	POPTRDRAFT_656276	Predicted protein [Source:UniProtKB/TrEMBL;Acc:B9HHS9]	chr8:4302174-4303463	31.1107	62.8471	-1.01444	0.000277145	0.00417955	down-regulated
POPTR_0004s12080	GO:0005730-nucleolus;GO:0005622-intracellular;GO:0008283-cell proliferation;	-	Putative uncharacterized protein [source:UniProtKB/TrEMBL;Acc:A9PAA4_POPTR]	chr4:10991616-10998556	20.6469	41.6826	-1.01352	0.00229739	0.0264703	down-regulated
POPTR_0001s37060	#N/A	POPTRDRAFT_753216	Predicted protein [Source:UniProtKB/TrEMBL;Acc:B9GJH8]	chr1:35881485-35883336	32.6441	65.8903	-1.01324	0.000116087	0.00190826	down-regulated
POPTR_0006s07320	GO:0005575-cellular_component;GO:0003674-molecular_function;GO:0008150-biological_process;	POPTRDRAFT_652851	Predicted protein [Source:UniProtKB/TrEMBL;Acc:B9HAX6]	chr6:5259905-5260734	33.1896	66.8854	-1.01096	0.000134502	0.00217627	down-regulated
POPTR_0008s03620	GO:0005575-cellular_component;GO:0003674-molecular_function;GO:0008150-biological_process;	POPTRDRAFT_720699	Amino acid transporter [Source:UniProtKB/TrEMBL;Acc:B9HLH9]	chr8:1958679-1964752	30.8072	61.9952	-1.00889	0.000237054	0.00363498	down-regulated
POPTR_0003s09630	GO:0043565-sequence-specific DNA binding;GO:0003700-sequence-specific DNA binding transcription factor activity;GO:0005634-nucleus;GO:0006355-regulation of transcription, DNA-dependent;GO:0046983-protein dimerization activity;	POPTRDRAFT_757220	Predicted protein [Source:UniProtKB/TrEMBL;Acc:B9GZK1]	chr3:10901630-10908557	19.1335	38.4915	-1.00844	0.00401549	0.0423565	down-regulated
POPTR_0011s07390	GO:0003735-structural constituent of ribosome;GO:0005840-ribosome;GO:0006412-translation;GO:0005622-intracellular;	POPTRDRAFT_822944	Predicted protein [Source:UniProtKB/TrEMBL;Acc:B9I1L9]	chr11:8250588-8252616	43.0552	86.4524	-1.00572	1.4485e-05	0.000287684	down-regulated
POPTR_0008s19650	GO:0006355-regulation of transcription, DNA-dependent;GO:0005634-nucleus;	-	-	chr8:13550318-13560517	24.6468	49.4149	-1.00355	0.00106173	0.0138202	down-regulated
POPTR_0018s03390	GO:0008270-zinc ion binding;GO:0003676-nucleic acid binding;	POPTRDRAFT_261622	Predicted protein [Source:UniProtKB/TrEMBL;Acc:B9ILD8]	chr18:2989263-2992864	63.6981	127.707	-1.00352	9.24907e-08	2.6156e-06	down-regulated
POPTR_0017s03090	GO:0005575-cellular_component;GO:0003674-molecular_function;GO:0008150-biological_process;	-	-	chr17:2233956-2234070	0	62.8835	down-regulated	3.36924e-21	2.99909e-19	down-regulated
POPTR_0001s13600	GO:0005575-cellular_component;GO:0003674-molecular_function;GO:0008150-biological_process;	-	-	chr1:10667063-10667562	0	20.7336	down-regulated	1.49965e-07	4.13841e-06	down-regulated
POPTR_0001s38820	GO:0005575-cellular_component;GO:0003674-molecular_function;GO:0008150-biological_process;	-	-	chr1:38089935-38090910	0	10.9884	down-regulated	0.000266402	0.00403561	down-regulated
POPTR_0006s03680	GO:0005575-cellular_component;GO:0003674-molecular_function;GO:0008150-biological_process;	-	-	chr6:2447621-2447816	0	10.6633	down-regulated	0.000266402	0.00403561	down-regulated
POPTR_0001s16130	GO:0005575-cellular_component;GO:0003674-molecular_function;GO:0008150-biological_process;	-	-	chr1:12952301-12952454	0	9.1327	down-regulated	0.000562976	0.0078441	down-regulated
POPTR_0006s05900	GO:0005575-cellular_component;GO:0003674-molecular_function;GO:0008150-biological_process;	POPTRDRAFT_785702	Predicted protein [Source:UniProtKB/TrEMBL;Acc:B9N6Y2]	chr6:4156300-4158013	0	9.0319	down-regulated	0.000562976	0.0078441	down-regulated
POPTR_0011s02350	GO:0005575-cellular_component;GO:0003674-molecular_function;GO:0008150-biological_process;	POPTRDRAFT_568415	Predicted protein [Source:UniProtKB/TrEMBL;Acc:B9HYW5]	chr11:2228723-2232256	0	8.79333	down-regulated	0.00118971	0.0151347	down-regulated
POPTR_0010s09180	GO:0005575-cellular_component;GO:0003674-molecular_function;GO:0008150-biological_process;	-	Putative uncharacterized protein [source:UniProtKB/TrEMBL;Acc:A9PBE0_POPTR]	chr10:10044878-10047488	72.4877	36.2201	1.00095	0.00407702	0.0429064	up-regulated
POPTR_0025s00560	GO:0016020-membrane;GO:0015992-proton transport;GO:0009678-hydrogen-translocating pyrophosphatase activity;GO:0004427-inorganic diphosphatase activity;	POPTRDRAFT_578868	Putative uncharacterized protein [Source:UniProtKB/TrEMBL;Acc:A9PFH8]	scaffold_25:250607-255742	128.727	64.2346	1.00289	0.000126397	0.002065	up-regulated
POPTR_0006s18280	GO:0016491-oxidoreductase activity;GO:0055114-oxidation-reduction process;GO:0009055-electron carrier activity;GO:0010181-FMN binding;	ATR2	Putative uncharacterized protein [source:UniProtKB/TrEMBL;Acc:A9P943_POPTR]	chr6:16587537-16593416	187.838	93.6704	1.00382	2.16875e-06	4.98593e-05	up-regulated
POPTR_0001s10220	GO:0050661-NADP binding;GO:0006098-pentose-phosphate shunt;GO:0004616-phosphogluconate dehydrogenase (decarboxylating) activity;GO:0055114-oxidation-reduction process;	POPTRDRAFT_640402	Predicted protein [Source:UniProtKB/TrEMBL;Acc:B9GL99]	chr1:7916345-7918400	78.7855	39.2757	1.00429	0.00314717	0.0345961	up-regulated
POPTR_0005s00390	GO:0016021-integral to membrane;	POPTRDRAFT_581595	Stress-induced hydrophobic peptide [Source:UniProtKB/TrEMBL;Acc:B9N408]	chr5:125633-126091	96.5008	48.0196	1.00692	0.000870214	0.0115388	up-regulated
POPTR_0004s07670	GO:0005575-cellular_component;GO:0003674-molecular_function;GO:0008150-biological_process;	POPTRDRAFT_556060	Predicted protein [Source:UniProtKB/TrEMBL;Acc:A9PCF6]	chr4:6293116-6294010	358.557	177.836	1.01166	3.73368e-11	1.53162e-09	up-regulated
POPTR_0001s07020	GO:0004869-cysteine-type endopeptidase inhibitor activity;	POPTRDRAFT_639787	Predicted protein [Source:UniProtKB/TrEMBL;Acc:A9P9T5]	chr1:5356781-5359065	107.049	53.0604	1.01256	0.000371451	0.00539672	up-regulated
POPTR_0013s11590	GO:0005575-cellular_component;GO:0003674-molecular_function;GO:0008150-biological_process;	POPTRDRAFT_592251	Predicted protein [Source:UniProtKB/TrEMBL;Acc:B9MW91]	chr13:12236417-12241129	107.867	53.4555	1.01284	0.000371451	0.00539672	up-regulated
POPTR_0009s01720	GO:0005575-cellular_component;GO:0003674-molecular_function;GO:0008150-biological_process;	-	Putative uncharacterized protein [source:UniProtKB/TrEMBL;Acc:A9P8R8_POPTR]	chr9:2255123-2255670	104.133	51.5255	1.01507	0.000403092	0.00580496	up-regulated
POPTR_0001s01230	GO:0000062-fatty-acyl-CoA binding;	-	Putative uncharacterized protein [source:UniProtKB/TrEMBL;Acc:A9PD27_POPTR]	chr1:960354-961783	105.431	52.1387	1.01587	0.000440737	0.00627918	up-regulated
POPTR_0014s03180	GO:0005575-cellular_component;GO:0003674-molecular_function;GO:0008150-biological_process;	POPTRDRAFT_826786	Predicted protein [Source:UniProtKB/TrEMBL;Acc:B9MVM9]	chr14:2556879-2558283	98.9597	48.9007	1.01699	0.000515795	0.00722927	up-regulated
POPTR_0001s22160	GO:0016844-strictosidine synthase activity;GO:0009058-biosynthetic process;	POPTRDRAFT_1067352	Predicted protein [Source:UniProtKB/TrEMBL;Acc:B9GEP6]	chr1:20798926-20803849	85.4849	42.1028	1.02175	0.00144397	0.0178781	up-regulated
POPTR_0005s04630	GO:0048037-cofactor binding;	POPTRDRAFT_742151	Predicted protein [Source:UniProtKB/TrEMBL;Acc:A9P8D6]	chr5:3102180-3104568	360.318	177.203	1.02387	2.23682e-11	9.49266e-10	up-regulated
POPTR_0014s04950	GO:0005575-cellular_component;GO:0003674-molecular_function;GO:0008150-biological_process;	POPTRDRAFT_677657	Predicted protein [Source:UniProtKB/TrEMBL;Acc:B9MV59]	chr14:3820467-3821275	100.616	49.4507	1.0248	0.000436709	0.00624685	up-regulated
POPTR_0004s04020	GO:0005575-cellular_component;GO:0003674-molecular_function;GO:0008150-biological_process;	-	Putative uncharacterized protein [source:UniProtKB/TrEMBL;Acc:A9PEB0_POPTR]	chr4:2859708-2863384	149.61	73.5256	1.02489	1.66231e-05	0.000326495	up-regulated
POPTR_0005s17700	GO:0005575-cellular_component;GO:0003674-molecular_function;GO:0008150-biological_process;	-	-	chr5:15361102-15361468	101.556	49.8846	1.02561	0.000334897	0.00494546	up-regulated
POPTR_0015s06060	GO:0019787-small conjugating protein ligase activity;GO:0043687-post-translational protein modification;GO:0051246-regulation of protein metabolic process;	-	Putative uncharacterized protein [source:UniProtKB/TrEMBL;Acc:A9P9W1_POPTR]	chr15:6350452-6354659	360.8	176.689	1.02999	1.58107e-11	6.80925e-10	up-regulated
POPTR_0004s22740	GO:0005575-cellular_component;GO:0003674-molecular_function;GO:0008150-biological_process;	POPTRDRAFT_584463	Predicted protein [Source:UniProtKB/TrEMBL;Acc:B9N885]	chr4:21607025-21614381	66.445	32.5189	1.03088	0.00480802	0.0494433	up-regulated
POPTR_0006s12720	GO:0005575-cellular_component;GO:0003674-molecular_function;GO:0008150-biological_process;	-	-	chr6:9863642-9864366	63.0281	30.8102	1.03259	0.00396984	0.0421742	up-regulated
POPTR_0001s38920	GO:0005575-cellular_component;GO:0003674-molecular_function;GO:0008150-biological_process;	POPTRDRAFT_815816	Predicted protein [Source:UniProtKB/TrEMBL;Acc:A9PFR6]	chr1:38181153-38184172	135.714	66.0802	1.03828	4.13482e-05	0.000744407	up-regulated
POPTR_0001s08780	GO:0005575-cellular_component;GO:0003674-molecular_function;GO:0008150-biological_process;	POPTRDRAFT_815112	Predicted protein [Source:UniProtKB/TrEMBL;Acc:B9GKN7]	chr1:6701789-6705610	66.0075	32.1172	1.03928	0.00480802	0.0494433	up-regulated
POPTR_0015s04140	GO:0005575-cellular_component;GO:0003674-molecular_function;GO:0008150-biological_process;	POPTRDRAFT_251420	Predicted protein [Source:UniProtKB/TrEMBL;Acc:B9IE81]	chr15:4159891-4166302	65.1811	31.6943	1.04023	0.00437606	0.0457522	up-regulated
POPTR_0006s26660	GO:0007264-small GTPase mediated signal transduction;GO:0005622-intracellular;GO:0005525-GTP binding;	-	Putative uncharacterized protein [source:UniProtKB/TrEMBL;Acc:A9PD29_POPTR]	chr6:24810204-24812713	199.885	97.1287	1.0412	5.13614e-07	1.30056e-05	up-regulated
POPTR_0013s11060	GO:0005575-cellular_component;GO:0003674-molecular_function;GO:0008150-biological_process;	-	Putative uncharacterized protein [source:UniProtKB/TrEMBL;Acc:A9PDL1_POPTR]	chr13:11723975-11726459	116.637	56.673	1.04129	0.000132787	0.00215836	up-regulated
POPTR_0010s16510	GO:0005575-cellular_component;GO:0003674-molecular_function;GO:0008150-biological_process;	POPTRDRAFT_833687	Predicted protein [Source:UniProtKB/TrEMBL;Acc:A9PBX9]	chr10:15444826-15447583	251.215	122.038	1.04159	1.38784e-08	4.35655e-07	up-regulated
POPTR_0005s26340	GO:0007264-small GTPase mediated signal transduction;GO:0005622-intracellular;GO:0005525-GTP binding;	POPTRDRAFT_818821	Predicted protein [Source:UniProtKB/TrEMBL;Acc:A9P811]	chr5:24409082-24412236	70.9088	34.4434	1.04174	0.00337691	0.0365309	up-regulated
POPTR_0474s00200	GO:0003779-actin binding;GO:0005622-intracellular;	ADF1	Actin depolymerizing factor 1 [source:UniProtKB/TrEMBL;Acc:A9P876_POPTR]	scaffold_474:1224-3161	385.801	186.361	1.04976	1.08596e-12	5.18728e-11	up-regulated
POPTR_0005s19050	GO:0006820-anion transport;GO:0005741-mitochondrial outer membrane;GO:0008308-voltage-gated anion channel activity;	POPTRDRAFT_831445	Porin/voltage-dependent anion-selective channel protein [Source:UniProtKB/TrEMBL;Acc:B9H6N6]	chr5:17636800-17640430	65.772	31.768	1.0499	0.00437606	0.0457522	up-regulated
POPTR_0001s32950	GO:0005575-cellular_component;GO:0003674-molecular_function;GO:0008150-biological_process;	PTRPHT3-2	Mitochondrial substrate carrier [source:UniProtKB/TrEMBL;Acc:B7UB90_POPTR]	chr1:31217225-31220880	101.766	48.9903	1.05469	0.000230148	0.00353247	up-regulated
POPTR_0019s02630	GO:0005515-protein binding;	ACT9	ActinActin 9 [source:UniProtKB/TrEMBL;Acc:A4ZSZ4_POPTR]	chr19:2443041-2445788	967.996	465.345	1.0567	5.12065e-30	6.59821e-28	up-regulated
POPTR_0006s02200	GO:0016020-membrane;GO:0016032-viral reproduction;	POPTRDRAFT_717340	Predicted protein [Source:UniProtKB/TrEMBL;Acc:B9HD65]	chr6:1443240-1448098	68.6624	33.0071	1.05674	0.00402427	0.0424281	up-regulated
POPTR_0008s09660	GO:0005575-cellular_component;GO:0003674-molecular_function;GO:0008150-biological_process;	POPTRDRAFT_656538	Predicted protein [Source:UniProtKB/TrEMBL;Acc:A9PCK3]	chr8:5965748-5968950	392.473	188.406	1.05875	4.61746e-13	2.28768e-11	up-regulated
POPTR_0013s00580	GO:0005575-cellular_component;GO:0003674-molecular_function;GO:0008150-biological_process;	POPTRDRAFT_823560	Predicted protein [Source:UniProtKB/TrEMBL;Acc:B9I6M7]	chr13:273129-277228	79.4645	38.1374	1.0591	0.00168795	0.0205017	up-regulated
POPTR_0010s12680	GO:0016820-hydrolase activity, acting on acid anhydrides, catalyzing transmembrane movement of substances;GO:0015992-proton transport;GO:0046933-hydrogen ion transporting ATP synthase activity, rotational mechanism;GO:0046034-ATP metabolic process;GO:0033178-proton-transporting two-sector ATPase complex, catalytic domain;GO:0015986-ATP synthesis coupled proton transport;GO:0046961-proton-transpor…	PTRATPB_1	Putative uncharacterized protein [source:UniProtKB/TrEMBL;Acc:A9PIH5_POPTR]	chr10:12673791-12677412	109.16	52.3072	1.06136	0.000151777	0.00243117	up-regulated
POPTR_0001s11010	GO:0005575-cellular_component;GO:0003674-molecular_function;GO:0008150-biological_process;	-	Putative uncharacterized protein [source:UniProtKB/TrEMBL;Acc:A9PH13_POPTR]	chr1:8537792-8540897	66.124	31.6212	1.06428	0.00330983	0.0359697	up-regulated
POPTR_0006s11200	GO:0005575-cellular_component;GO:0003674-molecular_function;GO:0008150-biological_process;	-	Putative uncharacterized protein [source:UniProtKB/TrEMBL;Acc:A9PBE4_POPTR]	chr6:8509700-8511330	387.668	185.302	1.06494	4.46128e-13	2.22064e-11	up-regulated
POPTR_0003s06540	GO:0005575-cellular_component;GO:0003674-molecular_function;GO:0008150-biological_process;	-	Putative uncharacterized protein [source:UniProtKB/TrEMBL;Acc:A9P9H1_POPTR]	chr3:8030286-8032775	86.063	41.0858	1.06675	0.000763353	0.0102194	up-regulated
POPTR_0003s16030	GO:0005975-carbohydrate metabolic process;	POPTRDRAFT_646955	Predicted protein [Source:UniProtKB/TrEMBL;Acc:B9GZ15]	chr3:15654056-15657021	1995.18	950.013	1.0705	9.28304e-62	2.55732e-59	up-regulated
POPTR_0015s07100	GO:0005575-cellular_component;GO:0003674-molecular_function;GO:0008150-biological_process;	POPTRDRAFT_827930	Predicted protein [Source:UniProtKB/TrEMBL;Acc:A9P983]	chr15:8227424-8230584	142.988	67.9265	1.07385	1.21199e-05	0.000244664	up-regulated
POPTR_0012s12000	GO:0016021-integral to membrane;GO:0016192-vesicle-mediated transport;	POPTRDRAFT_746680	Predicted protein [Source:UniProtKB/TrEMBL;Acc:A9P970]	chr12:12338852-12341590	351.242	166.743	1.07484	2.66119e-12	1.23427e-10	up-regulated
POPTR_0018s12580	GO:0005543-phospholipid binding;	POPTRDRAFT_909996	Predicted protein [Source:UniProtKB/TrEMBL;Acc:B9IMT9]	chr18:13129476-13135617	102.829	48.7531	1.07668	0.000174861	0.00276216	up-regulated
POPTR_0004s16740	GO:0006508-proteolysis;GO:0008234-cysteine-type peptidase activity;	POPTRDRAFT_648662	Predicted protein [Source:UniProtKB/TrEMBL;Acc:B9H0V6]	chr4:17114109-17116441	195.487	92.6826	1.0767	2.41462e-07	6.39815e-06	up-regulated
POPTR_0009s06690	GO:0005575-cellular_component;GO:0003674-molecular_function;GO:0008150-biological_process;	-	-	chr9:6425441-6429287	76.9784	36.3906	1.08089	0.00138661	0.0172851	up-regulated
POPTR_0010s14720	GO:0016773-phosphotransferase activity, alcohol group as acceptor;	POPTRDRAFT_659020	Predicted protein [Source:UniProtKB/TrEMBL;Acc:B9HWU0]	chr10:14230629-14233840	129.028	60.9494	1.082	1.72065e-05	0.000335479	up-regulated
POPTR_0001s21530	GO:0009269-response to desiccation;	XM_002298156.1	predicted protein, mRNA [source:RefSeq DNA_predicted;Acc:XM_002298156.1]	chr1:20047097-20047936	57.0038	26.8992	1.08349	0.0045035	0.046786	up-regulated
POPTR_0014s01590	GO:0008270-zinc ion binding;	LIM2	LIM transcription factorPredicted protein [source:UniProtKB/TrEMBL;Acc:B9IBQ9_POPTR]	chr14:1494754-1496745	277.741	131.028	1.08387	6.40889e-10	2.32995e-08	up-regulated
POPTR_0001s09780	GO:0005575-cellular_component;GO:0003674-molecular_function;GO:0008150-biological_process;	-	Putative uncharacterized protein [source:UniProtKB/TrEMBL;Acc:A9PAF5_POPTR]	chr1:7522436-7523283	666.005	312.802	1.09028	1.48543e-22	1.42548e-20	up-regulated
POPTR_0001s14260	GO:0055114-oxidation-reduction process;GO:0016491-oxidoreductase activity;	-	Putative uncharacterized protein [source:UniProtKB/TrEMBL;Acc:A9PDE6_POPTR]	chr1:11209180-11212676	76.888	36.0607	1.09233	0.00138661	0.0172851	up-regulated
POPTR_0005s16350	GO:0005575-cellular_component;GO:0003674-molecular_function;GO:0008150-biological_process;	POPTRDRAFT_559165	Predicted protein [Source:UniProtKB/TrEMBL;Acc:B9H784]	chr5:13061048-13061419	128.6	60.1626	1.09595	2.26882e-05	0.00043182	up-regulated
POPTR_0010s06430	#N/A	-	-	chr10:7802954-7803314	59.8673	27.9919	1.09676	0.00377211	0.0403149	up-regulated
POPTR_0016s05310	GO:0008270-zinc ion binding;GO:0005622-intracellular;	POPTRDRAFT_777162	Predicted protein [Source:UniProtKB/TrEMBL;Acc:B9II50]	chr16:3250146-3252602	62.3	29.0482	1.10078	0.00355429	0.0382299	up-regulated
POPTR_0001s11440	GO:0016021-integral to membrane;	POPTRDRAFT_797267	Predicted protein [Source:UniProtKB/TrEMBL;Acc:B9GK68]	chr1:8901619-8903239	66.8836	31.1643	1.10176	0.00330983	0.0359697	up-regulated
POPTR_0009s15280	GO:0003824-catalytic activity;GO:0044237-cellular metabolic process;GO:0050662-coenzyme binding;	POPTRDRAFT_649062	Predicted protein [Source:UniProtKB/TrEMBL;Acc:B9HQK2]	chr9:11860497-11863454	115.266	53.6094	1.10441	4.23925e-05	0.000761065	up-regulated
POPTR_0009s02660	GO:0005575-cellular_component;GO:0003674-molecular_function;GO:0008150-biological_process;	POPTRDRAFT_576061	Predicted protein [Source:UniProtKB/TrEMBL;Acc:A9P8A2]	chr9:3423442-3427088	348.491	161.953	1.10555	8.89348e-13	4.33232e-11	up-regulated
POPTR_0006s02990	GO:0006139-nucleobase, nucleoside, nucleotide and nucleic acid metabolic process;GO:0008408-3'-5' exonuclease activity;GO:0003676-nucleic acid binding;GO:0005622-intracellular;	POPTRDRAFT_560317	Predicted protein [Source:UniProtKB/TrEMBL;Acc:B9HDT1]	chr6:1889877-1890774	76.6182	35.4747	1.1109	0.000933803	0.0123232	up-regulated
POPTR_0006s23880	GO:0003824-catalytic activity;	POPTRDRAFT_717791	Predicted protein [Source:UniProtKB/TrEMBL;Acc:B9HD20]	chr6:22604625-22608457	61.0771	28.1611	1.11693	0.00316925	0.0348149	up-regulated
POPTR_0006s09380	GO:0006950-response to stress;	POPTRDRAFT_831910	Predicted protein [Source:UniProtKB/TrEMBL;Acc:A9PE15]	chr6:6891581-6892743	68.4154	31.4545	1.12105	0.00186828	0.0223564	up-regulated
POPTR_0009s03330	GO:0003779-actin binding;GO:0005622-intracellular;	ADF5	Actin depolymerizing factor 5 [source:UniProtKB/TrEMBL;Acc:A9PI61_POPTR]	chr9:3991837-3993641	491.694	225.779	1.12285	8.20628e-18	5.93303e-16	up-regulated
POPTR_0011s06970	#N/A	XM_002317360.1	predicted protein, mRNA [source:RefSeq DNA_predicted;Acc:XM_002317360.1]	chr11:7711005-7711440	76.4503	35.0198	1.12635	0.000933803	0.0123232	up-regulated
POPTR_0009s02740	GO:0004869-cysteine-type endopeptidase inhibitor activity;	POPTRDRAFT_876970	Predicted protein [Source:UniProtKB/TrEMBL;Acc:B9HPT3]	chr9:3487754-3490344	74.0653	33.8897	1.12795	0.000732422	0.00986316	up-regulated
POPTR_0015s11160	GO:0046872-metal ion binding;GO:0030001-metal ion transport;	POPTRDRAFT_252781	Predicted protein [Source:UniProtKB/TrEMBL;Acc:B9IFE7]	chr15:11804609-11806946	78.9141	36.0671	1.1296	0.00104673	0.0136527	up-regulated
POPTR_0009s00610	#N/A	-	-	chr9:664083-664519	376.582	171.882	1.13155	3.23768e-14	1.78078e-12	up-regulated
POPTR_0010s15410	GO:0006950-response to stress;	POPTRDRAFT_833661	Predicted protein [Source:UniProtKB/TrEMBL;Acc:A9PIB2]	chr10:14667755-14669865	173.205	78.9001	1.13438	2.69281e-07	7.10583e-06	up-regulated
POPTR_0011s15390	GO:0005575-cellular_component;GO:0003674-molecular_function;GO:0008150-biological_process;	POPTRDRAFT_823107	Predicted protein [Source:UniProtKB/TrEMBL;Acc:B9I0R1]	chr11:17486838-17487751	58.4448	26.6168	1.13474	0.00335453	0.0363012	up-regulated
POPTR_0002s12130	GO:0004252-serine-type endopeptidase activity;GO:0043086-negative regulation of catalytic activity;GO:0042802-identical protein binding;GO:0006508-proteolysis;	-	Putative uncharacterized protein [source:UniProtKB/TrEMBL;Acc:A9PB67_POPTR]	chr2:9002030-9004755	98.6792	44.8508	1.13761	0.000110043	0.00181732	up-regulated
POPTR_0005s04730	GO:0004497-monooxygenase activity;GO:0020037-heme binding;GO:0009055-electron carrier activity;	CYP706C5	Cytochrome P450 [source:UniProtKB/TrEMBL;Acc:B9MZK4_POPTR]	chr5:3174624-3177998	79.8663	36.2937	1.13787	0.000785528	0.0105031	up-regulated
POPTR_0006s01320	GO:0005575-cellular_component;GO:0003674-molecular_function;GO:0008150-biological_process;	-	Putative uncharacterized protein [source:UniProtKB/TrEMBL;Acc:A9P8H5_POPTR]	chr6:767592-769475	2841.05	1282.82	1.14711	1.06149e-99	4.98836e-97	up-regulated
POPTR_0012s13510	GO:0020037-heme binding;	POPTRDRAFT_662371	Predicted protein [Source:UniProtKB/TrEMBL;Acc:B9I4C2]	chr12:13637264-13639618	155.433	70.1637	1.1475	1.02166e-06	2.48085e-05	up-regulated
POPTR_0004s17950	GO:0003779-actin binding;GO:0005622-intracellular;	-	Putative uncharacterized protein [source:UniProtKB/TrEMBL;Acc:A9P825_POPTR]	chr4:17988940-17990258	68.9907	31.1308	1.14806	0.00186828	0.0223564	up-regulated
POPTR_0014s06370	GO:0005575-cellular_component;GO:0003674-molecular_function;GO:0008150-biological_process;	-	-	chr14:4849194-4850861	72.3494	32.6364	1.1485	0.000870067	0.0115417	up-regulated
POPTR_0019s00770	GO:0006952-defense response;	POPTRDRAFT_738163	Predicted protein [Source:UniProtKB/TrEMBL;Acc:A9P9H5]	chr19:510474-511439	292.82	132.058	1.14884	1.99132e-11	8.50732e-10	up-regulated
POPTR_0004s16080	GO:0007264-small GTPase mediated signal transduction;GO:0005622-intracellular;GO:0005525-GTP binding;	POPTRDRAFT_712938	Predicted protein [Source:UniProtKB/TrEMBL;Acc:A9P8Q6]	chr4:16528637-16531348	56.6262	25.4926	1.15139	0.00401214	0.0423491	up-regulated
POPTR_0018s04840	GO:0003779-actin binding;GO:0007010-cytoskeleton organization;GO:0015629-actin cytoskeleton;	POPTRDRAFT_668776	Predicted protein [Source:UniProtKB/TrEMBL;Acc:A9P8K3]	chr18:4216266-4218346	665.683	299.453	1.15251	9.17906e-25	9.58581e-23	up-regulated
POPTR_0002s09730	GO:0003913-DNA photolyase activity;GO:0006281-DNA repair;	POPTRDRAFT_830225	Predicted protein [Source:UniProtKB/TrEMBL;Acc:B9GUW2]	chr2:6972895-6977306	62.5805	28.0387	1.15829	0.00236759	0.0271372	up-regulated	GO:0007010
POPTR_0007s12430	GO:0016787-hydrolase activity;GO:0009987-cellular process;	POPTRDRAFT_563106	Predicted protein [Source:UniProtKB/TrEMBL;Acc:B9HEP1]	chr7:12731108-12737962	123.358	55.2693	1.1583	1.27114e-05	0.000255476	up-regulated
POPTR_0006s06180	GO:0016020-membrane;GO:0015992-proton transport;GO:0009678-hydrogen-translocating pyrophosphatase activity;GO:0004427-inorganic diphosphatase activity;	-	Putative uncharacterized protein [source:UniProtKB/TrEMBL;Acc:A9PEV1_POPTR]	chr6:4392733-4397870	117.431	52.5137	1.16105	1.58462e-05	0.000312581	up-regulated
POPTR_0010s16330	GO:0006730-one-carbon metabolic process;GO:0004478-methionine adenosyltransferase activity;GO:0005524-ATP binding;	ADOMET3	S-adenosylmethionine synthetase 3 [source:UniProtKB/TrEMBL;Acc:B9HXH1_POPTR]	chr10:15294178-15296413	194.055	86.3635	1.16797	2.22226e-08	6.74401e-07	up-regulated
POPTR_0015s15370	GO:0005575-cellular_component;GO:0003674-molecular_function;GO:0008150-biological_process;	POPTRDRAFT_575616	Predicted protein [Source:UniProtKB/TrEMBL;Acc:B9ICN7]	chr15:14671592-14674344	69.4553	30.9048	1.16825	0.00091637	0.0121056	up-regulated
POPTR_0008s20220	GO:0000160-two-component signal transduction system (phosphorelay);GO:0004871-signal transducer activity;	POPTRDRAFT_565276	Histidine phosphotransfer protein [Source:UniProtKB/TrEMBL;Acc:B9HM90]	chr8:14002594-14004301	151.812	67.4585	1.17021	9.43251e-07	2.30447e-05	up-regulated
POPTR_0003s21380	GO:0005575-cellular_component;GO:0003674-molecular_function;GO:0008150-biological_process;	POPTRDRAFT_817678	Predicted protein [Source:UniProtKB/TrEMBL;Acc:B9GY97]	chr3:19562748-19564428	198.817	88.2814	1.17126	1.60825e-08	5.00907e-07	up-regulated
POPTR_0008s22460	GO:0007017-microtubule-based process;GO:0005875-microtubule associated complex;GO:0003777-microtubule motor activity;	XM_002328591.1	predicted protein, mRNA [source:RefSeq DNA_predicted;Acc:XM_002328591.1]	chr8:16979154-16979684	132.124	58.5863	1.17326	3.20632e-06	7.10548e-05	up-regulated
POPTR_0001s27480	GO:0005575-cellular_component;GO:0003674-molecular_function;GO:0008150-biological_process;	POPTRDRAFT_815411	Predicted protein [Source:UniProtKB/TrEMBL;Acc:B9GFF3]	chr1:26387520-26390971	149.233	66.1435	1.1739	1.11902e-06	2.70291e-05	up-regulated
POPTR_0001s18410	GO:0005575-cellular_component;GO:0003674-molecular_function;GO:0008150-biological_process;	POPTRDRAFT_640861	Predicted protein [Source:UniProtKB/TrEMBL;Acc:B9GG32]	chr1:15469188-15472905	56.6068	25.0155	1.17815	0.00401214	0.0423491	up-regulated
POPTR_0007s13890	GO:0015986-ATP synthesis coupled proton transport;GO:0015078-hydrogen ion transmembrane transporter activity;GO:0033177-proton-transporting two-sector ATPase complex, proton-transporting domain;	-	Putative uncharacterized protein [source:UniProtKB/TrEMBL;Acc:A9PBP4_POPTR]	chr7:13894149-13896504	68.4024	30.2087	1.17908	0.00123938	0.0155866	up-regulated
POPTR_0008s08830	GO:0005575-cellular_component;GO:0003674-molecular_function;GO:0008150-biological_process;	POPTRDRAFT_720740	Predicted protein [Source:UniProtKB/TrEMBL;Acc:B9HI88]	chr8:5481689-5484386	118.594	52.3058	1.18099	1.18172e-05	0.000239007	up-regulated
POPTR_0006s27050	GO:0005575-cellular_component;GO:0003674-molecular_function;GO:0008150-biological_process;	POPTRDRAFT_1081611	Predicted protein [Source:UniProtKB/TrEMBL;Acc:B9HA56]	chr6:25064560-25069258	151.827	66.8339	1.18378	6.19793e-07	1.54735e-05	up-regulated
POPTR_0012s03170	GO:0020037-heme binding;	-	Putative uncharacterized protein [source:UniProtKB/TrEMBL;Acc:A9P959_POPTR]	chr12:2516063-2518159	100.816	44.3705	1.18405	6.1077e-05	0.00106075	up-regulated
POPTR_0018s03590	GO:0005575-cellular_component;GO:0003674-molecular_function;GO:0008150-biological_process;	POPTRDRAFT_825819	Predicted protein [Source:UniProtKB/TrEMBL;Acc:B9ILF7]	chr18:3102370-3104385	56.6001	24.8707	1.18636	0.00261633	0.029648	up-regulated
POPTR_0008s22260	GO:0007018-microtubule-based movement;GO:0005524-ATP binding;GO:0003777-microtubule motor activity;	-	-	chr8:16661363-16668373	59.6779	26.1789	1.18879	0.00248685	0.0283012	up-regulated
POPTR_0002s09610	GO:0005544-calcium-dependent phospholipid binding;GO:0005509-calcium ion binding;	POPTRDRAFT_643752	Predicted protein [Source:UniProtKB/TrEMBL;Acc:A9PA39]	chr2:6883362-6885872	363.551	159.268	1.1907	7.50624e-15	4.43382e-13	up-regulated
POPTR_0013s01620	GO:0016787-hydrolase activity;	POPTRDRAFT_894563	Predicted protein [Source:UniProtKB/TrEMBL;Acc:B9I7C9]	chr13:915978-919384	74.1301	32.4568	1.19154	0.000476625	0.00673492	up-regulated
POPTR_0010s07400	GO:0016020-membrane;GO:0006810-transport;GO:0008519-ammonium transmembrane transporter activity;	PTRAMT1-1	Ammonium transporter [source:UniProtKB/TrEMBL;Acc:B9HSW3_POPTR]	chr10:8458594-8460452	81.4723	35.5656	1.19583	0.000286862	0.004322	up-regulated
POPTR_0013s03790	GO:0003824-catalytic activity;GO:0044237-cellular metabolic process;GO:0050662-coenzyme binding;	POPTRDRAFT_823669	Predicted protein [Source:UniProtKB/TrEMBL;Acc:B9I5F2]	chr13:2446340-2449581	57.7237	25.1448	1.1989	0.00296964	0.0328821	up-regulated
POPTR_0015s07710	GO:0016820-hydrolase activity, acting on acid anhydrides, catalyzing transmembrane movement of substances;GO:0006812-cation transport;GO:0016020-membrane;GO:0003824-catalytic activity;GO:0008152-metabolic process;GO:0015662-ATPase activity, coupled to transmembrane movement of ions, phosphorylative mechanism;GO:0006754-ATP biosynthetic process;GO:0005524-ATP binding;	-	-	chr15:8998619-9004461	212.416	92.3106	1.20232	1.89741e-09	6.64843e-08	up-regulated
POPTR_0008s20300	GO:0008113-peptide-methionine-(S)-S-oxide reductase activity;GO:0055114-oxidation-reduction process;	PTRMSRB3	Methionine sulfoxide reductase type [source:UniProtKB/TrEMBL;Acc:B9HM98_POPTR]	chr8:14053157-14054084	70.1413	30.2125	1.21512	0.000674792	0.00915265	up-regulated
POPTR_0014s06380	GO:0005575-cellular_component;GO:0003674-molecular_function;GO:0008150-biological_process;	-	-	chr14:4851499-4853025	74.6007	32.082	1.21743	0.000476625	0.00673492	up-regulated
POPTR_0001s24330	GO:0003779-actin binding;GO:0005622-intracellular;	-	-	chr1:23643442-23645358	96.2289	41.2887	1.22072	5.59725e-05	0.000986573	up-regulated
POPTR_0012s03180	GO:0005575-cellular_component;GO:0003674-molecular_function;GO:0008150-biological_process;	POPTRDRAFT_422445	Oligopeptide transporter OPT family [Source:UniProtKB/TrEMBL;Acc:B9I246]	chr12:2521435-2525640	72.9768	31.2933	1.22158	0.000566188	0.0078837	up-regulated
POPTR_0010s22950	GO:0005215-transporter activity;GO:0016020-membrane;GO:0006810-transport;	POPTRDRAFT_567607	Aquaporin, MIP family, PIP subfamily [Source:UniProtKB/TrEMBL;Acc:A9P7U3]	chr10:19653001-19656217	239.781	102.776	1.22221	8.18584e-11	3.26168e-09	up-regulated
POPTR_0002s03860	GO:0005575-cellular_component;GO:0003674-molecular_function;GO:0008150-biological_process;	POPTRDRAFT_412071	Predicted protein [Source:UniProtKB/TrEMBL;Acc:B9GS06]	chr2:2416770-2418411	483.083	207.057	1.22224	2.6723e-20	2.24136e-18	up-regulated
POPTR_0012s00610	GO:0009269-response to desiccation;	POPTRDRAFT_661635	Predicted protein [Source:UniProtKB/TrEMBL;Acc:B9I295]	chr12:301753-303239	58.0635	24.8721	1.2231	0.00139418	0.0173626	up-regulated
POPTR_0004s07320	GO:0051287-NAD binding;GO:0000287-magnesium ion binding;GO:0055114-oxidation-reduction process;GO:0016616-oxidoreductase activity, acting on the CH-OH group of donors, NAD or NADP as acceptor;	POPTRDRAFT_648243	Isocitrate dehydrogenase [NADP] [Source:UniProtKB/TrEMBL;Acc:B9H3K3]	chr4:6048460-6052859	60.8466	26.0591	1.22339	0.00183513	0.0221213	up-regulated
POPTR_0008s10340	GO:0005575-cellular_component;GO:0003674-molecular_function;GO:0008150-biological_process;	POPTRDRAFT_656629	Predicted protein [Source:UniProtKB/TrEMBL;Acc:B9HIM3]	chr8:6479559-6480362	119.244	51.0072	1.22514	5.66668e-06	0.000121046	up-regulated
POPTR_0002s10880	GO:0005634-nucleus;GO:0045449-regulation of transcription, DNA-dependent;	POPTRDRAFT_830259	Predicted protein [Source:UniProtKB/TrEMBL;Acc:A9PFN4]	chr2:7922773-7927729	373.43	158.976	1.23203	2.44513e-16	1.58171e-14	up-regulated
POPTR_0006s06250	GO:0016787-hydrolase activity;	POPTRDRAFT_1117139	Predicted protein [Source:UniProtKB/TrEMBL;Acc:B9N717]	chr6:4445688-4453260	50.2037	21.3691	1.23227	0.00324926	0.0356325	up-regulated
POPTR_0012s01250	GO:0019787-small conjugating protein ligase activity;GO:0043687-post-translational protein modification;GO:0051246-regulation of protein metabolic process;	-	Putative uncharacterized protein [source:UniProtKB/TrEMBL;Acc:A9P9W1_POPTR]	chr12:867269-870540	291.223	123.956	1.2323	4.35425e-13	2.17074e-11	up-regulated
POPTR_0007s14890	GO:0005575-cellular_component;GO:0003674-molecular_function;GO:0008150-biological_process;	-	-	chr7:14585672-14587177	58.1522	24.745	1.2327	0.00139418	0.0173626	up-regulated
POPTR_0013s13460	GO:0006952-defense response;GO:0009607-response to biotic stimulus;	POPTRDRAFT_828167	Predicted protein [Source:UniProtKB/TrEMBL;Acc:B9N5V2]	chr13:13928082-13928956	75.5673	32.0963	1.23536	0.000350829	0.00515215	up-regulated
POPTR_0003s04200	GO:0006886-intracellular protein transport;GO:0030117-membrane coat;GO:0016192-vesicle-mediated transport;GO:0005515-protein binding;	POPTRDRAFT_740965	Predicted protein [Source:UniProtKB/TrEMBL;Acc:A9PBF0]	chr3:4916282-4920752	69.425	29.3518	1.24201	0.000590859	0.00819154	up-regulated
POPTR_0003s07110	GO:0005575-cellular_component;GO:0003674-molecular_function;GO:0008150-biological_process;	POPTRDRAFT_817154	Predicted protein [Source:UniProtKB/TrEMBL;Acc:B9GY05]	chr3:8710603-8714911	72.6176	30.6903	1.24254	0.000361628	0.00526718	up-regulated
POPTR_0001s15410	GO:0016787-hydrolase activity;	POPTRDRAFT_1109724	Predicted protein [Source:UniProtKB/TrEMBL;Acc:B9MUS8]	chr1:12248951-12252996	57.7012	24.3693	1.24354	0.00191441	0.0228101	up-regulated
POPTR_0001s04570	GO:0005575-cellular_component;GO:0003674-molecular_function;GO:0008150-biological_process;	POPTRDRAFT_750473	Predicted protein [Source:UniProtKB/TrEMBL;Acc:B9GLH9]	chr1:3566894-3569205	77.0842	32.5437	1.24406	0.000188089	0.00294347	up-regulated
POPTR_0007s12440	GO:0016491-oxidoreductase activity;GO:0010181-FMN binding;	POPTRDRAFT_655259	Predicted protein [Source:UniProtKB/TrEMBL;Acc:B9HET4]	chr7:12742126-12744265	52.6471	22.1032	1.2521	0.0027453	0.030934	up-regulated
POPTR_0004s17610	GO:0003755-peptidyl-prolyl cis-trans isomerase activity;	POPTRDRAFT_813818	Predicted protein [Source:UniProtKB/TrEMBL;Acc:A9P8L4]	chr4:17743392-17744299	726.415	304.852	1.25268	2.88772e-31	3.92681e-29	up-regulated
POPTR_0001s47590	GO:0016020-membrane;GO:0009522-photosystem I;GO:0015979-photosynthesis;	POPTRDRAFT_550669	Putative uncharacterized protein [Source:UniProtKB/TrEMBL;Acc:A9PHN7]	chr1:47717990-47718946	49.1743	20.6044	1.25495	0.00279679	0.0314588	up-regulated
POPTR_0008s03980	GO:0005575-cellular_component;GO:0003674-molecular_function;GO:0008150-biological_process;	N21L10	Mtn21-like protein [source:UniProtKB/TrEMBL;Acc:B9HLL5_POPTR]	chr8:2194898-2196201	58.4354	24.4109	1.25932	0.00139418	0.0173626	up-regulated
POPTR_0019s11560	GO:0005575-cellular_component;GO:0003674-molecular_function;GO:0008150-biological_process;	POPTRDRAFT_249755	Sucrose proton symporter [Source:UniProtKB/TrEMBL;Acc:B9IQL2]	chr19:12830185-12834027	158.343	65.9914	1.2627	4.66708e-08	1.36327e-06	up-regulated
POPTR_0001s24570	GO:0005575-cellular_component;GO:0003674-molecular_function;GO:0008150-biological_process;	-	Putative uncharacterized protein [source:UniProtKB/TrEMBL;Acc:A9PGF7_POPTR]	chr1:23826461-23829796	169.746	70.6922	1.26375	2.06713e-08	6.32126e-07	up-regulated
POPTR_0004s08460	GO:0007264-small GTPase mediated signal transduction;GO:0005622-intracellular;GO:0005525-GTP binding;	POPTRDRAFT_857422	Predicted protein [Source:UniProtKB/TrEMBL;Acc:B9H3B2]	chr4:6998198-7002045	48.4072	20.1242	1.26629	0.00385886	0.0411595	up-regulated
POPTR_0019s12020	GO:0005575-cellular_component;GO:0003674-molecular_function;GO:0008150-biological_process;	POPTRDRAFT_836129	Predicted protein [Source:UniProtKB/TrEMBL;Acc:B9IQQ0]	chr19:13186637-13187947	51.4433	21.3681	1.26752	0.00236197	0.0271118	up-regulated
POPTR_0010s21420	GO:0003824-catalytic activity;GO:0044237-cellular metabolic process;GO:0050662-coenzyme binding;	POPTRDRAFT_706198	Predicted protein [Source:UniProtKB/TrEMBL;Acc:A9P814]	chr10:18706430-18710370	101.156	41.9722	1.26908	1.16483e-05	0.00023574	up-regulated
POPTR_0006s04870	GO:0003779-actin binding;GO:0007010-cytoskeleton organization;	-	-	chr6:3393244-3402643	45.3745	18.8264	1.26912	0.00396382	0.0421244	up-regulated
POPTR_0006s24340	GO:0045454-cell redox homeostasis;GO:0015035-protein disulfide oxidoreductase activity;GO:0009055-electron carrier activity;	PTRGRX10	Putative uncharacterized protein [source:UniProtKB/TrEMBL;Acc:A9PAJ8_POPTR]	chr6:22976661-22977589	319.784	132.634	1.26965	8.76878e-15	5.12276e-13	up-regulated	GO:0007010
POPTR_0010s11830	GO:0005575-cellular_component;GO:0003674-molecular_function;GO:0008150-biological_process;	POPTRDRAFT_726821	Predicted protein [Source:UniProtKB/TrEMBL;Acc:A9PCI7]	chr10:11973743-11974424	107.306	44.4703	1.27082	7.15408e-06	0.000151101	up-regulated
POPTR_0016s05240	GO:0006468-protein phosphorylation;GO:0004713-protein tyrosine kinase activity;GO:0005524-ATP binding;	POPTRDRAFT_255732	Predicted protein [Source:UniProtKB/TrEMBL;Acc:B9II46]	chr16:3190587-3195575	72.2101	29.868	1.2736	0.000226551	0.00348563	up-regulated
POPTR_0003s14200	GO:0006355-regulation of transcription, DNA-dependent;GO:0005634-nucleus;GO:0009725-response to hormone stimulus;GO:0003677-DNA binding;	POPTRDRAFT_414037	Predicted protein [Source:UniProtKB/TrEMBL;Acc:B9GXS6]	chr3:14331420-14335391	92.5253	38.0319	1.28264	3.64641e-05	0.000666617	up-regulated
POPTR_0021s00620	GO:0005575-cellular_component;GO:0003674-molecular_function;GO:0008150-biological_process;	POPTRDRAFT_822734	Predicted protein [Source:UniProtKB/TrEMBL;Acc:B9HZ47]	scaffold_21:315671-318126	66.5688	27.3157	1.28512	0.000442794	0.00630005	up-regulated
POPTR_0001s06980	GO:0016020-membrane;	POPTRDRAFT_1065707	Predicted protein [Source:UniProtKB/TrEMBL;Acc:B9GLW7]	chr1:5334064-5336530	399.883	163.973	1.28612	1.07946e-18	8.45472e-17	up-regulated
POPTR_0017s11310	GO:0045454-cell redox homeostasis;	PTRTRXH2	Thioredoxin h [source:UniProtKB/TrEMBL;Acc:B9IJS4_POPTR]	chr17:11068086-11068959	87.2834	35.761	1.28732	4.34286e-05	0.000778353	up-regulated
POPTR_0015s06930	GO:0006071-glycerol metabolic process;GO:0008889-glycerophosphodiester phosphodiesterase activity;	-	-	chr15:7957515-7960813	56.0897	22.969	1.28805	0.00103583	0.0135272	up-regulated
POPTR_0010s12940	GO:0003824-catalytic activity;GO:0016020-membrane;	POPTRDRAFT_769594	Predicted protein [Source:UniProtKB/TrEMBL;Acc:B9HWC7]	chr10:12858615-12861677	85.2652	34.8934	1.289	5.15135e-05	0.000914537	up-regulated
POPTR_0009s08290	GO:0005575-cellular_component;GO:0003674-molecular_function;GO:0008150-biological_process;	-	Putative uncharacterized protein [source:UniProtKB/TrEMBL;Acc:A9PEL8_POPTR]	chr9:7630644-7632724	43.0824	17.6302	1.28905	0.0047461	0.0488615	up-regulated
POPTR_0012s08330	GO:0005506-iron ion binding;GO:0051536-iron-sulfur cluster binding;GO:0016226-iron-sulfur cluster assembly;	POPTRDRAFT_834330	Predicted protein [Source:UniProtKB/TrEMBL;Acc:A9PDY0]	chr12:9408653-9409242	163.952	67.072	1.28949	2.48767e-08	7.47142e-07	up-regulated
POPTR_0001s44100	GO:0006468-protein phosphorylation;GO:0004713-protein tyrosine kinase activity;GO:0005524-ATP binding;	POPTRDRAFT_242451	Predicted protein [Source:UniProtKB/TrEMBL;Acc:B9I7E2]	chr1:44575528-44580451	88.7054	36.2833	1.28972	5.06319e-05	0.000900386	up-regulated
POPTR_0005s25540	GO:0006508-proteolysis;GO:0008234-cysteine-type peptidase activity;	POPTRDRAFT_652004	Predicted protein [Source:UniProtKB/TrEMBL;Acc:A9P971]	chr5:23773212-23775206	534.693	218.578	1.29056	1.58836e-24	1.64798e-22	up-regulated
POPTR_0016s01720	GO:0005575-cellular_component;GO:0003674-molecular_function;GO:0008150-biological_process;	POPTRDRAFT_254832	Predicted protein [Source:UniProtKB/TrEMBL;Acc:B9IH98]	chr16:777228-779261	183.609	75.0283	1.29113	3.58668e-09	1.21031e-07	up-regulated
POPTR_0014s14370	GO:0004568-chitinase activity;GO:0006032-chitin catabolic process;GO:0016998-cell wall macromolecule catabolic process;	CHI	Putative uncharacterized protein [source:UniProtKB/TrEMBL;Acc:A9PHL3_POPTR]	chr14:10522148-10524416	414.566	168.652	1.29755	1.38682e-19	1.13054e-17	up-regulated
POPTR_0015s08380	GO:0005215-transporter activity;GO:0016020-membrane;GO:0006810-transport;	-	Putative uncharacterized protein [source:UniProtKB/TrEMBL;Acc:A9PA52_POPTR]	chr15:9630764-9636962	156.859	63.6001	1.30237	3.4334e-08	1.01403e-06	up-regulated
POPTR_0001s13380	GO:0045449-regulation of transcription, DNA-dependent;GO:0003677-DNA binding;	NAC053	NAC domain protein, IPR003441 [source:UniProtKB/TrEMBL;Acc:B9GMQ3_POPTR]	chr1:10464672-10466465	64.8145	26.2587	1.30352	0.000521193	0.00729853	up-regulated
POPTR_0009s12280	GO:0005575-cellular_component;GO:0003674-molecular_function;GO:0008150-biological_process;	POPTRDRAFT_821161	Predicted protein [Source:UniProtKB/TrEMBL;Acc:B9HRJ8]	chr9:10055289-10057022	47.2257	19.1317	1.30361	0.00332339	0.0360925	up-regulated
POPTR_0010s13840	GO:0005575-cellular_component;GO:0003674-molecular_function;GO:0008150-biological_process;	PTRLHT3	Lysine/histidine transporter [source:UniProtKB/TrEMBL;Acc:B9HWL0_POPTR]	chr10:13557420-13561132	133.91	54.1802	1.30543	3.85495e-07	9.90263e-06	up-regulated
POPTR_0001s44610	GO:0016020-membrane;	POPTRDRAFT_571511	Predicted protein [Source:UniProtKB/TrEMBL;Acc:B9I7M3]	chr1:45076710-45080198	83.4676	33.7175	1.30772	6.13281e-05	0.00106395	up-regulated
POPTR_0011s06980	GO:0007264-small GTPase mediated signal transduction;GO:0005622-intracellular;GO:0005525-GTP binding;	POPTRDRAFT_669971	Predicted protein [Source:UniProtKB/TrEMBL;Acc:B9NFT0]	chr11:7714389-7715027	47.9695	19.3631	1.30881	0.00332339	0.0360925	up-regulated
POPTR_0006s24090	GO:0008270-zinc ion binding;GO:0008237-metallopeptidase activity;	POPTRDRAFT_417380	Predicted protein [Source:UniProtKB/TrEMBL;Acc:B9HDB3]	chr6:22771407-22781281	99.7943	40.261	1.30957	1.37973e-05	0.000275738	up-regulated
POPTR_0006s03840	GO:0005575-cellular_component;GO:0003674-molecular_function;GO:0008150-biological_process;	POPTRDRAFT_717503	Predicted protein [Source:UniProtKB/TrEMBL;Acc:B9H935]	chr6:2575738-2579484	113.952	45.7873	1.31541	2.31233e-06	5.27429e-05	up-regulated
POPTR_0012s14720	GO:0006915-apoptosis;GO:0005515-protein binding;	POPTRDRAFT_823538	Predicted protein [Source:UniProtKB/TrEMBL;Acc:B9I4N2]	chr12:14506667-14507887	57.9434	23.2309	1.3186	0.00120526	0.0151994	up-regulated
POPTR_0010s22880	GO:0016820-hydrolase activity, acting on acid anhydrides, catalyzing transmembrane movement of substances;GO:0015992-proton transport;GO:0016471-vacuolar proton-transporting V-type ATPase complex;	POPTRDRAFT_822559	Predicted protein [Source:UniProtKB/TrEMBL;Acc:B9HUE7]	chr10:19629021-19631582	46.4099	18.5657	1.32179	0.00283939	0.0319042	up-regulated
POPTR_0004s18450	GO:0005575-cellular_component;GO:0003674-molecular_function;GO:0008150-biological_process;	PTRLAT3	Neutral amino acid transport protein [source:UniProtKB/TrEMBL;Acc:B9H1L3_POPTR]	chr4:18342513-18344943	42.2196	16.8866	1.32203	0.00405935	0.0427416	up-regulated
POPTR_0006s25180	GO:0003779-actin binding;GO:0007010-cytoskeleton organization;GO:0015629-actin cytoskeleton;	POPTRDRAFT_653969	Predicted protein [Source:UniProtKB/TrEMBL;Acc:A9P8N4]	chr6:23606568-23608667	559.548	223.774	1.32222	8.68641e-27	9.98499e-25	up-regulated
POPTR_0005s27390	GO:0005634-nucleus;GO:0003677-DNA binding;	XM_002306945.1	predicted protein, mRNA [source:RefSeq DNA_predicted;Acc:XM_002306945.1]	chr5:25087306-25090284	528.934	210.784	1.32732	1.70501e-25	1.85324e-23	up-regulated	GO:0007010
POPTR_0011s08940	GO:0005575-cellular_component;GO:0003674-molecular_function;GO:0008150-biological_process;	POPTRDRAFT_660608	Predicted protein [Source:UniProtKB/TrEMBL;Acc:B9I155]	chr11:10968632-10971390	166.585	66.3836	1.32736	5.92774e-09	1.96705e-07	up-regulated
POPTR_0002s00650	GO:0003677-DNA binding;	POPTRDRAFT_849353	Predicted protein [Source:UniProtKB/TrEMBL;Acc:B9GPN9]	chr2:288023-292517	50.1331	19.9558	1.32896	0.00121527	0.0153105	up-regulated
POPTR_0009s10000	GO:0005515-protein binding;	POPTRDRAFT_557428	Predicted protein [Source:UniProtKB/TrEMBL;Acc:B9HS48]	chr9:8712016-8713557	65.6431	26.1099	1.33005	0.000376651	0.00546358	up-regulated
POPTR_0003s12860	GO:0016021-integral to membrane;GO:0004190-aspartic-type endopeptidase activity;	POPTRDRAFT_712099	Predicted protein [Source:UniProtKB/TrEMBL;Acc:B9GWS4]	chr3:13302608-13309220	90.7792	36.1017	1.3303	2.6587e-05	0.000498893	up-regulated
POPTR_0007s14280	GO:0005575-cellular_component;GO:0003674-molecular_function;GO:0008150-biological_process;	POPTRDRAFT_1083864	Predicted protein [Source:UniProtKB/TrEMBL;Acc:A9PGB8]	chr7:14114036-14118259	202.82	80.5935	1.33146	1.24655e-10	4.81677e-09	up-regulated
POPTR_0011s00460	GO:0005575-cellular_component;GO:0003674-molecular_function;GO:0008150-biological_process;	POPTRDRAFT_233802	Predicted protein [Source:UniProtKB/TrEMBL;Acc:B9HZL5]	chr11:183699-185107	104.356	41.4492	1.3321	4.39997e-06	9.57151e-05	up-regulated
POPTR_0008s16510	GO:0005575-cellular_component;GO:0003674-molecular_function;GO:0008150-biological_process;	-	Putative uncharacterized protein [source:UniProtKB/TrEMBL;Acc:A9PA62_POPTR]	chr8:11084800-11087037	215.781	85.6945	1.33229	2.95694e-11	1.22876e-09	up-regulated
POPTR_0017s01760	GO:0005575-cellular_component;GO:0003674-molecular_function;GO:0008150-biological_process;	POPTRDRAFT_592848	Predicted protein [Source:UniProtKB/TrEMBL;Acc:B9MWZ5]	chr17:1277058-1278757	412.719	163.823	1.33302	2.34341e-20	1.97068e-18	up-regulated
POPTR_0012s04230	GO:0045454-cell redox homeostasis;GO:0015035-protein disulfide oxidoreductase activity;GO:0009055-electron carrier activity;	POPTRDRAFT_569717	Predicted protein [Source:UniProtKB/TrEMBL;Acc:B9I2C7]	chr12:3466539-3471108	58.5778	23.2435	1.33353	0.000867595	0.0115137	up-regulated
POPTR_0001s03890	GO:0004743-pyruvate kinase activity;GO:0000287-magnesium ion binding;GO:0030955-potassium ion binding;GO:0006096-glycolysis;	POPTRDRAFT_797004	Predicted protein [Source:UniProtKB/TrEMBL;Acc:B9GLB6]	chr1:3121874-3125947	45.2064	17.9336	1.33386	0.00240497	0.0274721	up-regulated
POPTR_0017s10630	GO:0004345-glucose-6-phosphate dehydrogenase activity;GO:0006006-glucose metabolic process;GO:0055114-oxidation-reduction process;	G6PDH2	Predicted protein [source:UniProtKB/TrEMBL;Acc:B9IJK8_POPTR]	chr17:10111402-10117041	40.1856	15.928	1.33511	0.00341443	0.0368309	up-regulated
POPTR_0011s10900	GO:0005575-cellular_component;GO:0003674-molecular_function;GO:0008150-biological_process;	POPTRDRAFT_834085	Predicted protein [Source:UniProtKB/TrEMBL;Acc:B9I1R9]	chr11:13459796-13464341	43.0069	16.9902	1.33987	0.00287047	0.0322138	up-regulated
POPTR_0015s07630	GO:0005575-cellular_component;GO:0003674-molecular_function;GO:0008150-biological_process;	POPTRDRAFT_267391	Predicted protein [Source:UniProtKB/TrEMBL;Acc:B9N497]	chr15:8892391-8894829	57.6751	22.7596	1.34147	0.000740207	0.00995541	up-regulated
POPTR_0010s17980	GO:0006812-cation transport;GO:0016020-membrane;GO:0008324-cation transmembrane transporter activity;	-	-	chr10:16388574-16391606	40.2607	15.8457	1.34528	0.00341443	0.0368309	up-regulated
POPTR_0016s13410	GO:0005575-cellular_component;GO:0003674-molecular_function;GO:0008150-biological_process;	-	Putative uncharacterized protein [source:UniProtKB/TrEMBL;Acc:A9P846_POPTR]	chr16:12589185-12590461	68.5352	26.9725	1.34536	0.000139022	0.00224601	up-regulated
POPTR_0001s07920	GO:0005575-cellular_component;GO:0003674-molecular_function;GO:0008150-biological_process;	POPTRDRAFT_671189	Predicted protein [Source:UniProtKB/TrEMBL;Acc:A9P988]	chr1:6000341-6001025	397.306	156.291	1.34602	6.98969e-20	5.77164e-18	up-regulated
POPTR_0009s11840	GO:0003779-actin binding;GO:0007010-cytoskeleton organization;	POPTRDRAFT_722043	Predicted protein [Source:UniProtKB/TrEMBL;Acc:B9HRN7]	chr9:9748337-9752459	50.8016	19.974	1.34675	0.00121527	0.0153105	up-regulated
POPTR_0010s06620	GO:0008152-metabolic process;GO:0016491-oxidoreductase activity;	POPTRDRAFT_726104	Predicted protein [Source:UniProtKB/TrEMBL;Acc:B9HTB3]	chr10:7908928-7913121	53.8832	21.1628	1.34831	0.00123037	0.0154855	up-regulated	GO:0007010
POPTR_0003s10270	GO:0000062-fatty-acyl-CoA binding;	POPTRDRAFT_711737	Predicted protein [Source:UniProtKB/TrEMBL;Acc:B9GZX2]	chr3:11319894-11321531	65.5556	25.637	1.35449	0.000227688	0.00349977	up-regulated
POPTR_0014s14490	GO:0055114-oxidation-reduction process;GO:0016491-oxidoreductase activity;	-	Putative uncharacterized protein [source:UniProtKB/TrEMBL;Acc:A9PGV9_POPTR]	chr14:10615730-10618703	76.7821	30.011	1.35528	9.9395e-05	0.00166297	up-regulated
POPTR_0001s31470	GO:0008270-zinc ion binding;GO:0055114-oxidation-reduction process;GO:0016491-oxidoreductase activity;	CADL10	Putative uncharacterized protein [source:UniProtKB/TrEMBL;Acc:A9PDU7_POPTR]	chr1:29759292-29763278	144.765	55.8176	1.37492	2.40265e-08	7.24332e-07	up-regulated
POPTR_0013s13090	GO:0005575-cellular_component;GO:0003674-molecular_function;GO:0008150-biological_process;	POPTRDRAFT_582750	Predicted protein [Source:UniProtKB/TrEMBL;Acc:B9N5Y6]	chr13:13669403-13675167	164.106	63.1845	1.37699	2.51569e-09	8.70978e-08	up-regulated
POPTR_0002s07080	GO:0005575-cellular_component;GO:0003674-molecular_function;GO:0008150-biological_process;	-	-	chr2:4812336-4814139	192.829	73.8355	1.38494	7.15081e-11	2.86714e-09	up-regulated
POPTR_0025s00770	GO:0016020-membrane;	POPTRDRAFT_779709	Predicted protein [Source:UniProtKB/TrEMBL;Acc:B9IMT7]	scaffold_25:420940-425512	43.6252	16.6685	1.38804	0.00287047	0.0322138	up-regulated
POPTR_0001s08570	GO:0005575-cellular_component;GO:0003674-molecular_function;GO:0008150-biological_process;	POPTRDRAFT_829499	Predicted protein [Source:UniProtKB/TrEMBL;Acc:A9PCQ6]	chr1:6531179-6532992	55.4206	21.0731	1.39502	0.000884717	0.0117214	up-regulated
POPTR_0005s04590	GO:0046872-metal ion binding;GO:0006801-superoxide metabolic process;GO:0055114-oxidation-reduction process;	SOD	Cu-Zn superoxide dismutasePredicted protein [source:UniProtKB/TrEMBL;Acc:A3FM77_POPTR]	chr5:3085107-3088069	1388.39	527.029	1.39746	3.62959e-70	1.13713e-67	up-regulated
POPTR_0002s10990	GO:0006544-glycine metabolic process;GO:0004372-glycine hydroxymethyltransferase activity;GO:0006563-L-serine metabolic process;	SHMT3	Precursor of transferase serine hydroxymethyltransferase 3 [source:UniProtKB/TrEMBL;Acc:B9GN69_POPTR]	chr2:8011465-8017130	90.1672	34.1179	1.40207	9.71019e-06	0.000199165	up-regulated
POPTR_0007s10690	GO:0045735-nutrient reservoir activity;	POPTRDRAFT_719214	Predicted protein [Source:UniProtKB/TrEMBL;Acc:B9HH90]	chr7:10740290-10742070	39.0964	14.7831	1.40309	0.0028076	0.0315636	up-regulated
POPTR_1315s00200	GO:0006468-protein phosphorylation;GO:0004713-protein tyrosine kinase activity;GO:0005524-ATP binding;	-	-	scaffold_1315:1040-3904	53.6184	20.2592	1.40415	0.000734904	0.00989242	up-regulated
POPTR_0012s07980	GO:0004525-ribonuclease III activity;GO:0003723-RNA binding;GO:0006396-RNA processing;	POPTRDRAFT_823361	Predicted protein [Source:UniProtKB/TrEMBL;Acc:B9I380]	chr12:8968176-8969470	64.7475	24.4558	1.40465	0.000189893	0.00296879	up-regulated
POPTR_0009s03320	GO:0003779-actin binding;GO:0005622-intracellular;	ADF6	Actin depolymerizing factor 6 [source:UniProtKB/TrEMBL;Acc:B9HPK1_POPTR]	chr9:3987474-3989820	182.768	68.9726	1.40592	1.10208e-10	4.2949e-09	up-regulated
POPTR_0003s07010	GO:0004298-threonine-type endopeptidase activity;GO:0051603-proteolysis involved in cellular protein catabolic process;GO:0005839-proteasome core complex;GO:0006511-ubiquitin-dependent protein catabolic process;	POPTRDRAFT_553824	Predicted protein [Source:UniProtKB/TrEMBL;Acc:A9PE34]	chr3:8617136-8621300	45.6952	17.2015	1.40951	0.00240497	0.0274721	up-regulated
POPTR_0015s14520	GO:0005575-cellular_component;GO:0003674-molecular_function;GO:0008150-biological_process;	POPTRDRAFT_253510	Predicted protein [Source:UniProtKB/TrEMBL;Acc:B9ICV2]	chr15:14087105-14088505	527.363	198.378	1.41054	3.94733e-28	4.81453e-26	up-regulated
POPTR_0015s07700	GO:0005575-cellular_component;GO:0003674-molecular_function;GO:0008150-biological_process;	-	-	chr15:8996049-8996497	57.3559	21.5275	1.41376	0.000442936	0.00629787	up-regulated
POPTR_0007s03500	GO:0005575-cellular_component;GO:0003674-molecular_function;GO:0008150-biological_process;	POPTRDRAFT_216941	Predicted protein [Source:UniProtKB/TrEMBL;Acc:B9HED5]	chr7:2006175-2008293	39.4789	14.7989	1.41559	0.0028076	0.0315636	up-regulated
POPTR_0003s14750	GO:0016021-integral to membrane;	POPTRDRAFT_554569	Predicted protein [Source:UniProtKB/TrEMBL;Acc:B9GY39]	chr3:14747569-14749962	150.845	56.5332	1.4159	5.28761e-09	1.77118e-07	up-regulated
POPTR_0012s14710	#N/A	-	-	chr12:14503757-14504188	47.1379	17.6324	1.41866	0.00119215	0.0151417	up-regulated
POPTR_0001s17480	GO:0005575-cellular_component;GO:0003674-molecular_function;GO:0008150-biological_process;	POPTRDRAFT_829515	Predicted protein [Source:UniProtKB/TrEMBL;Acc:B9GKZ4]	chr1:14264508-14269801	106.043	39.6626	1.4188	7.96674e-07	1.96439e-05	up-regulated
POPTR_0008s21830	GO:0005575-cellular_component;GO:0003674-molecular_function;GO:0008150-biological_process;	-	-	chr8:16170080-16170823	200.402	74.9357	1.41917	8.14539e-12	3.6152e-10	up-regulated
POPTR_0009s03300	GO:0007264-small GTPase mediated signal transduction;GO:0005622-intracellular;GO:0005525-GTP binding;	POPTRDRAFT_723341	Predicted protein [Source:UniProtKB/TrEMBL;Acc:B9HPK3]	chr9:3968161-3971873	88.3595	32.97	1.42223	6.71652e-06	0.000142424	up-regulated
POPTR_0003s19140	GO:0004869-cysteine-type endopeptidase inhibitor activity;	POPTRDRAFT_711772	Predicted protein [Source:UniProtKB/TrEMBL;Acc:B9GX99]	chr3:17933963-17937037	111.379	41.4162	1.42721	4.17999e-07	1.07032e-05	up-regulated
POPTR_0001s38440	#N/A	-	-	chr1:37567343-37569134	171.855	63.8601	1.42821	2.37044e-10	8.90126e-09	up-regulated
POPTR_1455s00200	GO:0043234-protein complex;GO:0051258-protein polymerization;GO:0003924-GTPase activity;GO:0005525-GTP binding;	TUB16	Tubulin, beta chain [source:UniProtKB/TrEMBL;Acc:B9HNJ2_POPTR]	scaffold_1455:7-2952	67.6596	25.0757	1.432	0.000115153	0.00189389	up-regulated
POPTR_0003s15580	GO:0005575-cellular_component;GO:0003674-molecular_function;GO:0008150-biological_process;	POPTRDRAFT_414421	Predicted protein [Source:UniProtKB/TrEMBL;Acc:B9GYR5]	chr3:15331179-15332842	150.044	55.5448	1.43366	3.0922e-09	1.05458e-07	up-regulated
POPTR_0005s18130	GO:0005575-cellular_component;GO:0003674-molecular_function;GO:0008150-biological_process;	POPTRDRAFT_818391	Predicted protein [Source:UniProtKB/TrEMBL;Acc:B9H6F9]	chr5:16203987-16205250	51.5925	19.0953	1.43394	0.000860599	0.0114398	up-regulated
POPTR_0012s14750	GO:0005575-cellular_component;GO:0003674-molecular_function;GO:0008150-biological_process;	POPTRDRAFT_570604	Predicted protein [Source:UniProtKB/TrEMBL;Acc:B9I4N4]	chr12:14517767-14519191	57.4922	21.2681	1.43468	0.000442936	0.00629787	up-regulated
POPTR_0010s15180	GO:0007264-small GTPase mediated signal transduction;GO:0005622-intracellular;GO:0005525-GTP binding;	POPTRDRAFT_659048	Predicted protein [Source:UniProtKB/TrEMBL;Acc:B9HWX5]	chr10:14520898-14523169	101.191	37.4316	1.43475	1.55436e-06	3.63359e-05	up-regulated
POPTR_0003s18300	GO:0005575-cellular_component;GO:0003674-molecular_function;GO:0008150-biological_process;	POPTRDRAFT_830968	Predicted protein [Source:UniProtKB/TrEMBL;Acc:B9GVV3]	chr3:17438786-17441516	48.1644	17.7134	1.44313	0.00083293	0.0110997	up-regulated
POPTR_0006s09820	GO:0006857-oligopeptide transport;GO:0005215-transporter activity;GO:0016020-membrane;	-	-	chr6:7212602-7214074	110.18	40.472	1.44487	3.41927e-07	8.83316e-06	up-regulated
POPTR_0005s20050	GO:0016021-integral to membrane;	POPTRDRAFT_651415	Predicted protein [Source:UniProtKB/TrEMBL;Acc:B9H7F2]	chr5:19067275-19069273	51.6104	18.9262	1.44728	0.000495794	0.00697035	up-regulated
POPTR_0008s17880	GO:0008152-metabolic process;GO:0016491-oxidoreductase activity;	POPTRDRAFT_420605	Predicted protein [Source:UniProtKB/TrEMBL;Acc:B9HL98]	chr8:12016951-12020914	53.082	19.4457	1.44877	0.000425786	0.00610291	up-regulated
POPTR_0008s00670	GO:0005575-cellular_component;GO:0003674-molecular_function;GO:0008150-biological_process;	POPTRDRAFT_563449	Predicted protein [Source:UniProtKB/TrEMBL;Acc:B9HK42]	chr8:304484-310026	51.8971	18.9951	1.45003	0.000495794	0.00697035	up-regulated
POPTR_0013s00340	GO:0016021-integral to membrane;	POPTRDRAFT_570651	Stress-induced hydrophobic peptide [Source:UniProtKB/TrEMBL;Acc:B9I6C2]	chr13:108017-109260	58.998	21.5801	1.45096	0.000311298	0.0046226	up-regulated
POPTR_0004s03550	GO:0005575-cellular_component;GO:0003674-molecular_function;GO:0008150-biological_process;	POPTRDRAFT_555508	Predicted protein [Source:UniProtKB/TrEMBL;Acc:A9PBK3]	chr4:2460045-2461677	188.737	68.9942	1.45183	1.99032e-11	8.51439e-10	up-regulated
POPTR_0018s09730	GO:0006096-glycolysis;GO:0004332-fructose-bisphosphate aldolase activity;	-	Putative uncharacterized protein [source:UniProtKB/TrEMBL;Acc:A9P9L3_POPTR]	chr18:10756090-10758186	560.653	204.739	1.45332	2.4576e-31	3.37061e-29	up-regulated
POPTR_0008s10480	GO:0003824-catalytic activity;GO:0008152-metabolic process;	POPTRDRAFT_656642	Predicted protein [Source:UniProtKB/TrEMBL;Acc:B9HIN6]	chr8:6566361-6572173	83.4181	30.373	1.45757	9.15697e-06	0.000189521	up-regulated
POPTR_0018s12390	GO:0005575-cellular_component;GO:0003674-molecular_function;GO:0008150-biological_process;	POPTRDRAFT_1107186	Predicted protein [Source:UniProtKB/TrEMBL;Acc:B9IMM2]	chr18:12880011-12885034	60.1373	21.8777	1.4588	0.00015182	0.00243064	up-regulated
POPTR_0019s10330	#N/A	-	-	chr19:11917689-11918266	67.9108	24.6688	1.46095	6.65118e-05	0.00114395	up-regulated
POPTR_0626s00200	GO:0005575-cellular_component;GO:0003674-molecular_function;GO:0008150-biological_process;	-	Putative uncharacterized protein [source:UniProtKB/TrEMBL;Acc:A9PA18_POPTR]	scaffold_626:4681-5229	235.363	85.4168	1.4623	4.93961e-14	2.66189e-12	up-regulated
POPTR_0014s13900	GO:0005575-cellular_component;GO:0003674-molecular_function;GO:0008150-biological_process;	POPTRDRAFT_814378	Predicted protein [Source:UniProtKB/TrEMBL;Acc:A9PBZ6]	chr14:10164839-10165418	141.42	51.2703	1.46379	5.67734e-09	1.88788e-07	up-regulated
POPTR_0011s04360	GO:0005575-cellular_component;GO:0003674-molecular_function;GO:0008150-biological_process;	POPTRDRAFT_833991	Predicted protein [Source:UniProtKB/TrEMBL;Acc:B9HYZ8]	chr11:4361791-4363742	111.458	40.3104	1.46728	2.41046e-07	6.39242e-06	up-regulated
POPTR_0012s07110	GO:0005575-cellular_component;GO:0003674-molecular_function;GO:0008150-biological_process;	POPTRDRAFT_823329	Predicted protein [Source:UniProtKB/TrEMBL;Acc:A9PIC7]	chr12:7803122-7806352	81.3804	29.4127	1.46824	1.05905e-05	0.000215972	up-regulated
POPTR_0001s38450	GO:0016021-integral to membrane;	-	Putative uncharacterized protein [source:UniProtKB/TrEMBL;Acc:A9PBW6_POPTR]	chr1:37573332-37577254	97.9026	35.3135	1.47113	1.4786e-06	3.49226e-05	up-regulated
POPTR_0005s09940	GO:0005575-cellular_component;GO:0003674-molecular_function;GO:0008150-biological_process;	POPTRDRAFT_831398	Predicted protein [Source:UniProtKB/TrEMBL;Acc:A9P8E2]	chr5:7050327-7052014	53.1559	19.1404	1.47361	0.000425786	0.00610291	up-regulated
POPTR_0010s16420	GO:0005794-Golgi apparatus;GO:0030244-cellulose biosynthetic process;GO:0007047-cellular cell wall organization;GO:0016758-transferase activity, transferring hexosyl groups;GO:0009505-plant-type cell wall;GO:0030054-cell junction;	-	Putative uncharacterized protein [source:UniProtKB/TrEMBL;Acc:A9PD77_POPTR]	chr10:15394587-15397753	42.7664	15.3909	1.4744	0.00240844	0.027497	up-regulated
POPTR_0005s24040	GO:0016757-transferase activity, transferring glycosyl groups;	POPTRDRAFT_559645	Glycosyltransferase, CAZy family GT8 [Source:UniProtKB/TrEMBL;Acc:B9H8H7]	chr5:22692906-22697360	84.048	30.2186	1.47578	6.43881e-06	0.000136808	up-regulated
POPTR_0064s00290	GO:0005575-cellular_component;GO:0003674-molecular_function;GO:0008150-biological_process;	POPTRDRAFT_668125	Predicted protein [Source:UniProtKB/TrEMBL;Acc:B9IGI4]	scaffold_64:92531-94158	35.8921	12.8976	1.47656	0.00385467	0.0411285	up-regulated
POPTR_0009s03530	GO:0005575-cellular_component;GO:0003674-molecular_function;GO:0008150-biological_process;	POPTRDRAFT_558084	Predicted protein [Source:UniProtKB/TrEMBL;Acc:B9HPI2]	chr9:4153945-4156983	307.306	110.404	1.47688	3.48098e-18	2.58093e-16	up-regulated
POPTR_0019s04700	GO:0005575-cellular_component;GO:0003674-molecular_function;GO:0008150-biological_process;	-	Putative uncharacterized protein [source:UniProtKB/TrEMBL;Acc:A9PGH1_POPTR]	chr19:4896953-4900471	242.565	87.1339	1.47707	1.29036e-14	7.42969e-13	up-regulated
POPTR_0004s08570	GO:0005575-cellular_component;GO:0003674-molecular_function;GO:0008150-biological_process;	POPTRDRAFT_800569	Predicted protein [Source:UniProtKB/TrEMBL;Acc:B9H3A5]	chr4:7130045-7132142	221.743	79.5591	1.47879	1.68208e-13	8.64188e-12	up-regulated
POPTR_0011s01590	GO:0005634-nucleus;GO:0003677-DNA binding;	-	Shoot meristemless-like protein [source:UniProtKB/TrEMBL;Acc:A7XAG0_POPTR]	chr11:1112975-1113892	276.82	99.194	1.48062	1.99464e-16	1.30083e-14	up-regulated
POPTR_0019s03540	GO:0005575-cellular_component;GO:0003674-molecular_function;GO:0008150-biological_process;	POPTRDRAFT_248133	Predicted protein [Source:UniProtKB/TrEMBL;Acc:B9IPA2]	chr19:3628817-3630538	95.905	34.3619	1.4808	1.70913e-06	3.9635e-05	up-regulated
POPTR_0007s12150	#N/A	-	-	chr7:12467020-12467656	37.4551	13.3927	1.48372	0.00328497	0.035803	up-regulated
POPTR_0001s36560	GO:0005575-cellular_component;GO:0003674-molecular_function;GO:0008150-biological_process;	POPTRDRAFT_642193	Predicted protein [Source:UniProtKB/TrEMBL;Acc:A9PIK0]	chr1:35204625-35207789	174.749	62.4248	1.48509	6.84023e-11	2.74951e-09	up-regulated
POPTR_0011s02770	GO:0016020-membrane;GO:0009765-photosynthesis, light harvesting;	LHCB1-1	Light-harvesting complex II protein Lhcb1 [source:UniProtKB/TrEMBL;Acc:B9I107_POPTR]	chr11:2703082-2704086	90.8017	32.4304	1.48537	3.30478e-06	7.29838e-05	up-regulated
POPTR_0019s05380	GO:0003725-double-stranded RNA binding;GO:0005622-intracellular;	POPTRDRAFT_665484	Predicted protein [Source:UniProtKB/TrEMBL;Acc:B9IPS7]	chr19:5722625-5724889	95.3112	33.9809	1.48792	9.66609e-07	2.35974e-05	up-regulated
POPTR_0001s18680	GO:0005634-nucleus;GO:0045449-regulation of transcription, DNA-dependent;	POPTRDRAFT_829559	Predicted protein [Source:UniProtKB/TrEMBL;Acc:B9GG56]	chr1:15817242-15820516	174.922	61.9977	1.49643	2.70321e-11	1.13513e-09	up-regulated
POPTR_0003s13080	GO:0005575-cellular_component;GO:0003674-molecular_function;GO:0008150-biological_process;	POPTRDRAFT_712346	Predicted protein [Source:UniProtKB/TrEMBL;Acc:B9GWU3]	chr3:13476653-13478310	160.578	56.8129	1.49898	1.6216e-10	6.2134e-09	up-regulated
POPTR_0005s11200	GO:0005575-cellular_component;GO:0003674-molecular_function;GO:0008150-biological_process;	POPTRDRAFT_827043	Predicted protein [Source:UniProtKB/TrEMBL;Acc:B9MXC9]	chr5:8119461-8125830	41.6728	14.7326	1.50009	0.00135656	0.0169337	up-regulated
POPTR_0013s06360	GO:0016491-oxidoreductase activity;GO:0055114-oxidation-reduction process;GO:0009055-electron carrier activity;	POPTRDRAFT_571289	Predicted protein [Source:UniProtKB/TrEMBL;Acc:B9I658]	chr13:4909639-4914568	117.029	41.3544	1.50075	7.24562e-08	2.07103e-06	up-regulated
POPTR_0018s01790	GO:0005543-phospholipid binding;	POPTRDRAFT_835815	Predicted protein [Source:UniProtKB/TrEMBL;Acc:B9IKX9]	chr18:1633248-1636539	54.3605	19.1504	1.50518	0.000297579	0.00445825	up-regulated
POPTR_0015s08900	GO:0016020-membrane;	-	Putative uncharacterized protein [source:UniProtKB/TrEMBL;Acc:A9PD12_POPTR]	chr15:10255123-10258379	50.3241	17.7182	1.50602	0.000400819	0.00578657	up-regulated
POPTR_0015s14220	GO:0005575-cellular_component;GO:0003674-molecular_function;GO:0008150-biological_process;	POPTRDRAFT_734053	Predicted protein [Source:UniProtKB/TrEMBL;Acc:B9ICY2]	chr15:13907532-13909682	52.3863	18.4242	1.50759	0.000344853	0.0050784	up-regulated
POPTR_0016s00360	GO:0016757-transferase activity, transferring glycosyl groups;	POPTRDRAFT_582333	Glycosyltransferase, CAZy family GT8 [Source:UniProtKB/TrEMBL;Acc:B9N3W3]	chr16:76258-80470	46.0004	16.1753	1.50785	0.000981099	0.012865	up-regulated
POPTR_0006s02240	GO:0005575-cellular_component;GO:0003674-molecular_function;GO:0008150-biological_process;	POPTRDRAFT_652461	Predicted protein [Source:UniProtKB/TrEMBL;Acc:B9HD68]	chr6:1466111-1467486	85.4551	30.0417	1.5082	4.51556e-06	9.80293e-05	up-regulated
POPTR_0012s03780	GO:0005575-cellular_component;GO:0003674-molecular_function;GO:0008150-biological_process;	POPTRDRAFT_569388	Predicted protein [Source:UniProtKB/TrEMBL;Acc:A9PDT9]	chr12:3014823-3016802	82.1692	28.8611	1.50947	4.15063e-06	9.08477e-05	up-regulated
POPTR_0016s01200	GO:0005575-cellular_component;GO:0003674-molecular_function;GO:0008150-biological_process;	POPTRDRAFT_906515	Predicted protein [Source:UniProtKB/TrEMBL;Acc:B9IH51]	chr16:496368-497933	59.6685	20.9143	1.51248	0.000123775	0.00202527	up-regulated
POPTR_0015s03670	GO:0005575-cellular_component;GO:0003674-molecular_function;GO:0008150-biological_process;	POPTRDRAFT_574899	Predicted protein [Source:UniProtKB/TrEMBL;Acc:B9IE36]	chr15:3467440-3469518	1226.55	429.531	1.51377	3.34193e-71	1.06795e-68	up-regulated
POPTR_0001s36870	GO:0016020-membrane;	-	Putative uncharacterized protein [source:UniProtKB/TrEMBL;Acc:A9PB20_POPTR]	chr1:35623639-35628024	72.4931	25.3325	1.51685	2.83489e-05	0.000529157	up-regulated
POPTR_0017s13440	GO:0005575-cellular_component;GO:0003674-molecular_function;GO:0008150-biological_process;	POPTRDRAFT_583858	Predicted protein [Source:UniProtKB/TrEMBL;Acc:B9N6P0]	chr17:13599710-13604177	51.7651	18.0816	1.51746	0.000495794	0.00697035	up-regulated
POPTR_0014s04280	GO:0006139-nucleobase, nucleoside, nucleotide and nucleic acid metabolic process;GO:0005524-ATP binding;GO:0019205-nucleobase, nucleoside, nucleotide kinase activity;	-	Putative uncharacterized protein [source:UniProtKB/TrEMBL;Acc:A9PIK7_POPTR]	chr14:3349770-3354498	47.6882	16.6101	1.52157	0.00067879	0.00920298	up-regulated
POPTR_0006s04710	GO:0016757-transferase activity, transferring glycosyl groups;	POPTRDRAFT_652692	Predicted protein [Source:UniProtKB/TrEMBL;Acc:B9H9K2]	chr6:3248699-3250699	50.039	17.4028	1.52373	0.000400819	0.00578657	up-regulated
POPTR_0002s18500	GO:0006508-proteolysis;GO:0004197-cysteine-type endopeptidase activity;GO:0050790-regulation of catalytic activity;	POPTRDRAFT_644702	Predicted protein [Source:UniProtKB/TrEMBL;Acc:B9GRU6]	chr2:14396550-14400270	123.126	42.6678	1.52892	1.45328e-08	4.53968e-07	up-regulated
POPTR_0003s17980	GO:0003824-catalytic activity;GO:0044237-cellular metabolic process;GO:0050662-coenzyme binding;	CCR7	Cinnamoyl CoA reductase [source:UniProtKB/TrEMBL;Acc:B2Z6Q2_POPTR]	chr3:17211427-17214154	243.38	84.2743	1.53005	1.63242e-15	9.99343e-14	up-regulated
POPTR_0011s01600	GO:0005634-nucleus;GO:0003677-DNA binding;	-	Shoot meristemless-like protein [source:UniProtKB/TrEMBL;Acc:A7XAG9_POPTR]	chr11:1115527-1117151	287.175	99.4144	1.5304	3.89573e-18	2.86848e-16	up-regulated
POPTR_0009s03410	GO:0005575-cellular_component;GO:0003674-molecular_function;GO:0008150-biological_process;	POPTRDRAFT_814109	Predicted protein [Source:UniProtKB/TrEMBL;Acc:B9HPJ3]	chr9:4038959-4039999	268.083	92.6108	1.53343	4.38015e-17	3.01015e-15	up-regulated
POPTR_0001s33710	GO:0003735-structural constituent of ribosome;GO:0005840-ribosome;GO:0006412-translation;GO:0005622-intracellular;	POPTRDRAFT_174503	Predicted protein [Source:UniProtKB/TrEMBL;Acc:B9GJU7]	chr1:31891094-31892914	40.5541	13.9862	1.53584	0.00107387	0.0139498	up-regulated
POPTR_0013s06830	GO:0005575-cellular_component;GO:0003674-molecular_function;GO:0008150-biological_process;	POPTRDRAFT_571331	Predicted protein [Source:UniProtKB/TrEMBL;Acc:B9I6F5]	chr13:5511247-5514514	81.6136	28.0719	1.53968	5.97675e-06	0.000127244	up-regulated
POPTR_0004s11020	GO:0005575-cellular_component;GO:0003674-molecular_function;GO:0008150-biological_process;	POPTRDRAFT_584645	Amino acid transporter [Source:UniProtKB/TrEMBL;Acc:B9N7P5]	chr4:9625999-9631027	207.113	71.2248	1.53997	1.81709e-13	9.27589e-12	up-regulated
POPTR_0002s12350	GO:0005575-cellular_component;GO:0003674-molecular_function;GO:0008150-biological_process;	POPTRDRAFT_1071973	Predicted protein [Source:UniProtKB/TrEMBL;Acc:B9GNS6]	chr2:9167208-9167614	39.3149	13.5193	1.54006	0.00156733	0.0192971	up-regulated
POPTR_0010s12350	GO:0005575-cellular_component;GO:0003674-molecular_function;GO:0008150-biological_process;	POPTRDRAFT_566503	Predicted protein [Source:UniProtKB/TrEMBL;Acc:B9HW72]	chr10:12377865-12378486	193.11	66.3989	1.54019	1.07251e-12	5.15386e-11	up-regulated
POPTR_0017s11290	GO:0003824-catalytic activity;GO:0008152-metabolic process;	POPTRDRAFT_668506	Predicted protein [Source:UniProtKB/TrEMBL;Acc:B9IJS2]	chr17:11043806-11046588	71.6919	24.6369	1.54099	1.56696e-05	0.000309862	up-regulated
POPTR_0012s04000	GO:0005216-ion channel activity;GO:0016020-membrane;GO:0006811-ion transport;	POPTRDRAFT_569364	Predicted protein [Source:UniProtKB/TrEMBL;Acc:B9I4T3]	chr12:3212421-3219940	64.2887	21.9795	1.54841	3.44619e-05	0.000632546	up-regulated
POPTR_0006s14310	GO:0005375-copper ion transmembrane transporter activity;GO:0016021-integral to membrane;GO:0006825-copper ion transport;	POPTRDRAFT_739170	Copper transporter [Source:UniProtKB/TrEMBL;Acc:B9MT03]	chr6:11633583-11634339	57.1562	19.4745	1.55332	9.92007e-05	0.00166059	up-regulated
POPTR_0009s05650	GO:0005575-cellular_component;GO:0003674-molecular_function;GO:0008150-biological_process;	POPTRDRAFT_722948	Predicted protein [Source:UniProtKB/TrEMBL;Acc:B9HNY2]	chr9:5696149-5700510	37.5649	12.7962	1.55367	0.00181447	0.0219467	up-regulated
POPTR_0001s37580	GO:0005575-cellular_component;GO:0003674-molecular_function;GO:0008150-biological_process;	POPTRDRAFT_815768	Predicted protein [Source:UniProtKB/TrEMBL;Acc:A9PCY5]	chr1:36548794-36550268	89.9958	30.6107	1.55582	1.51562e-06	3.57704e-05	up-regulated
POPTR_0006s09810	#N/A	-	-	chr6:7208641-7209677	120.001	40.7508	1.55815	1.34719e-08	4.23937e-07	up-regulated
POPTR_0010s01440	GO:0005575-cellular_component;GO:0003674-molecular_function;GO:0008150-biological_process;	POPTRDRAFT_725662	Predicted protein [Source:UniProtKB/TrEMBL;Acc:A9PCA8]	chr10:1580969-1583374	61.6318	20.9122	1.55933	5.8447e-05	0.00102062	up-regulated
POPTR_0015s03440	GO:0016020-membrane;GO:0016798-hydrolase activity, acting on glycosyl bonds;	-	Putative uncharacterized protein [source:UniProtKB/TrEMBL;Acc:A9P9R3_POPTR]	chr15:2995342-3000965	51.805	17.5509	1.56155	0.000276173	0.0041698	up-regulated
POPTR_0007s12260	GO:0005575-cellular_component;GO:0003674-molecular_function;GO:0008150-biological_process;	-	-	chr7:12578574-12582494	74.5779	25.2624	1.56176	1.35746e-05	0.000271798	up-regulated
[truncated: 1,191 more rows]

## Sheet: TS vs OW
Supplementary material 4 The differentially expressed genes
gene_id	AgriGO	gene_name	Description	location	TS_RPKM	OW_RPKM	log2(Fold_change) -TS/OW	p-value	FDR	Expression patterns
[truncated: 2,578 more rows]
