# Supplementary material for: Transcript profiling of Populus tomentosa genes in normal, tension, and opposite wood by RNA-seq
Source: BMC Genomics. 2015 Mar 10;16(1):164. doi: 10.1186/s12864-015-1390-y (PMC4372042; doi:10.1186/s12864-015-1390-y)
Supplement: Additional file 5: — The significant GO terms of differentially expressed genes. [file 12864_2015_1390_MOESM5_ESM.xls]

## Sheet: TW vs OW
Table S5. The significant GO terms of differently expressed genes
GO term	Ontology	Description	Number in input list	Number in BG/Ref	p-value	FDR
The significant GO terms of down-regulated genes
GO:0003824	F	catalytic activity	57	9307	7.4e-06	0.00093
GO:0016491	F	oxidoreductase activity	19	1867	3.9e-05	0.0016
GO:0008415	F	acyltransferase activity	6	162	3.1e-05	0.0016
GO:0016747	F	transferase activity, transferring acyl groups other than amino-acyl groups	7	286	8.6e-05	0.0027
GO:0016746	F	transferase activity, transferring acyl groups	7	302	0.00012	0.003
GO:0048037	F	cofactor binding	8	575	0.0011	0.024
GO:0020037	F	heme binding	7	504	0.0023	0.036
GO:0046906	F	tetrapyrrole binding	7	504	0.0023	0.036

## Sheet: NW vs OW
Table S5. The significant GO terms of differently expressed genes
GO term	Ontology	Description	Number in input list	Number in BG/Ref	p-value	FDR
The significant GO terms of up-regulated genes
GO:0051258	P	protein polymerization	17	49	5.4e-11	5.7e-08
GO:0043623	P	cellular protein complex assembly	17	54	1.9e-10	9.9e-08
GO:0044281	P	small molecule metabolic process	66	839	8.7e-09	3e-06
GO:0044106	P	cellular amine metabolic process	30	264	1.2e-07	3e-05
GO:0043436	P	oxoacid metabolic process	36	375	3.1e-07	3.3e-05
GO:0009308	P	amine metabolic process	32	308	2.8e-07	3.3e-05
GO:0006519	P	cellular amino acid and derivative metabolic process	30	278	3.2e-07	3.3e-05
GO:0006082	P	organic acid metabolic process	36	376	3.3e-07	3.3e-05
GO:0019752	P	carboxylic acid metabolic process	36	375	3.1e-07	3.3e-05
GO:0034622	P	cellular macromolecular complex assembly	17	97	3.4e-07	3.3e-05
GO:0042180	P	cellular ketone metabolic process	36	377	3.5e-07	3.3e-05
GO:0006520	P	cellular amino acid metabolic process	27	247	9.7e-07	8.4e-05
GO:0070271	P	protein complex biogenesis	17	116	3.1e-06	0.00022
GO:0034621	P	cellular macromolecular complex subunit organization	17	116	3.1e-06	0.00022
GO:0006461	P	protein complex assembly	17	116	3.1e-06	0.00022
GO:0034641	P	cellular nitrogen compound metabolic process	33	380	6.9e-06	0.00045
GO:0042221	P	response to chemical stimulus	31	351	9.4e-06	0.00058
GO:0009309	P	amine biosynthetic process	17	131	1.3e-05	0.00076
GO:0005975	P	carbohydrate metabolic process	57	867	1.6e-05	0.00087
GO:0006073	P	cellular glucan metabolic process	15	107	1.9e-05	0.00088
GO:0006730	P	one-carbon metabolic process	8	27	1.9e-05	0.00088
GO:0044042	P	glucan metabolic process	15	107	1.9e-05	0.00088
GO:0016053	P	organic acid biosynthetic process	21	198	2.3e-05	0.00098
GO:0046394	P	carboxylic acid biosynthetic process	21	198	2.3e-05	0.00098
GO:0044283	P	small molecule biosynthetic process	26	286	3.1e-05	0.0012
GO:0009765	P	photosynthesis, light harvesting	9	39	3.1e-05	0.0012
GO:0044264	P	cellular polysaccharide metabolic process	15	113	3.3e-05	0.0013
GO:0019684	P	photosynthesis, light reaction	9	41	4.3e-05	0.0016
GO:0009269	P	response to desiccation	11	66	5.9e-05	0.0021
GO:0009414	P	response to water deprivation	11	66	5.9e-05	0.0021
GO:0009073	P	aromatic amino acid family biosynthetic process	6	16	7.3e-05	0.0024
GO:0046417	P	chorismate metabolic process	6	16	7.3e-05	0.0024
GO:0005976	P	polysaccharide metabolic process	17	156	9.7e-05	0.0031
GO:0008152	P	metabolic process	402	9587	0.0001	0.0031
GO:0007010	P	cytoskeleton organization	8	36	0.00011	0.0032
GO:0065003	P	macromolecular complex assembly	17	159	0.00012	0.0035
GO:0022607	P	cellular component assembly	17	160	0.00013	0.0036
GO:0009415	P	response to water	11	73	0.00013	0.0037
GO:0015979	P	photosynthesis	12	88	0.00016	0.0042
GO:0008652	P	cellular amino acid biosynthetic process	14	118	0.00018	0.0046
GO:0043648	P	dicarboxylic acid metabolic process	6	22	0.00031	0.0079
GO:0009072	P	aromatic amino acid family metabolic process	6	23	0.00038	0.0094
GO:0055114	P	oxidation reduction	51	857	0.00041	0.0098
GO:0043933	P	macromolecular complex subunit organization	17	178	0.00041	0.0098
GO:0044092	P	negative regulation of molecular function	10	71	0.00043	0.0098
GO:0043086	P	negative regulation of catalytic activity	10	71	0.00043	0.0098
GO:0006979	P	response to oxidative stress	14	135	0.00061	0.014
GO:0009628	P	response to abiotic stimulus	13	120	0.00065	0.014
GO:0044271	P	cellular nitrogen compound biosynthetic process	19	224	0.00074	0.016
GO:0000096	P	sulfur amino acid metabolic process	6	27	0.00078	0.016
GO:0009250	P	glucan biosynthetic process	9	65	0.00092	0.019
GO:0030243	P	cellulose metabolic process	8	54	0.0012	0.023
GO:0030244	P	cellulose biosynthetic process	8	54	0.0012	0.023
GO:0044085	P	cellular component biogenesis	18	219	0.0014	0.027
GO:0009069	P	serine family amino acid metabolic process	6	31	0.0015	0.028
GO:0033692	P	cellular polysaccharide biosynthetic process	9	71	0.0016	0.03
GO:0000271	P	polysaccharide biosynthetic process	9	72	0.0018	0.032
GO:0006790	P	sulfur metabolic process	8	59	0.002	0.035
GO:0019438	P	aromatic compound biosynthetic process	7	46	0.0021	0.037
GO:0016998	P	cell wall macromolecule catabolic process	8	61	0.0024	0.041
GO:0044036	P	cell wall macromolecule metabolic process	8	62	0.0026	0.045
GO:0030001	P	metal ion transport	17	215	0.0027	0.046
GO:0006555	P	methionine metabolic process	5	24	0.0028	0.046
GO:0003824	F	catalytic activity	478	9307	2.9e-18	1.9e-15
GO:0020037	F	heme binding	50	504	6.2e-10	1e-07
GO:0005506	F	iron ion binding	55	584	5e-10	1e-07
GO:0046906	F	tetrapyrrole binding	50	504	6.2e-10	1e-07
GO:0016787	F	hydrolase activity	160	2834	1.2e-08	1.3e-06
GO:0009055	F	electron carrier activity	57	680	1.2e-08	1.3e-06
GO:0016491	F	oxidoreductase activity	115	1867	2.5e-08	2.3e-06
GO:0043169	F	cation binding	137	2449	2.4e-07	1.4e-05
GO:0016757	F	transferase activity, transferring glycosyl groups	36	370	2.3e-07	1.4e-05
GO:0046872	F	metal ion binding	137	2445	2.2e-07	1.4e-05
GO:0043167	F	ion binding	137	2449	2.4e-07	1.4e-05
GO:0003924	F	GTPase activity	18	119	1.1e-06	5.7e-05
GO:0016798	F	hydrolase activity, acting on glycosyl bonds	42	505	1.2e-06	5.7e-05
GO:0005507	F	copper ion binding	22	179	1.7e-06	7.8e-05
GO:0004497	F	monooxygenase activity	33	366	3.3e-06	0.00014
GO:0004553	F	hydrolase activity, hydrolyzing O-glycosyl compounds	39	477	4e-06	0.00016
GO:0004478	F	methionine adenosyltransferase activity	6	9	6e-06	0.00023
GO:0046914	F	transition metal ion binding	112	2041	7.1e-06	0.00025
GO:0008092	F	cytoskeletal protein binding	9	38	2.6e-05	0.00087
GO:0016765	F	transferase activity, transferring alkyl or aryl (other than methyl) groups	10	52	4.4e-05	0.0014
GO:0003779	F	actin binding	8	32	5.2e-05	0.0016
GO:0016211	F	ammonia ligase activity	6	17	9.5e-05	0.0027
GO:0016880	F	acid-ammonia (or amide) ligase activity	6	17	9.5e-05	0.0027
GO:0016740	F	transferase activity	161	3384	0.00012	0.0034
GO:0008194	F	UDP-glycosyltransferase activity	14	118	0.00018	0.0045
GO:0005525	F	GTP binding	26	329	0.00025	0.0059
GO:0032561	F	guanyl ribonucleotide binding	26	329	0.00025	0.0059
GO:0016760	F	cellulose synthase (UDP-forming) activity	8	44	0.00036	0.0072
GO:0035251	F	UDP-glucosyltransferase activity	9	56	0.00035	0.0072
GO:0016759	F	cellulose synthase activity	8	44	0.00036	0.0072
GO:0046527	F	glucosyltransferase activity	9	56	0.00035	0.0072
GO:0019001	F	guanyl nucleotide binding	26	336	0.00034	0.0072
GO:0016684	F	oxidoreductase activity, acting on peroxide as acceptor	15	145	0.00041	0.0077
GO:0004601	F	peroxidase activity	15	145	0.00041	0.0077
GO:0016758	F	transferase activity, transferring hexosyl groups	22	281	0.0008	0.015
GO:0008171	F	O-methyltransferase activity	8	51	0.00085	0.015
GO:0042802	F	identical protein binding	10	79	0.00091	0.016
GO:0070011	F	peptidase activity, acting on L-amino acid peptides	31	466	0.0011	0.018
GO:0008233	F	peptidase activity	31	482	0.0017	0.029
GO:0016209	F	antioxidant activity	15	175	0.0023	0.037
GO:0016462	F	pyrophosphatase activity	46	823	0.0025	0.039
GO:0008172	F	S-methyltransferase activity	5	25	0.0032	0.049
GO:0016020	C	membrane	138	2608	3.6e-06	0.00035
The significant GO terms of down-regulated genes
GO:0080090	P	regulation of primary metabolic process	93	1785	7.4e-15	4.4e-13
GO:0009889	P	regulation of biosynthetic process	91	1698	3.1e-15	4.4e-13
GO:0010556	P	regulation of macromolecule biosynthetic process	91	1698	3.1e-15	4.4e-13
GO:0031326	P	regulation of cellular biosynthetic process	91	1698	3.1e-15	4.4e-13
GO:0031323	P	regulation of cellular metabolic process	91	1719	6.1e-15	4.4e-13
GO:0045449	P	regulation of transcription	90	1688	5.9e-15	4.4e-13
GO:0010468	P	regulation of gene expression	91	1701	3.4e-15	4.4e-13
GO:0019219	P	regulation of nucleobase, nucleoside, nucleotide and nucleic acid metabolic process	90	1692	6.7e-15	4.4e-13
GO:0051171	P	regulation of nitrogen compound metabolic process	90	1692	6.7e-15	4.4e-13
GO:0060255	P	regulation of macromolecule metabolic process	93	1791	8.9e-15	4.8e-13
GO:0019222	P	regulation of metabolic process	93	1811	1.7e-14	8.1e-13
GO:0006350	P	transcription	91	1820	1.4e-13	6.2e-12
GO:0006807	P	nitrogen compound metabolic process	122	2940	2e-12	8.2e-11
GO:0010467	P	gene expression	109	2625	3.3e-11	1.3e-09
GO:0009058	P	biosynthetic process	132	3456	5.2e-11	1.9e-09
GO:0050794	P	regulation of cellular process	100	2355	7.3e-11	2.5e-09
GO:0050789	P	regulation of biological process	103	2471	1e-10	3e-09
GO:0034645	P	cellular macromolecule biosynthetic process	108	2642	9.9e-11	3e-09
GO:0009059	P	macromolecule biosynthetic process	108	2646	1.1e-10	3e-09
GO:0065007	P	biological regulation	106	2581	1.2e-10	3.1e-09
GO:0006139	P	nucleobase, nucleoside, nucleotide and nucleic acid metabolic process	104	2598	6.8e-10	1.8e-08
GO:0044249	P	cellular biosynthetic process	122	3261	1e-09	2.5e-08
GO:0008152	P	metabolic process	270	9587	1.1e-07	2.5e-06
GO:0043170	P	macromolecule metabolic process	180	5955	4.4e-07	9.8e-06
GO:0006355	P	regulation of transcription, DNA-dependent	48	1020	5.2e-07	1.1e-05
GO:0051252	P	regulation of RNA metabolic process	48	1020	5.2e-07	1.1e-05
GO:0006351	P	transcription, DNA-dependent	49	1075	9.4e-07	1.9e-05
GO:0032774	P	RNA biosynthetic process	49	1077	9.9e-07	1.9e-05
GO:0044260	P	cellular macromolecule metabolic process	164	5448	2.1e-06	3.5e-05
GO:0006026	P	aminoglycan catabolic process	7	23	2e-06	3.5e-05
GO:0006030	P	chitin metabolic process	7	23	2e-06	3.5e-05
GO:0006032	P	chitin catabolic process	7	23	2e-06	3.5e-05
GO:0006022	P	aminoglycan metabolic process	7	24	2.6e-06	4.2e-05
GO:0044237	P	cellular metabolic process	191	6668	5.6e-06	8.9e-05
GO:0000272	P	polysaccharide catabolic process	8	42	7.7e-06	0.00012
GO:0016998	P	cell wall macromolecule catabolic process	9	61	1.3e-05	0.0002
GO:0044036	P	cell wall macromolecule metabolic process	9	62	1.5e-05	0.00022
GO:0016070	P	RNA metabolic process	52	1366	5.2e-05	0.00074
GO:0044238	P	primary metabolic process	203	7479	6.9e-05	0.00095
GO:0009308	P	amine metabolic process	17	308	0.00047	0.0063
GO:0032501	P	multicellular organismal process	12	185	0.00084	0.011
GO:0051704	P	multi-organism process	10	166	0.0037	0.047
GO:0030528	F	transcription regulator activity	81	1244	4.3e-18	1.7e-15
GO:0003700	F	transcription factor activity	61	805	1.1e-16	2.3e-14
GO:0043565	F	sequence-specific DNA binding	46	578	1.4e-13	1.9e-11
GO:0003677	F	DNA binding	90	1929	7e-12	7.1e-10
GO:0005488	F	binding	316	10853	9.8e-11	7.9e-09
GO:0016491	F	oxidoreductase activity	80	1867	4.6e-09	3.1e-07
GO:0005506	F	iron ion binding	36	584	3.5e-08	2e-06
GO:0003676	F	nucleic acid binding	116	3300	7.4e-08	3.7e-06
GO:0043169	F	cation binding	89	2449	7.6e-07	3.1e-05
GO:0043167	F	ion binding	89	2449	7.6e-07	3.1e-05
GO:0020037	F	heme binding	30	504	9.5e-07	3.2e-05
GO:0046906	F	tetrapyrrole binding	30	504	9.5e-07	3.2e-05
GO:0046872	F	metal ion binding	88	2445	1.3e-06	4e-05
GO:0004497	F	monooxygenase activity	24	366	2.4e-06	5.5e-05
GO:0004568	F	chitinase activity	7	23	2e-06	5.5e-05
GO:0001871	F	pattern binding	7	24	2.6e-06	5.5e-05
GO:0008061	F	chitin binding	7	24	2.6e-06	5.5e-05
GO:0030247	F	polysaccharide binding	7	24	2.6e-06	5.5e-05
GO:0046914	F	transition metal ion binding	76	2041	2.2e-06	5.5e-05
GO:0030246	F	carbohydrate binding	16	312	0.0014	0.028
GO:0048037	F	cofactor binding	24	575	0.0017	0.032
GO:0009055	F	electron carrier activity	27	680	0.0018	0.033
GO:0003824	F	catalytic activity	232	9307	0.0024	0.042

## Sheet: NW vs TW
Supplementary material 5 The significant GO terms of differentialy expressed genes
GO term	Ontology	Description	Number in input list	Number in BG/Ref	p-value	FDR
The significant GO terms of up-regulated genes
GO:0044281	P	small molecule metabolic process	66	839	1.4e-10	7.2e-08
GO:0051258	P	protein polymerization	16	49	9.3e-11	7.2e-08
GO:0043623	P	cellular protein complex assembly	16	54	3.1e-10	1e-07
GO:0043436	P	oxoacid metabolic process	38	375	2.7e-09	4.5e-07
GO:0006082	P	organic acid metabolic process	38	376	2.9e-09	4.5e-07
GO:0019752	P	carboxylic acid metabolic process	38	375	2.7e-09	4.5e-07
GO:0042180	P	cellular ketone metabolic process	38	377	3.1e-09	4.5e-07
GO:0044106	P	cellular amine metabolic process	29	264	4.1e-08	5.2e-06
GO:0009308	P	amine metabolic process	31	308	8.8e-08	9.9e-06
GO:0006519	P	cellular amino acid and derivative metabolic process	29	278	1.1e-07	1.2e-05
GO:0006520	P	cellular amino acid metabolic process	27	247	1.3e-07	1.2e-05
GO:0016053	P	organic acid biosynthetic process	23	198	4.2e-07	3e-05
GO:0046394	P	carboxylic acid biosynthetic process	23	198	4.2e-07	3e-05
GO:0034622	P	cellular macromolecular complex assembly	16	97	4e-07	3e-05
GO:0006730	P	one-carbon metabolic process	9	27	1.1e-06	7.2e-05
GO:0034641	P	cellular nitrogen compound metabolic process	32	380	2.1e-06	0.00013
GO:0009069	P	serine family amino acid metabolic process	9	31	2.8e-06	0.00017
GO:0070271	P	protein complex biogenesis	16	116	3.3e-06	0.00017
GO:0034621	P	cellular macromolecular complex subunit organization	16	116	3.3e-06	0.00017
GO:0006461	P	protein complex assembly	16	116	3.3e-06	0.00017
GO:0009309	P	amine biosynthetic process	17	131	3.4e-06	0.00017
GO:0007010	P	cytoskeleton organization	9	36	7.8e-06	0.00036
GO:0006544	P	glycine metabolic process	8	28	1.1e-05	0.00049
GO:0005975	P	carbohydrate metabolic process	53	867	1.2e-05	0.00052
GO:0044283	P	small molecule biosynthetic process	25	286	1.5e-05	0.00059
GO:0008652	P	cellular amino acid biosynthetic process	15	118	1.6e-05	0.00062
GO:0009073	P	aromatic amino acid family biosynthetic process	6	16	4.1e-05	0.0015
GO:0046417	P	chorismate metabolic process	6	16	4.1e-05	0.0015
GO:0055114	P	oxidation reduction	50	857	6.5e-05	0.0023
GO:0065003	P	macromolecular complex assembly	16	159	0.00011	0.0035
GO:0009269	P	response to desiccation	10	66	0.00011	0.0035
GO:0009414	P	response to water deprivation	10	66	0.00011	0.0035
GO:0044282	P	small molecule catabolic process	12	95	0.00012	0.0035
GO:0022607	P	cellular component assembly	16	160	0.00012	0.0035
GO:0043648	P	dicarboxylic acid metabolic process	6	22	0.00018	0.0051
GO:0009072	P	aromatic amino acid family metabolic process	6	23	0.00022	0.0061
GO:0009415	P	response to water	10	73	0.00023	0.0064
GO:0044042	P	glucan metabolic process	12	107	0.00031	0.0082
GO:0006073	P	cellular glucan metabolic process	12	107	0.00031	0.0082
GO:0009063	P	cellular amino acid catabolic process	5	16	0.00037	0.0089
GO:0009310	P	amine catabolic process	5	16	0.00037	0.0089
GO:0043933	P	macromolecular complex subunit organization	16	178	0.00036	0.0089
GO:0000096	P	sulfur amino acid metabolic process	6	27	0.00045	0.011
GO:0006563	P	L-serine metabolic process	5	17	0.00046	0.011
GO:0044264	P	cellular polysaccharide metabolic process	12	113	0.00049	0.011
GO:0044262	P	cellular carbohydrate metabolic process	25	364	0.0005	0.011
GO:0016054	P	organic acid catabolic process	5	18	0.00058	0.012
GO:0046395	P	carboxylic acid catabolic process	5	18	0.00058	0.012
GO:0042221	P	response to chemical stimulus	24	351	0.00067	0.014
GO:0009628	P	response to abiotic stimulus	12	120	0.00081	0.016
GO:0005976	P	polysaccharide metabolic process	14	156	0.00083	0.016
GO:0044085	P	cellular component biogenesis	17	219	0.0011	0.022
GO:0044271	P	cellular nitrogen compound biosynthetic process	17	224	0.0014	0.027
GO:0006808	P	regulation of nitrogen utilization	5	24	0.0018	0.032
GO:0019740	P	nitrogen utilization	5	24	0.0018	0.032
GO:0006555	P	methionine metabolic process	5	24	0.0018	0.032
GO:0009056	P	catabolic process	23	359	0.0019	0.034
GO:0000097	P	sulfur amino acid biosynthetic process	5	25	0.0021	0.036
GO:0016043	P	cellular component organization	23	363	0.0022	0.037
GO:0030243	P	cellulose metabolic process	7	54	0.0026	0.044
GO:0030244	P	cellulose biosynthetic process	7	54	0.0026	0.044
GO:0003824	F	catalytic activity	433	9307	2.2e-17	1.4e-14
GO:0005506	F	iron ion binding	50	584	1.9e-09	6.2e-07
GO:0008092	F	cytoskeletal protein binding	13	38	3.4e-09	7.3e-07
GO:0003779	F	actin binding	12	32	5.8e-09	9.4e-07
GO:0020037	F	heme binding	44	504	1e-08	1.1e-06
GO:0046906	F	tetrapyrrole binding	44	504	1e-08	1.1e-06
GO:0016491	F	oxidoreductase activity	107	1867	1.3e-08	1.2e-06
GO:0009055	F	electron carrier activity	51	680	7.1e-08	5.8e-06
GO:0004478	F	methionine adenosyltransferase activity	7	9	2.3e-07	1.7e-05
GO:0016787	F	hydrolase activity	139	2834	6.2e-07	4e-05
GO:0016757	F	transferase activity, transferring glycosyl groups	31	370	3.2e-06	0.00018
GO:0016765	F	transferase activity, transferring alkyl or aryl (other than methyl) groups	11	52	3.2e-06	0.00018
GO:0043169	F	cation binding	119	2449	6.3e-06	0.00027
GO:0046872	F	metal ion binding	119	2445	5.8e-06	0.00027
GO:0043167	F	ion binding	119	2449	6.3e-06	0.00027
GO:0004497	F	monooxygenase activity	30	366	6.9e-06	0.00028
GO:0016798	F	hydrolase activity, acting on glycosyl bonds	36	505	1.6e-05	0.00061
GO:0005525	F	GTP binding	27	329	1.9e-05	0.00065
GO:0032561	F	guanyl ribonucleotide binding	27	329	1.9e-05	0.00065
GO:0019001	F	guanyl nucleotide binding	27	336	2.7e-05	0.00087
GO:0005507	F	copper ion binding	18	179	4.3e-05	0.0013
GO:0016211	F	ammonia ligase activity	6	17	5.4e-05	0.0015
GO:0016880	F	acid-ammonia (or amide) ligase activity	6	17	5.4e-05	0.0015
GO:0004553	F	hydrolase activity, hydrolyzing O-glycosyl compounds	33	477	6.1e-05	0.0016
GO:0003924	F	GTPase activity	14	119	6.5e-05	0.0017
GO:0008234	F	cysteine-type peptidase activity	11	85	0.00018	0.0045
GO:0016746	F	transferase activity, transferring acyl groups	23	302	0.00021	0.0051
GO:0046914	F	transition metal ion binding	95	2041	0.00023	0.0054
GO:0016747	F	transferase activity, transferring acyl groups other than amino-acyl groups	22	286	0.00025	0.0057
GO:0008171	F	O-methyltransferase activity	8	51	0.00043	0.0094
GO:0016740	F	transferase activity	142	3384	0.00061	0.012
GO:0050662	F	coenzyme binding	28	434	0.0006	0.012
GO:0008168	F	methyltransferase activity	23	332	0.00073	0.014
GO:0048037	F	cofactor binding	34	575	0.00072	0.014
GO:0016741	F	transferase activity, transferring one-carbon groups	23	334	0.00079	0.015
GO:0016564	F	transcription repressor activity	5	23	0.0015	0.027
GO:0070011	F	peptidase activity, acting on L-amino acid peptides	28	466	0.0016	0.029
GO:0010181	F	FMN binding	6	37	0.0019	0.033
GO:0008172	F	S-methyltransferase activity	5	25	0.0021	0.034
GO:0008233	F	peptidase activity	28	482	0.0026	0.042
GO:0008289	F	lipid binding	8	70	0.0027	0.044
GO:0016020	C	membrane	127	2608	2.7e-06	0.00026
GO:0044464	C	cell part	222	5684	0.00086	0.027
GO:0005623	C	cell	222	5684	0.00086	0.027
The significant GO terms of down-regulated genes
GO:0009889	P	regulation of biosynthetic process	81	1698	1.1e-12	1.5e-10
GO:0010556	P	regulation of macromolecule biosynthetic process	81	1698	1.1e-12	1.5e-10
GO:0031326	P	regulation of cellular biosynthetic process	81	1698	1.1e-12	1.5e-10
GO:0031323	P	regulation of cellular metabolic process	81	1719	2.1e-12	1.5e-10
GO:0045449	P	regulation of transcription	80	1688	2.2e-12	1.5e-10
GO:0010468	P	regulation of gene expression	81	1701	1.2e-12	1.5e-10
GO:0019219	P	regulation of nucleobase, nucleoside, nucleotide and nucleic acid metabolic process	80	1692	2.4e-12	1.5e-10
GO:0051171	P	regulation of nitrogen compound metabolic process	80	1692	2.4e-12	1.5e-10
GO:0080090	P	regulation of primary metabolic process	82	1785	5.1e-12	2.7e-10
GO:0060255	P	regulation of macromolecule metabolic process	82	1791	6e-12	2.9e-10
GO:0019222	P	regulation of metabolic process	82	1811	1e-11	4.4e-10
GO:0006350	P	transcription	81	1820	3.1e-11	1.2e-09
GO:0006807	P	nitrogen compound metabolic process	107	2940	1.5e-09	5.5e-08
GO:0006355	P	regulation of transcription, DNA-dependent	50	1020	1.2e-08	3.9e-07
GO:0051252	P	regulation of RNA metabolic process	50	1020	1.2e-08	3.9e-07
GO:0010467	P	gene expression	95	2625	1.8e-08	5.3e-07
GO:0006351	P	transcription, DNA-dependent	51	1075	2.4e-08	6e-07
GO:0006139	P	nucleobase, nucleoside, nucleotide and nucleic acid metabolic process	94	2598	2.1e-08	6e-07
GO:0009058	P	biosynthetic process	116	3456	2.3e-08	6e-07
GO:0032774	P	RNA biosynthetic process	51	1077	2.5e-08	6e-07
GO:0050794	P	regulation of cellular process	87	2355	3.1e-08	7.1e-07
GO:0034645	P	cellular macromolecule biosynthetic process	93	2642	8.7e-08	1.9e-06
GO:0009059	P	macromolecule biosynthetic process	93	2646	9.3e-08	1.9e-06
GO:0050789	P	regulation of biological process	88	2471	1.2e-07	2.5e-06
GO:0044249	P	cellular biosynthetic process	107	3261	2.5e-07	4.8e-06
GO:0065007	P	biological regulation	88	2581	7.2e-07	1.3e-05
GO:0016070	P	RNA metabolic process	55	1366	1.1e-06	1.9e-05
GO:0043170	P	macromolecule metabolic process	155	5955	0.00019	0.0032
GO:0044260	P	cellular macromolecule metabolic process	142	5448	0.00035	0.0057
GO:0008152	P	metabolic process	227	9587	0.0011	0.018
GO:0044237	P	cellular metabolic process	163	6668	0.002	0.031
GO:0000272	P	polysaccharide catabolic process	5	42	0.0021	0.031
GO:0044238	P	primary metabolic process	180	7479	0.0022	0.032
GO:0030528	F	transcription regulator activity	71	1244	1e-14	2.4e-12
GO:0003700	F	transcription factor activity	55	805	1.4e-14	2.4e-12
GO:0003676	F	nucleic acid binding	128	3300	4.4e-13	5.1e-11
GO:0043565	F	sequence-specific DNA binding	43	578	8.2e-13	7.2e-11
GO:0003677	F	DNA binding	83	1929	8.4e-11	5.9e-09
GO:0005488	F	binding	284	10853	5.4e-08	3.2e-06
GO:0001871	F	pattern binding	5	24	0.00021	0.0082
GO:0008061	F	chitin binding	5	24	0.00021	0.0082
GO:0030247	F	polysaccharide binding	5	24	0.00021	0.0082
GO:0005634	C	nucleus	39	975	4.4e-05	0.0032
GO:0043231	C	intracellular membrane-bounded organelle	43	1342	0.0017	0.047
GO:0043227	C	membrane-bounded organelle	43	1354	0.002	0.047
