# Supplementary material for: Transcript profiling of Populus tomentosa genes in normal, tension, and opposite wood by RNA-seq
Source: BMC Genomics. 2015 Mar 10;16(1):164. doi: 10.1186/s12864-015-1390-y (PMC4372042; doi:10.1186/s12864-015-1390-y)
Supplement: Additional file 6: — The different genes discussed in the paper. [file 12864_2015_1390_MOESM6_ESM.xls]

## Sheet: stress related
Table S6 The different genes disscussed in papers
Transcript_id	description	OW_FPKM	NW_FPKM	TW_FPKM	log2(Fold_change)-NW/TW	FDR-NW/TW	log2(Fold_change)-NW/OW	FDR-NW/OW
POPTR_0001s02870.1	similar to Peroxidase 20 precursor (EC 1.11.1.7) (Atperox P20) (ATP28a).; [ co-ortholog (1of2) of At2g35380, ]	0.15469	12.565	0.0553975	7.82537	0.0255523	6.34389	0.0221109
POPTR_0001s18090.1	0	0.16966	16.5442	0.429421	5.26779	0.00307809	6.60754	0.00244114
POPTR_0001s20790.1	similar to At1g17620 (At1g17620/F11A6_23) mRNA; similar to expressed protein in Arabidopsis thaliana; [ co-ortholog (3of3) of At1g17620, ]	3.46261	18.388	5.14089	#N/A	#N/A	2.40883	0.0311337
POPTR_0001s21530.1	0	26.9025	57.0038	26.8992	1.08349	0.046786	1.08332	0.0249351
POPTR_0002s18070.1	harpin-induced family protein; HIN1 family protein; harpin-responsive family protein; similar to harpin-induced protein hin1 ( GI:1619321) (Nicotiana tabacum); [ co-ortholog (1of2) of At4g01410, ]	0.904136	41.4819	3.1579	3.71544	6.53737e-07	5.5198	8.29773e-10
POPTR_0003s04560.1	similar to At1g17620 (At1g17620/F11A6_23) mRNA; similar to expressed protein in Arabidopsis thaliana; [ co-ortholog (1of3) of At1g17620, ]	18.4005	221.228	16.2164	3.77001	7.1502e-40	3.58772	7.50832e-40
POPTR_0003s05170.1	similar to hypothetical protein; [ co-ortholog (1of2) of At3g24600, ]	1.55882	13.0824	2.16371	#N/A	#N/A	3.0691	0.0449424
POPTR_0003s14200.1	0	31.2802	92.5253	38.0319	1.28264	0.000666617	1.5646	7.82271e-06
POPTR_0003s21620.1	similar to peroxidase (EC 1.11.1.7) - large-leaved lupine (fragment). [ORG:Lupinus polyphyllus]; [ co-ortholog (9of16) of JC4779, CAC38073, 1908234A, CAA76680, AAB41810, BAC81650, 1FHF_B, AAB06183, CAA62226, AAB28139, 1FHF_A, JC4781, AAB97734, AAO13838, A	0	10.7714	0.461971	#N/A	#N/A	up-regulated	0.0126417
POPTR_0003s21640.1	0	0.154183	52.4927	1.11218	5.56065	3.24707e-11	8.41133	1.57109e-12
POPTR_0004s01510.1	similar to Peroxidase 42 precursor (EC 1.11.1.7) (Atperox P42) (PRXR1) (ATP1a/ATP1b).; [ ortholog of At4g21960,]	48.5011	652.898	137.089	2.25174	5.0376e-67	3.75077	2.22792e-124
POPTR_0004s04970.1	similar to Auxin response factor 3 (ETTIN protein).; [ co-ortholog (1of2) of At2g33860, ]	9.84706	36.1317	9.99195	1.85443	0.00507739	1.8755	0.00279771
POPTR_0004s15200.1	0	6.0191	33.3088	39.5663	#N/A	#N/A	2.46828	0.000883402
POPTR_0005s07390.1	similar to Peroxidase 17 precursor (EC 1.11.1.7) (Atperox P17) (ATP25a).; [ co-ortholog (1of2) of At2g22420, ]	1.98757	31.0408	8.41676	1.88283	0.0176881	3.96509	2.70826e-06
POPTR_0005s12070.1	0	1.51425	23.6873	6.95918	#N/A	#N/A	3.96744	0.000246141
POPTR_0006s13190.1	similar to Peroxidase 21 precursor (EC 1.11.1.7) (Atperox P21) (PRXR5) (ATP2a/ATP2b).; [ ortholog of At2g37130,]	15.176	82.5912	9.41729	3.1326	2.61554e-12	2.4442	1.02929e-09
POPTR_0006s24500.1	similar to expressed protein in Arabidopsis thaliana; [ co-ortholog (2of2) of At5g11890, ]	37.0861	290.51	43.2614	2.74744	3.6514e-38	2.96964	1.1534e-43
POPTR_0007s00300.1	0	73.878	156.366	46.6755	1.74419	6.40763e-11	1.08171	1.458e-05
POPTR_0008s19130.1	0	3.39358	39.8623	8.7187	2.19284	0.000699957	3.55415	1.31007e-06
POPTR_0010s05690.1	0	0	0.819855	0	2.82406	0.0357599	5.13629	0.00244114
POPTR_0010s05690.2	0	0	0.104815	0.0541333	2.82406	0.0357599	5.13629	0.00244114
POPTR_0010s05690.3	0	0.162258	8.62935	1.58635	2.82406	0.0357599	5.13629	0.00244114
POPTR_0010s05690.4	0	0.319481	7.38898	0.752079	2.82406	0.0357599	5.13629	0.00244114
POPTR_0010s14460.1	similar to Peroxidase 11 precursor (EC 1.11.1.7) (Atperox P11) (ATP23a/ATP23b).; [ co-ortholog (1of2) of At1g68850, ]	0	17.1266	0	up-regulated	0.000226905	up-regulated	0.00017069
POPTR_0011s06080.1	0	0	9.74575	0.100531	#N/A	#N/A	up-regulated	0.0226933
POPTR_0012s00610.1	0	9.69829	58.0635	24.8721	1.2231	0.0173626	2.58183	2.17305e-07
POPTR_0013s11990.1	MATE efflux family protein; [ co-ortholog (2of2) of At1g71870, ]	4.65414	33.411	8.0246	2.05782	0.00823666	2.84374	0.000116932
POPTR_0014s09560.1	0	2.74282	28.6702	5.58762	2.11556	0.00106361	3.2744	2.26735e-06
POPTR_0014s09560.2	0	0.612192	7.59822	2.41583	2.11556	0.00106361	3.2744	2.26735e-06
POPTR_0014s09560.3	0	0.638115	2.36881	0.912294	2.11556	0.00106361	3.2744	2.26735e-06
POPTR_0014s12800.1	0	1.60514	27.777	4.17013	2.73573	0.00253768	4.11312	2.65453e-05
POPTR_0015s00450.1	0	2.06422	67.3561	5.91727	3.5088	1.54676e-11	5.02814	1.56322e-14
POPTR_0015s00580.1	0	3.05752	20.5031	16.8675	#N/A	#N/A	2.74541	0.0129045
POPTR_0016s14900.1	similar to expressed protein in Arabidopsis thaliana; similar to hin1 protein; similar to Nicotiana tabacum; similar to PIR:T03265; [ co-ortholog (1of2) of At3g54200, ]	17.0873	40.2047	13.3117	1.59467	0.0139498	#N/A	#N/A
POPTR_0017s06570.1	0	7.63776e-05	0	3.61527e-05	6.34292	5.29682e-26	8.73176	2.05561e-28
POPTR_0017s06570.2	0	0.256357	109.017	1.343	6.34292	5.29682e-26	8.73176	2.05561e-28
POPTR_0018s05260.1	similar to expressed protein in Arabidopsis thaliana; [ co-ortholog (1of2) of At5g11890, ]	2.39917	235.761	11.1594	4.40099	5.8645e-48	6.61865	2.81144e-60
POPTR_0019s00340.1	0	8.25994	27.4632	6.80207	2.01345	0.014015	1.7333	0.0448557
POPTR_0307s00210.1	0	1.20109	13.5685	3.25106	#N/A	#N/A	3.49785	0.0449424
POPTR_0661s00200.1	0	77.434	239.24	58.1958	2.03947	4.41884e-21	1.62742	3.35867e-16

## Sheet: cytoskeleton related
Supplementary material 6 The different genes discussed in the papers
Transcript_id	description	OW_FPKM	NW_FPKM	TW_FPKM	log2(Fold_change)-NW/OW	FDR-NW/OW	log2(Fold_change)-NW/TW	FDR-NW/TW
POPTR_0001s19170.1	similar to Profilin 3 (Pollen allergen Hev b 8.None2None1). [ORG:Hevea brasiliensis]; [ co-ortholog (2of2) of O658None9, AAD29413, CAA75312, AAKNone1235, AAA16522, At5g566NoneNone, Q8GT39, AAD29414, CAD372None1, CAA7372None, T1None769, CAB51914, O82572, AAD29411, Q9XF42, Q9LEI8, P4	2.97392	49.7757	2.61612	4.065	8.0746e-10	4.24994	2.58772e-09
POPTR_0001s24330.1	None	47.839	96.2289	41.2887	1.00828	0.00341404	1.22072	0.000986573
POPTR_0003s04610.1	similar to Profilin 3 (Pollen allergen Hev b 8.None2None1). [ORG:Hevea brasiliensis]; [ co-ortholog (1of2) of O658None9, AAD29413, CAA75312, AAKNone1235, AAA16522, At5g566NoneNone, Q8GT39, AAD29414, CAD372None1, CAA7372None, T1None769, CAB51914, O82572, AAD29411, Q9XF42, Q9LEI8, P4	1.23284	20.8566	1.09977	4.08045	0.00126398	4.24523	0.00168143
POPTR_0004s17950.1	similar to putative actin-depolymerizing factor [Populus x canescens]. [ORG:Populus alba x Populus tremula]; [ co-ortholog (2of2) of At4g3497None, At2g167NoneNone, AANNone5421, ]	37.6056	68.99	31.1288	None	None	1.14806	0.0223564
POPTR_0004s17950.2	None	0.34215	0.000690438	0.00196067	None	None	1.14806	0.0223564
POPTR_0006s04870.1	similar to Villin 2.; [ co-ortholog (2of2) of At2g4174None, At3g5741None, ]	16.9253	45.3745	18.8264	1.41788	0.0109968	1.26912	0.0421244
POPTR_0006s04870.2	None	0.0567873	0	0	1.41788	0.0109968	1.26912	0.0421244
POPTR_0006s25180.1	similar to profilin 2. [ORG:Parietaria judaica]; [ co-ortholog (1of2) of CAB44256, Q9TNoneM8, CAB44257, Q9XG85, CAD92666, ]	197.143	428.679	174.036	1.12685	1.91588e-20	1.32222	9.98499e-25
POPTR_0006s25180.2	None	59.0831	130.869	49.7382	1.12685	1.91588e-20	1.32222	9.98499e-25
POPTR_0008s05210.1	None	23.7927	65.5867	20.7023	1.46288	0.000546585	1.66361	0.00025101
POPTR_0009s03320.1	similar to actin-depolymerizing factor. [ORG:Malus x domestica]; [ co-ortholog (6of9) of AAD51856, AAQ54513, ]	67.1729	182.768	68.9726	1.44406	4.19853e-10	1.40592	4.2949e-09
POPTR_0009s03330.1	similar to Actin-depolymerizing factor 3 (ADF 3) (AtADF3).; [ ortholog of At3g4599None,At3g46None1None,At5g5988None,At3g46NoneNoneNone,At5g5989None,]	275.075	491.694	225.779	None	None	1.12285	5.93303e-16
POPTR_0009s11840.1	similar to CYCLASE ASSOCIATED PROTEIN 1; [ co-ortholog (2of2) of At4g3449None, ]	23.7739	50.8016	19.974	None	None	1.34675	0.0153105
POPTR_0015s07430.1	None	12.5948	128.537	17.3799	3.36085	3.1121e-22	2.90323	4.94377e-18
POPTR_0015s07430.2	microtubule-associated EB1 family protein; similar to SP|Q9UPY8|Microtubule associated-protein RP EB/family member 3 Protein (EB3 {Homo) {sapiens} ; similar to encodes a homolog of animal microtubule-end-binding protein. The; [ co-ortholog (2of2) of At3g4	0.0631083	1.50386	0.00288684	3.36085	3.1121e-22	2.90323	4.94377e-18
POPTR_0018s04840.1	None	8.5162	8.77291	7.27306	1.09957	2.19468e-23	1.15251	9.58581e-23
POPTR_0018s04840.2	None	222.664	513.258	218.376	1.09957	2.19468e-23	1.15251	9.58581e-23
POPTR_0018s04840.3	similar to profilin 2. [ORG:Parietaria judaica]; [ co-ortholog (2of2) of CAB44256, Q9TNoneM8, CAB44257, Q9XG85, CAD92666, ]	79.4639	143.652	73.8041	1.09957	2.19468e-23	1.15251	9.58581e-23
POPTR_0474s00200.1	similar to actin-depolymerizing factor. [ORG:Malus x domestica]; [ co-ortholog (3of9) of AAD51856, AAQ54513, ]	212.448	385.801	186.361	None	None	1.04976	5.18728e-11
POPTR_0015s07430.1	None	12.5948	128.537	17.3799	3.36085	3.1121e-22	2.90323	4.94377e-18
POPTR_0015s07430.2	microtubule-associated EB1 family protein; similar to SP|Q9UPY8|Microtubule associated-protein RP EB/family member 3 Protein (EB3 {Homo) {sapiens} ; similar to encodes a homolog of animal microtubule-end-binding protein. The; [ co-ortholog (2of2) of At3g4	0.0631083	1.50386	0.00288684	3.36085	3.1121e-22	2.90323	4.94377e-18
POPTR_0001s24020.2	None	0.82585	13.1398	1.11986	3.99192	0.0128492	None	None
POPTR_0001s44200.1	similar to KINESIN-LIKE PROTEIN C; similar to ARABIDOPSIS THALIANA KINESIN 3; [ co-ortholog (1of2) of At4g2718None, At5g5467None, ]	2.04242	25.0044	3.83768	3.61383	0.000355715	2.70388	0.00235516
POPTR_0004s16820.1	similar to kinesin motor protein-related; [ ortholog of At4g39None5None,At2g2138None,]	1.69311	23.0903	2.16857	3.76954	0.000246141	3.41247	0.00207215
POPTR_0005s02100.1	None	0.0908442	14.8345	0.915225	7.35135	0.00745685	4.01869	0.0089927
POPTR_0008s22260.1	None	29.7563	59.6779	26.1789	None	None	1.18879	0.0283012
POPTR_0008s22460.1	None	59.7144	132.124	58.5863	1.14574	3.442e-05	1.17326	7.10548e-05
POPTR_0009s12510.1	None	0.831011	14.4314	1.11768	4.1182	0.00745685	3.69063	0.0323088
POPTR_0009s12740.1	kinesin motor family protein; similar to AtNACK1 kinesin-like protein (GI:19979627) (Arabidopsis thaliana); similar to kinesin-like protein NACK1 (GI:1957None247) (Nicotiana tabacum); [ co-ortholog (2of3) of At4g3895None, At2g213NoneNone, ]	24.3045	63.3735	20.0528	1.38266	0.00180096	1.66008	0.000509439
POPTR_0011s13530.1	similar to KINESIN-LIKE PROTEIN C; similar to ARABIDOPSIS THALIANA KINESIN 3; [ co-ortholog (2of2) of At4g2718None, At5g5467None, ]	1.63746	13.3581	2.00559	3.02818	0.0449424	None	None
POPTR_0011s16800.1	similar to kinesin motor protein-related; similar to 4 other kinesin-like proteins of A. thaliana: FNone2P16.12 (PID:g219118None); similar to katA (D11371); similar to katB (D21137); similar to and katC (D21138); similar to contains non-consensus AT-AC splice s	0.892404	11.9371	2.27374	3.74161	0.0374533	None	None
POPTR_0001s39020.1	similar to mitogen-activated protein kinase homologue. [ORG:Medicago sativa]; [ co-ortholog (1of2) of AAD28617, At1g5351None, CAB6175None, At3g1472None, At4gNone1595, ]	99.946	36.0995	67.3276	-1.46917	1.56985e-07	None	None
POPTR_0002s16400.1	similar to Mitogen-activated protein kinase homolog 4 (EC 2.7.1.37) (MAP kinase 4) (AtMPK4).; [ ortholog of At4gNone137None,]	17.272	141.43	39.8195	3.03358	1.8769e-21	1.82854	8.35582e-11
POPTR_0012s04010.1	similar to mitogen-activated protein kinase kinase (MAPKK); similar to putative (MKK9); similar to mitogen-activated protein kinase kinase (MAPKK) family; similar to PMID:12119167; similar to member of MAP Kinase Kinase; [ co-ortholog (2of2) of At1g735NoneNone,	21.8121	4.72422	35.6994	-2.20698	0.00886803	-2.91775	2.8643e-06

## Sheet: cell wall related
Table S6 The different genes disscussed in papers
Transcript_id		Description	OW_FPKM	NW_FPKM	TW_FPKM	log2(Fold_change)- NW/TW	FDR	log2(Fold_change)- NW/OW	FDR
POPTR_0001s12940	grail3.0008017001	exostosin family protein; [ co-ortholog (1of2) of At1g27440, ]	2.74025	71.3972	2.78805	4.67854	5.42434e-15	4.70349	1.36475e-15
POPTR_0001s44250	estExt_fgenesh4_pm.C_LG_XIII0357	Glycosyltransferase, CAZy family GT8 [Source:UniProtKB/TrEMBL;Acc:B9I7F7]	1.94764	85.3873	2.14064	5.31791	2.38552e-18	5.45422	1.92687e-20
POPTR_0002s20340	Pt-SUS2||estExt_fgenesh4_pm.C_LG_II0867	Predicted protein Sucrose synthase 3 [source:UniProtKB/TrEMBL;Acc:B9GSC7_POPTR]	238.431	82.1557	216.096	-1.39524	1.66379e-16	-1.53714	2.05354e-19
POPTR_0002s23730	estExt_Genewise1_v1.C_LG_II3807||Pt-XTR7	similar to brassinosteroid-regulated protein. [ORG:Glycine max]; [ co-ortholog (1of2) of AAA81350, At3g23730, T07678, P35694, At4g14130, ]	22.4338	61.2582	34.5005	#N/A	#N/A	1.44923	0.00123765
POPTR_0002s25970	eugene3.00002636	Cellulose synthase [Source:UniProtKB/TrEMBL;Acc:B9GRE7]	6.36883	388.798	15.2597	4.67122	2.70551e-83	5.93185	5.36259e-97
POPTR_0003s03720	eugene3.00030191	similar to pectinacetylesterase; putative; similar to pectinacetylesterase precursor GI:1431629 from (Vigna radiata); similar to pectinacetylesterase; putative; similar to pectinacetylesterase precursor GI:1431629 from (Vigna radiata); [ co-ortholog (1of3	9.52842	72.7583	15.4779	2.2329	3.93638e-07	2.9328	1.61662e-10
POPTR_0003s15800	estExt_Genewise1_v1.C_LG_III1278||Pt-EXGT	Putative uncharacterized protein [source:UniProtKB/TrEMBL;Acc:A9P820_POPTR]	0.257827	12.833	0.682414	4.23307	0.0255523	5.63731	0.0221109
POPTR_0003s16040	0	predicted protein, mRNA [source:RefSeq DNA_predicted;Acc:XM_002304601.1]	0.525801	12.1096	0.489501	4.6287	0.0255523	4.52549	0.0221109
POPTR_0004s05830	eugene3.00040363||Pt-CESA	similar to cellulose synthase. [ORG:Populus tremuloides]; [ co-ortholog (1of2) of AAF91155, AAD03417, AAT09897, ]	4.40086	272.317	11.2857	4.59272	1.86712e-57	5.95136	1.25076e-67
POPTR_0004s11620	eugene3.00041101	similar to phytochelatin synthetase-like protein. [ORG:Phaseolus vulgaris]; [ co-ortholog (3of3) of AAR13305, ]	1.52592	20.5319	1.07755	4.25204	0.00168143	3.75012	0.00126398
POPTR_0004s24220	estExt_fgenesh4_pg.C_860139	Predicted protein [Source:UniProtKB/TrEMBL;Acc:B9N0N4]	27.2557	11.4958	50.0636	-2.12266	2.07582e-06	#N/A	#N/A
POPTR_0005s00330	0	Predicted protein [Source:UniProtKB/TrEMBL;Acc:B9N404]	27.301	4.44785	19.1544	-2.1065	0.0138972	-2.61777	0.000467078
POPTR_0005s06280	0	Predicted protein [Source:UniProtKB/TrEMBL;Acc:B9H472]	0.826671	47.2424	2.22678	4.40705	4.42828e-09	5.83663	3.86764e-11
POPTR_0005s20150	Pt-ALDH3.3||estExt_fgenesh4_pm.C_LG_V0365	similar to the aldehyde dehydrogenase cp-ADH from C.plantagineum. Constitutively expressed at low levels.; similar to aldehyde dehydrogenase; similar to putative (ALDH); similar to aldehyde dehydrogenase ALDH (Craterostigma plantagineum) gi|17065918|emb|C	0.975307	14.6676	1.20672	3.60347	0.0323088	3.91063	0.00745685
POPTR_0005s21620	Pt-CESA2.6||estExt_fgenesh4_pg.C_LG_V1107	similar to CesA7A-like. [ORG:Populus tremuloides]; [ co-ortholog (2of2) of AAQ95212, AAT09895, ]	9.41778	42.6169	8.06509	2.40166	0.000190749	2.17797	0.000225456
POPTR_0005s24040	estExt_fgenesh4_pm.C_LG_V0534	glycosyl transferase family 8 protein; [ ortholog of At1g06780,At2g30575,]	38.1266	84.048	30.2186	1.47578	0.000136808	1.14042	0.00290584
POPTR_0005s25890	estExt_fgenesh4_pm.C_LG_V0631	glycosyl hydrolase family 9 protein; similar to endo-beta-1; similar to 4-D-glucanase GI:4165132 from (Lycopersicon esculentum); [ co-ortholog (1of2) of At1g75680, At1g19940, ]	1.06189	22.9783	1.51658	3.92138	0.000985006	4.43557	0.000429279
POPTR_0006s05110	Pt-CESA4||eugene3.00060479	similar to cellulose synthase. [ORG:Populus tremuloides]; [ co-ortholog (2of6) of AAT66941, AAL23710, AAO25536, AAQ95211, ]	2.61198	19.2239	3.67598	2.3867	0.0357138	2.87969	0.00742774
POPTR_0006s14170	estExt_Genewise1_v1.C_280159	glycoside hydrolase family 28 protein; polygalacturonase (pectinase) family protein; similar to low similarity to SP|P27644 Polygalacturonase (EC 3.25) (Pectinase) {Agrobacterium tumefaciens}; [ co-ortholog (1of2) of At1g19170, ]	16.1256	76.0438	17.9909	2.07956	3.74065e-07	2.23748	4.44394e-08
POPTR_0006s27890	0	Predicted protein [Source:UniProtKB/TrEMBL;Acc:B9HAV6]	8.33392	32.6094	9.39465	1.79538	0.0225816	1.96822	0.00683374
POPTR_0007s04030	eugene3.00070393	Predicted protein [Source:UniProtKB/TrEMBL;Acc:B9HEQ9]	0.436819	31.4047	0.592394	5.72828	9.79765e-07	6.1678	3.64349e-07
POPTR_0007s07120	Pt-ATH||estExt_fgenesh4_pg.C_LG_VII0650	similar to cellulose synthase. [ORG:Populus tremuloides]; [ co-ortholog (1of2) of AAT09898, At4g39350, At2g21770, AAO25581, ]	6.45345	27.5235	9.20475	#N/A	#N/A	2.09252	0.0120775
POPTR_0008s00710	estExt_Genewise1_v1.C_LG_VIII0614	Predicted protein [Source:UniProtKB/TrEMBL;Acc:B9HK46]	1.79013	41.6302	3.24649	3.68068	6.53737e-07	4.53949	1.47279e-08
POPTR_0008s01310	0	Fasciclin-like domain-containing protein [Source:UniProtKB/TrEMBL;Acc:B9HKI1]	0.89921	42.6321	2.65546	4.00491	7.56262e-08	5.56714	4.48852e-10
POPTR_0008s02650	Pt-MANS||estExt_fgenesh4_pm.C_LG_VIII0087	similar to beta-1; similar to 4-mannan synthase. [ORG:Cyamopsis tetragonoloba]; [ co-ortholog (2of2) of AAR23313, ]	0.442846	264.513	0.461572	9.16257	7.43994e-70	9.22232	9.94717e-72
POPTR_0010s11280	grail3.0006015301||Pt-EXGT.3	similar to xyloglucan endotransglycosylase. [ORG:Pyrus communis]; [ co-ortholog (2of2) of At2g01850, At1g14720, BAC58039, ]	5.76319	44.0262	5.98998	2.87774	3.28302e-06	2.93342	1.33025e-06
POPTR_0010s15150	estExt_Genewise1_v1.C_LG_X0543	similar to class1 chitinase. [ORG:Pisum sativum]; [ ortholog of BAC81645,At3g16920,]	8.52167	561.992	17.2533	5.02561	2.3784e-126	6.04327	2.87459e-142
POPTR_0010s16180	0	0	0.445142	19.3544	9.28955	#N/A	#N/A	5.44225	0.000440531
POPTR_0010s24030	Pt-MANS||estExt_fgenesh4_pm.C_LG_X0938	similar to beta-1; similar to 4-mannan synthase. [ORG:Cyamopsis tetragonoloba]; [ co-ortholog (1of2) of AAR23313, ]	0.584553	86.8089	1.48029	5.87389	5.4584e-20	7.21437	5.24945e-22
POPTR_0011s07040	gw1.XI.3218	0	0.896556	12.3681	1.49534	#N/A	#N/A	3.78609	0.0221109
POPTR_0012s02170	0	Putative uncharacterized protein [source:UniProtKB/TrEMBL;Acc:A9P8B2_POPTR]	3.42321	62.8154	9.05824	2.79382	7.12899e-08	4.1977	2.46121e-12
POPTR_0013s06370	gw1.XIII262	exostosin family protein; [ co-ortholog (1of4) of At3g45400, ]	1.20176	14.3692	1.01234	3.82721	0.0323088	3.57976	0.0278567
POPTR_0014s01060	estExt_fgenesh4_pm.C_LG_XIV0002	similar to expressed protein in Arabidopsis thaliana; similar to expressed protein in Arabidopsis thaliana; similar to partial LG127/30 gene -Arabidopsis thaliana; similar to PID:e1270771; [ co-ortholog (1of2) of At4g37950, At2g22620, ]	0.0111635	14.8004	0	up-regulated	0.00135874	10.3726	0.00745685
POPTR_0014s02980	0	Predicted protein [Source:UniProtKB/TrEMBL;Acc:B9MVQ0]	0.637678	50.8149	1.27958	5.31151	1.05133e-10	6.31628	5.62505e-12
POPTR_0014s14370	gw1.XIV.3121	Putative uncharacterized protein [source:UniProtKB/TrEMBL;Acc:A9PHL3_POPTR]	179.429	414.566	168.652	1.29755	1.13054e-17	1.20819	3.22011e-17
POPTR_0015s07110	estExt_Genewise1_v1.C_1290161	similar to phytochelatin synthetase-like protein. [ORG:Phaseolus vulgaris]; [ co-ortholog (2of3) of AAR13305, ]	3.25901	107.543	8.77123	3.61599	1.03652e-18	5.04434	5.55133e-24
POPTR_0016s00360	0	Glycosyltransferase, CAZy family GT8 [Source:UniProtKB/TrEMBL;Acc:B9N3W3]	14.141	46.0004	16.1753	1.50785	0.012865	1.70176	0.00254249
POPTR_0016s06680	0	Predicted protein [Source:UniProtKB/TrEMBL;Acc:B9IIH5]	1.65494	24.5971	4.28148	2.52231	0.00971828	3.89364	0.000142234
POPTR_0016s08770	0	Glycosyl transferase [Source:UniProtKB/TrEMBL;Acc:B9IJ10]	1.76759	37.6794	3.2431	3.53833	5.48092e-06	4.41392	8.72479e-08
POPTR_0018s07380	Pt-SUS1||estExt_fgenesh4_pm.C_LG_XVIII0009||PtrSuSY1	similar to sucrose synthase. [ORG:Medicago sativa]; [ co-ortholog (1of2) of CAD32232, At5g20830, AAC17867, At3g43190, AAC37346, ]	10.4094	28.843	6.18317	2.2218	0.00928299	#N/A	#N/A
POPTR_0018s11290	gw1.XVIII.3152||Pt-CESA2	similar to cellulose synthase. [ORG:Populus tremuloides]; [ co-ortholog (2of2) of AAM26299, ]	4.83277	176.136	14.4988	3.60268	1.20054e-30	5.1877	1.88297e-41
POPTR_0025s00760	#N/A	Predicted protein [Source:UniProtKB/TrEMBL;Acc:B9IMT4]	0.0189829	27.0268	0.0847992	8.31612	1.10003e-05	10.4755	3.9393e-06
POPTR_0006s19580	estExt_Genewise1_v1.C_LG_VI2188||Pt-CESA2	similar to cellulose synthase. [ORG:Populus tremuloides]; [ co-ortholog (1of2) of AAM26299, ]	1.81629	124.333	4.70089	4.72513	1.84722e-26	6.09707	5.02255e-31
POPTR_0010s16420	Pt-RGP3||estExt_fgenesh4_pg.C_LG_X1392	similar to REVERSIBLY GLYCOSYLATED POLYPEPTIDE 3; [ co-ortholog (2of4) of At3g08900, ]	21.55	42.7664	15.3909	1.4744	0.027497	#N/A	#N/A

## Sheet:  transcription regulation
Table S6 The different genes disscussed in papers
Transcript_id	description	OW_FPKM	NW_FPKM	TW_FPKM	log2(Fold_change)-NW/TW	FDR-NW/TW	log2(Fold_change)-NW/OW	FDR-NW/OW
POPTR_0012s10290.1	None	168.559	0.138189	90.9319	-9.362	1.63765e-26	-10.2524	6.38187e-50
POPTR_0001s12990.1	AP2 domain-containing transcription factor family protein; similar to AP2 domain containing protein RAP2.6; similar to Arabidopsis thaliana; similar to EMBL:AFNoneNone3None99; [ co-ortholog (2of2) of At5g1333None, ]	30.3503	0.166199	37.0567	-7.80068	4.1601e-10	-7.51266	1.03763e-07
POPTR_0003s14710.1	None	22.416	0.195533	23.9164	-6.93444	8.51483e-06	-6.84097	1.79886e-05
POPTR_0001s13610.1	None	41.7759	0.368715	39.9015	-6.75779	1.03691e-10	-6.82402	7.05051e-11
POPTR_0014s09860.1	similar to homeobox leucine zipper protein. [ORG:Prunus armeniaca]; [ co-ortholog (1of4) of AAD38144, At2g4668None, At3g6189None, ]	57.5844	0.450742	45.2713	-6.65015	1.58617e-12	-6.99723	1.59346e-15
POPTR_0012s10190.1	None	30.71	0.695889	37.9457	-5.76894	4.1601e-10	-5.46371	1.03763e-07
POPTR_0008s09360.1	None	30.9329	0.62879	26.2886	-5.38572	1.22125e-06	-5.62042	1.03763e-07
POPTR_0001s33560.1	None	54.6166	1.34474	54.8215	-5.34934	4.67477e-14	-5.34394	9.43349e-14
POPTR_0012s03080.1	None	26.3379	0.570422	19.9915	-5.13121	0.000109972	-5.52897	1.37078e-06
POPTR_0015s11130.1	None	82.4642	1.77452	59.6758	-5.10463	4.09699e-16	-5.55296	2.51475e-22
POPTR_0015s11130.2	None	0.844129	0	1.38017	-5.10463	4.09699e-16	-5.55296	2.51475e-22
POPTR_0003s16090.1	AP2 domain-containing transcription factor family protein; similar to AP2 domain containing protein RAP2.6; similar to Arabidopsis thaliana; similar to EMBL:AFNoneNone3None99; [ co-ortholog (1of2) of At5g1333None, ]	55.6712	1.41044	37.2584	-4.72335	4.25208e-09	-5.30271	4.81196e-14
POPTR_0010s00900.1	similar to AP2 domain transcription factor RAP2.3 (Related to AP2 protein 3) (Cadmium-induced protein AS3None).; [ co-ortholog (1of2) of At3g1677None, ]	2983.84	89.5522	2261.12	-4.65816	0	-5.0583	0
POPTR_0017s09750.1	None	53.3529	2.82136	70.5847	-4.64489	7.05254e-18	-4.2411	1.83628e-12
POPTR_0011s06010.1	None	6.4123	0.724902	11.862	-4.03242	0.0148822	None	None
POPTR_0002s16590.1	None	30.3376	0.818694	12.1599	-3.89266	0.00823541	-5.21164	1.03763e-07
POPTR_0008s15740.1	similar to member of Heat Stress Transcription Factor (Hsf) family; heat shock transcription factor family protein; [ co-ortholog (1of2) of At5g4384None, At3g2283None, ]	2.73984	1.17016	17.3058	-3.88648	0.00216406	None	None
POPTR_0002s05630.1	None	4.28209	0.50824	5.07369	-3.72296	0.0148822	-4.25035	0.00144897
POPTR_0002s05630.2	None	11.6501	0.328889	5.98019	-3.72296	0.0148822	-4.25035	0.00144897
POPTR_0003s07910.1	None	5.09335	1.24431	15.6567	-3.65336	0.00660894	None	None
POPTR_0006s05210.1	None	91.1658	12.3449	130.711	-3.40439	1.05151e-26	-2.88458	2.23699e-15
POPTR_0001s40770.1	similar to Ethylene responsive element binding factor 4 (AtERF4).; [ co-ortholog (1of2) of At3g1521None, At1g5317None, ]	89.571	7.07328	73.283	-3.37303	1.47758e-14	-3.66258	2.38687e-18
POPTR_0005s12130.1	None	20.1822	1.17272	12.1352	-3.37127	0.0326	-4.10515	0.000397441
POPTR_0014s11940.1	None	7.21771	1.37388	14.0055	-3.34967	0.0114917	None	None
POPTR_0007s03260.1	None	12.0543	1.9131	15.9506	-3.05963	0.00660894	-2.65556	0.0338094
POPTR_0014s02420.1	None	67.1839	8.21873	66.9109	-3.02525	4.90608e-12	-3.03113	7.56035e-12
POPTR_0014s11350.1	None	31.8043	13.9886	109.674	-2.9709	4.26655e-20	-1.18497	0.0455605
POPTR_0006s20820.1	None	32.5528	1.89131	13.0968	-2.79176	0.0196535	-4.10532	2.71149e-07
POPTR_0003s15040.1	ethylene-responsive element-binding family protein; similar to ethylene responsive element binding factor 5 (AtERF5) (Swiss-Prot:O8None341) (Arabidopsis thaliana); [ co-ortholog (2of2) of At5g5119None, At5g616NoneNone, ]	76.7465	12.4637	85.616	-2.78015	1.40722e-14	-2.62237	9.9255e-12
POPTR_0007s01110.1	None	93.1932	11.9505	75.7965	-2.66506	1.74778e-12	-2.96315	1.62498e-16
POPTR_0014s11490.1	None	33.2699	6.28581	37.5347	-2.57805	1.30582e-05	-2.40405	0.000115282
POPTR_0006s24330.1	None	31.857	10.1276	59.0093	-2.54265	3.77492e-09	-1.65332	0.00812736
POPTR_0002s18050.1	None	23.9733	5.38104	29.8166	-2.51751	3.77492e-09	-2.08935	2.70021e-05
POPTR_0002s18050.2	None	16.6494	3.34485	26.3818	-2.51751	3.77492e-09	-2.08935	2.70021e-05
POPTR_0002s18050.3	None	0.868792	0.300165	0.917249	-2.51751	3.77492e-09	-2.08935	2.70021e-05
POPTR_0002s18050.4	None	2.98501	1.42538	2.7281	-2.51751	3.77492e-09	-2.08935	2.70021e-05
POPTR_0019s15190.1	None	83.844	19.69	110.955	-2.49444	5.98267e-17	-2.09024	3.98556e-10
POPTR_0005s07290.1	None	250.32	49.41	278.194	-2.49322	4.77224e-43	-2.3409	1.64172e-34
POPTR_0013s14960.1	similar to SP8 binding protein homolog - cucumber. [ORG:Cucumis sativus]; [ co-ortholog (5of9) of JC62None3, AAC37515, ]	46.4856	7.93657	42.8835	-2.43384	1.66521e-06	-2.5502	3.92986e-07
POPTR_0002s04020.1	None	30.6336	3.75303	17.9955	-2.26151	0.014506	-3.02899	2.63728e-05
POPTR_0018s03450.1	similar to Probable WRKY transcription factor 17 (WRKY DNA-binding protein 17).; [ ortholog of At2g2457None,At4g3155None,]	78.5673	10.8686	49.744	-2.19436	1.19829e-06	-2.85376	2.20019e-13
POPTR_0019s14460.1	similar to SP8 binding protein homolog - cucumber. [ORG:Cucumis sativus]; [ co-ortholog (9of9) of JC62None3, AAC37515, ]	30.1715	5.91807	25.0275	-2.08032	0.00195314	-2.34999	0.000183339
POPTR_0004s16860.1	None	70.7842	12.718	53.2607	-2.0662	7.84835e-07	-2.47656	2.57736e-10
POPTR_0014s08990.1	None	12.4646	3.53811	13.984	-2.05634	5.56253e-06	-1.85643	0.000238606
POPTR_0014s08990.2	None	31.3938	8.57383	36.3929	-2.05634	5.56253e-06	-1.85643	0.000238606
POPTR_0003s16950.1	None	13.0477	3.81721	14.7224	-1.99415	0.0219932	None	None
POPTR_0003s16950.2	similar to histidine kinase receptor. [ORG:Fagus sylvatica]; [ co-ortholog (1of2) of CACNone9578, At1g2732None, ]	0	4.51687e-05	0	-1.99415	0.0219932	None	None
POPTR_0003s16950.3	None	4.12748	0.893659	4.04497	-1.99415	0.0219932	None	None
POPTR_0008s01200.1	similar to EIN3-like protein. [ORG:Cucumis melo]; [ co-ortholog (2of2) of BAB64345, AAL14267, ]	0.414591	0.485486	0.349953	-1.94324	5.02677e-85	-2.29587	1.44615e-125
POPTR_0008s01200.2	None	920.757	187.107	721.071	-1.94324	5.02677e-85	-2.29587	1.44615e-125
POPTR_0010s19400.1	basic helix-loop-helix (bHLH) family protein; [ co-ortholog (2of2) of At2g4None2NoneNone, ]	59.3168	13.8545	52.3931	-1.91902	3.31693e-06	-2.09809	2.19716e-07
POPTR_0010s25370.1	similar to EIN3-like protein. [ORG:Cucumis melo]; [ co-ortholog (1of2) of BAB64345, AAL14267, ]	391.673	141.963	525.939	-1.88938	8.84876e-60	-1.46413	5.74785e-30
POPTR_0016s03460.1	None	30.4897	8.72447	31.5086	-1.85261	0.001807	-1.80518	0.00290717
POPTR_0010s16760.1	None	25.0568	6.49412	23.1209	-1.83199	0.0120111	-1.948	0.00537437
POPTR_0008s07360.1	similar to Putative dehydration responsive element binding protein 2H (DREB2H protein).; [ co-ortholog (1of2) of At2g4None34None, At2g4None35None, ]	12.9355	5.34323	18.8602	-1.81956	0.0467948	None	None
POPTR_0008s16430.1	similar to ethylene receptor. [ORG:Pyrus pyrifolia]; [ co-ortholog (2of3) of BAA85819, BAD61NoneNone3, At3g2315None, ]	117.072	24.8829	86.6512	-1.80007	2.54441e-09	-2.23417	1.53724e-15
POPTR_0002s09480.1	similar to AP2 domain-containing transcription factor; putative; similar to AP2 domain transcription factor GI:45672None4 from (Arabidopsis thaliana); [ co-ortholog (2of2) of At1g2219None, At1g78None8None, At1g36None6None, ]	49.9594	14.4781	45.4389	-1.65006	0.000281695	-1.78688	5.67436e-05
POPTR_0007s05010.1	None	96.9476	36.1145	105.168	-1.54205	4.68033e-09	-1.42463	4.92844e-07
POPTR_0001s06700.1	None	29.2496	7.86004	22.6779	-1.52868	0.0366	-1.89581	0.0020293
POPTR_0003s09090.1	similar to phaseolin G-box binding protein PG2 - kidney bean (fragment). [ORG:Phaseolus vulgaris]; [ co-ortholog (1of2) of At1g3264None, AAC289None7, T1None861, T1None862, AABNoneNone686, At5g4683None, ]	43.2452	20.3459	57.7297	-1.50458	8.88905e-05	-1.0878	0.0203217
POPTR_0008s22950.1	None	22.4543	8.67212	24.2441	-1.48318	0.0324952	None	None
POPTR_0007s13380.1	None	63.4176	31.7206	88.0845	-1.47347	2.45296e-07	None	None
POPTR_0012s09300.1	None	74.007	41.1656	113.106	-1.45816	3.64313e-09	None	None
POPTR_0002s17680.1	similar to homeobox leucine zipper protein. [ORG:Prunus armeniaca]; [ co-ortholog (2of4) of AAD38144, At2g4668None, At3g6189None, ]	47.7119	11.1901	29.6363	-1.40514	0.0220257	-2.09213	1.65868e-05
POPTR_0427s00200.1	similar to speckle-type POZ protein-related; similar to Speckle-type POZ protein (SP:O43791) (Homo sapiens); [ co-ortholog (1of2) of At3g4836None, At5g6316None, ]	43.4239	26.9073	70.7667	-1.39507	1.76506e-05	None	None
POPTR_0018s08110.1	similar to class III HD-Zip protein. [ORG:Populus alba x Populus tremula]; [ co-ortholog (2of6) of AAS77254, ]	69.9728	38.0676	99.8106	-1.39063	2.08302e-07	None	None
POPTR_0001s02450.1	similar to phaseolin G-box binding protein PG2 - kidney bean (fragment). [ORG:Phaseolus vulgaris]; [ co-ortholog (2of2) of At1g3264None, AAC289None7, T1None861, T1None862, AABNoneNone686, At5g4683None, ]	45.1722	19.5722	50.6135	-1.37072	0.00070692	-1.20663	0.00658192
POPTR_0012s07270.1	None	243.512	68.8717	175.856	-1.35241	4.9161e-13	-1.82201	6.18143e-25
POPTR_0001s08990.1	similar to heat shock transcription factor HSF29 - soybean (fragment). [ORG:Glycine max]; [ ortholog of CAA87None78,At5g62None2None,S59541,]	24.6939	19.3055	47.0355	-1.28474	0.00216009	None	None
POPTR_0004s20830.1	similar to EIN3-like protein. [ORG:Cucumis melo]; [ co-ortholog (2of2) of AAL76272, CAB9583None, At2g27None5None, AAL76271, At3g2None77None, AAK67355, BAB64344, ]	729.898	237.751	566.282	-1.25207	9.55064e-38	-1.61824	3.6288e-64
POPTR_0007s11030.1	None	123.253	45.9509	109.056	-1.2469	2.23131e-07	-1.42346	2.9691e-09
POPTR_0005s16690.1	None	67.6809	30.1578	71.0155	-1.2356	9.17107e-05	-1.16622	0.00078019
POPTR_0002s07020.1	None	181.536	109.52	257.511	-1.23344	8.97221e-17	None	None
POPTR_0006s25500.1	None	25.4522	9.01152	28.6254	-1.22235	3.38548e-05	-1.03868	0.00194576
POPTR_0006s25500.2	None	45.2362	25.3975	51.6602	-1.22235	3.38548e-05	-1.03868	0.00194576
POPTR_0011s11620.1	similar to Ethylene responsive element binding factor 4 (AtERF4).; [ co-ortholog (2of2) of At3g1521None, At1g5317None, ]	44.7628	17.0467	37.5377	-1.13885	0.0322923	-1.39281	0.00317111
POPTR_0015s00440.1	similar to PSEUDO-RESPONSE REGULATOR 5; [ co-ortholog (2of3) of At5g2447None, ]	31.4442	21.24	44.9029	-1.08002	0.0165124	None	None
POPTR_0009s12620.1	None	54.3203	24.1373	50.4683	-1.06411	0.0100839	-1.17023	0.00402654
POPTR_0009s10400.1	None	69.211	31.5946	64.5554	-1.03086	0.00226726	-1.13132	0.000662693
POPTR_0008s07090.1	basic helix-loop-helix (bHLH) family protein; [ co-ortholog (1of2) of At2g4None2NoneNone, ]	44.2763	31.1107	62.8471	-1.01444	0.00417955	None	None
POPTR_0003s09630.1	similar to bZIP transcription factor 3. [ORG:Phaseolus vulgaris]; [ co-ortholog (2of2) of At2g3553None, T12None92, AAK3913None, CAA66477, AAK39131, At1g3215None, ]	30.6951	19.1335	38.4915	-1.00844	0.0423565	None	None
POPTR_0001s02910.1	None	0.153612	0.295967	0.25663	None	None	-1.5929	0.0120948
POPTR_0001s02910.2	None	2.0197	0	0.944226	None	None	-1.5929	0.0120948
POPTR_0001s02910.4	None	8.0685	3.61519	5.58761	None	None	-1.5929	0.0120948
POPTR_0001s02910.5	None	20.2357	6.1922	19.4513	None	None	-1.5929	0.0120948
POPTR_0001s09450.1	similar to regulator of anthocyanin biosynthesis pathway. [ORG:Fragaria vesca subsp. vesca]; [ co-ortholog (1of2) of At1g6365None, AAK33141, AAM282NoneNone, At5g41315, ]	38.8665	4.27843	16.8637	None	None	-3.18337	6.49429e-07
POPTR_0001s13740.1	similar to histidine kinase receptor. [ORG:Fagus sylvatica]; [ co-ortholog (2of2) of CACNone9578, At1g2732None, ]	33.7906	10.4683	19.8321	None	None	-1.69059	0.0036436
POPTR_0001s15400.1	similar to Ethylene responsive element binding factor 5 (AtERF5).; [ co-ortholog (1of2) of At5g4723None, At4g1749None, ]	12.9028	0.996693	6.82989	None	None	-3.69439	0.00874343
POPTR_0001s18470.1	similar to GLABRA 2; [ co-ortholog (2of2) of At1g7984None, ]	24.9146	8.59964	8.0791	None	None	-1.53464	0.0342671
POPTR_0001s23680.1	None	48.2547	15.9504	29.7425	None	None	-1.59708	0.00018276
POPTR_0002s06620.1	None	9.44929	0.482162	7.03659	None	None	-4.29262	0.0482596
POPTR_0003s16750.1	None	9.01768	0	6.04723	None	None	down-regulated	0.00867074
POPTR_0004s04720.1	similar to ERF domain protein 11 (ERF11); similar to ERF domain protein 11 (AtERF11) GI:152None7789 from (Arabidopsis thaliana); [ co-ortholog (2of2) of At1g2837None, ]	44.9691	16.1176	29.6508	None	None	-1.4803	0.00175562
POPTR_0005s22480.1	None	17.2676	0.0666905	0.45889	None	None	-8.01637	0.000428629
POPTR_0006s07170.1	None	43.5576	8.19274	19.3235	None	None	-2.41051	5.85893e-06
POPTR_0006s14100.1	similar to AP2 domain-containing transcription factor; putative; similar to TINY (GI:12464None3) (Arabidopsis thaliana); [ co-ortholog (1of2) of At1g1921None, At5g2196None, At1g7493None, ]	12.1952	0.0339544	4.86383	None	None	-8.4885	0.00874343
POPTR_0008s11600.1	similar to DNA-binding protein RAV2 (RAV2); similar to AP2 domain-containing protein RAP2.8; similar to RAV2 GI:3868859 from (Arabidopsis thaliana); similar to AP2 domain containing protein RAP2.8 (Arabidopsis thaliana) GI:2281641; similar to mRNA for R;	26.8823	9.39581	13.586	None	None	-1.51657	0.0297057
POPTR_0009s16080.1	similar to EIN3-like protein. [ORG:Cucumis melo]; [ co-ortholog (1of2) of AAL76272, CAB9583None, At2g27None5None, AAL76271, At3g2None77None, AAK67355, BAB64344, ]	291.91	136.504	267.566	None	None	-1.09658	7.71045e-15
POPTR_0010s00320.1	similar to Two-component response regulator ARR2 (Receiver-like protein 5).; [ co-ortholog (1of4) of At3g16857, At4g1611None, ]	36.5414	15.1837	20.8961	None	None	-1.26701	0.0239062
POPTR_0010s08510.1	similar to ethylene receptor. [ORG:Pyrus pyrifolia]; [ co-ortholog (1of3) of BAA85819, BAD61NoneNone3, At3g2315None, ]	40.5427	18.2457	33.4701	None	None	-1.15189	0.0209078
POPTR_0011s05580.1	None	37.5181	3.18055	12.7438	None	None	-3.56024	2.66207e-07
POPTR_0011s13320.1	similar to ethylene-responsive protein -related; similar to ethylene-inducible ER33 protein (Lycopersicon esculentum) gi|5669656|gb|AAD46413|; [ co-ortholog (1of2) of At3g2None64None, ]	18.6136	2.17176	13.7634	None	None	-3.09942	0.0047861
POPTR_0013s03990.1	similar to Probable WRKY transcription factor 39 (WRKY DNA-binding protein 39).; [ co-ortholog (2of2) of At3gNone467None, At5g2865None, ]	90.5341	43.9093	75.6018	None	None	-1.04393	0.000169246
POPTR_0014s00790.1	None	19.4879	3.8532	12.0365	None	None	-2.33845	0.00869405
POPTR_0014s08600.1	None	16.0759	1.33465	5.81982	None	None	-3.59037	0.00390962
POPTR_0014s13780.1	None	12.7267	1.39654	11.1276	None	None	-3.18793	0.0338094
POPTR_0015s03360.1	None	13.3258	2.25692	0.7947	None	None	-2.64982	0.0361495
POPTR_0015s03360.2	None	0.838442	0	0.0841899	None	None	-2.64982	0.0361495
POPTR_0015s03760.1	None	14.4007	0.0996426	3.62692	None	None	-7.17516	0.00266517
POPTR_0017s00960.1	None	14.822	2.47089	13.6925	None	None	-2.58464	0.0361495
POPTR_0018s13600.1	None	31.973	8.51746	11.0301	None	None	-1.90836	0.00188671

## Sheet: hormone signal
Table S6 The different genes disscussed in papers
Transcript_id	Description	Gene name	OW_FPKM	NW_FPKM	TW_FPKM	log2(Fold_change)- NW/TW	FDR- NW/TW	log2(Fold_change) -NW/OW	FDR-NW/OW
POPTR_0001s02450.1	similar to phaseolin G-box binding protein PG2 - kidney bean (fragment). [ORG:Phaseolus vulgaris]; [ co-ortholog (2of2) of At1g32640, AAC28907, T10861, T10862, AAB00686, At5g46830, ]	transcription factor MYC2	45.1722	19.5722	50.6135	-1.37072	0.00070692	-1.20663	0.00658192
POPTR_0001s06700.1		transcription factor TGA	29.2496	7.86004	22.6779	-1.52868	0.0366	-1.89581	0.0020293
POPTR_0001s13740.1	similar to histidine kinase receptor. [ORG:Fagus sylvatica]; [ co-ortholog (2of2) of CAC09578, At1g27320, ]	arabidopsis histidine kinase 2/3/4 (cytokinin receptor)	33.7906	10.4683	19.8321	None	None	-1.69059	0.0036436
POPTR_0001s29560.1	similar to [Segment 1 of 3] Pathogenesis-related protein (PR-1) (Allergen Cuc m 3). [ORG:Cucumis melo]; [ co-ortholog (4of5) of At2g14610, At2g14580, P83834_1, At4g07820, ]	pathogenesis-related protein 1	95.5233	5.83318	95.6803	-4.03587	2.17358e-22	-4.0335	1.05199e-21
POPTR_0002s16960.1		jasmonic acid-amino synthetase	110.377	28.9556	87.224	-1.59088	4.15996e-08	-1.93053	2.69708e-12
POPTR_0002s20260.1	similar to probable ethylene receptor - muskmelon. [ORG:Cucumis melo]; [ ortholog of CAA06723,BAA85818,CAD21848,T08050,BAA90552,At2g40940,T06537,]	ethylene receptor	190.935	80.5142	187.401	-1.21881	4.81477e-12	-1.24577	1.52915e-11
POPTR_0003s16580.1		SAUR family protein	81.5351	62.0697	133.238	-1.10204	2.30502e-07	None	None
POPTR_0003s16950.1		arabidopsis histidine kinase 2/3/4 (cytokinin receptor)	13.0477	3.81721	14.7224	-1.99415	0.0219932	None	None
POPTR_0003s16950.2	similar to histidine kinase receptor. [ORG:Fagus sylvatica]; [ co-ortholog (1of2) of CAC09578, At1g27320, ]	arabidopsis histidine kinase 2/3/4 (cytokinin receptor)	0	4.51687e-05	0	-1.99415	0.0219932	None	None
POPTR_0003s16950.3		arabidopsis histidine kinase 2/3/4 (cytokinin receptor)	4.12748	0.893659	4.04497	-1.99415	0.0219932	None	None
POPTR_0004s04970.1	similar to Auxin response factor 3 (ETTIN protein).; [ co-ortholog (1of2) of At2g33860, ]	auxin response factor	9.84706	36.1317	9.99195	1.85443	0.00507739	1.8755	0.00279771
POPTR_0004s14540.1	similar to protein kinase SPK-3. [ORG:Phaseolus acutifolius]; [ co-ortholog (1of2) of S56716, CAE54075, AAB68961, AAO69666, ]	serine/threonine-protein kinase SRK2	48.101	14.4271	43.0086	-1.57584	0.000638469	-1.73729	8.7142e-05
POPTR_0004s20830.1	similar to EIN3-like protein. [ORG:Cucumis melo]; [ co-ortholog (2of2) of AAL76272, CAB95830, At2g27050, AAL76271, At3g20770, AAK67355, BAB64344, ]	ethylene-insensitive protein 3	729.898	237.751	566.282	-1.25207	9.55064e-38	-1.61824	3.6288e-64
POPTR_0004s21360.1	similar to bZIP family transcription factor; [ co-ortholog (2of2) of At1g08320, ]	transcription factor TGA	19.0881	46.0351	14.1039	1.70664	0.00440291	1.27006	0.0322187
POPTR_0005s05550.1	similar to Auxin-induced protein IAA4. [ORG:Pisum sativum]; [ co-ortholog (2of3) of CAA48297, P49679, CAC84712, BAA85822, CAA48298, S39075, ]	auxin-responsive protein IAA	7.23705	38.6483	23.9142	None	None	2.41693	0.000227393
POPTR_0005s09920.1	auxin-responsive family protein; similar to indole-3-acetic acid induced protein (SP:D14414) (Vigna radiata.); similar to ESTs gb|AA712892 and gb|Z17613 come from this gene; [ co-ortholog (1of2) of At1g16510, At3g12830, ]	SAUR family protein	2.42797	41.1501	4.43297	3.21455	4.589e-06	4.08307	9.08125e-08
POPTR_0005s14540.1		DELLA protein	23.1455	63.7806	20.4254	1.64275	0.000509439	1.46239	0.00107573
POPTR_0005s25800.1		auxin response factor	140.598	16.2296	85.3087	-2.39407	2.15284e-12	-3.11488	1.13824e-25
POPTR_0006s03950.1	similar to Two-component response regulator ARR8 (Response reactor 3).; [ ortholog of At2g41310,At3g57040,At2g07440,]	two-component response regulator ARR-A family	1.37216	21.6468	7.94687	None	None	3.97963	0.000734285
POPTR_0006s09940.1	similar to AUXIN RESISTANT 1; similar to AUXIN-HERBICIDE RESISTANT; similar to MODIFIER OF ARF7/NPH4 PHENOTYPES 1; similar to WAVY ROOTS 5; [ co-ortholog (1of2) of At5g01240, At2g38120, ]	auxin influx carrier (AUX1 LAX family)	4.32864	106.086	8.81358	3.58936	1.80346e-18	4.61518	9.84233e-23
POPTR_0006s23390.1		jasmonate ZIM domain-containing protein	62.4263	30.5449	66.6318	-1.12528	0.000737158	-1.03122	0.00383324
POPTR_0007s06940.1	similar to BRASSINOSTEROID INSENSITIVE 1 precursor (EC 2.7.1.37) (AtBRI1) (Brassinosteroid LRR receptor kinase).; [ co-ortholog (1of2) of At4g39400, ]	protein brassinosteroid insensitive 1	15.955	4.43954	22.6519	-2.35115	0.00319594	None	None
POPTR_0008s16100.1		auxin-responsive protein IAA	3.93595e-06	43.4332	1.71069	4.69345	3.50212e-09	9.64407	1.3057e-10
POPTR_0008s16430.1	similar to ethylene receptor. [ORG:Pyrus pyrifolia]; [ co-ortholog (2of3) of BAA85819, BAD61003, At3g23150, ]	ethylene receptor	117.072	24.8829	86.6512	-1.80007	2.54441e-09	-2.23417	1.53724e-15
POPTR_0008s19730.1		two-component response regulator ARR-A family	12.1982	97.3373	55.5727	None	None	2.99632	2.53822e-14
POPTR_0009s04210.1	similar to protein phosphatase 2C; putative; similar to PP2C; putative; similar to ABA induced protein phosphatase 2C; similar to Fagus sylvatica; similar to EMBL:FSY277743; [ ortholog of At5g59220,]	protein phosphatase 2C	22.9868	5.74777	23.6713	-2.04206	0.00511802	-1.99973	0.0135752
POPTR_0009s10060.1	similar to cyclin D3. [ORG:Medicago sativa]; [ co-ortholog (2of2) of At4g34160, CAB40541, ]	cyclin D3, plant	0.469742	7.51564	1.40095	2.92154	0.0323088	3.94031	0.00745685
POPTR_0009s10060.3		cyclin D3, plant	0	0	0.192355	2.92154	0.0323088	3.94031	0.00745685
POPTR_0009s10400.1		ABA responsive element binding factor	69.211	31.5946	64.5554	-1.03086	0.00226726	-1.13132	0.000662693
POPTR_0009s12890.1		SAUR family protein	2.82876	26.5085	3.90581	2.76276	0.00145042	3.22821	0.000211416
POPTR_0009s16080.1	similar to EIN3-like protein. [ORG:Cucumis melo]; [ co-ortholog (1of2) of AAL76272, CAB95830, At2g27050, AAL76271, At3g20770, AAK67355, BAB64344, ]	ethylene-insensitive protein 3	291.91	136.504	267.566	None	None	-1.09658	7.71045e-15
POPTR_0010s00320.1	similar to Two-component response regulator ARR2 (Receiver-like protein 5).; [ co-ortholog (1of4) of At3g16857, At4g16110, ]	two-component response regulator ARR-B family	36.5414	15.1837	20.8961	None	None	-1.26701	0.0239062
POPTR_0010s04740.1		two-component response regulator ARR-A family	4.48078	43.4503	6.98575	2.62209	2.97914e-05	3.29879	3.57131e-07
POPTR_0010s07570.1		auxin-responsive protein IAA	1.8134	133.939	7.88589	4.20433	4.80329e-30	6.28901	4.17066e-39
POPTR_0010s07570.2		auxin-responsive protein IAA	0.147299	19.3774	0.431015	4.20433	4.80329e-30	6.28901	4.17066e-39
POPTR_0010s08510.1	similar to ethylene receptor. [ORG:Pyrus pyrifolia]; [ co-ortholog (1of3) of BAA85819, BAD61003, At3g23150, ]	ethylene receptor	40.5427	18.2457	33.4701	None	None	-1.15189	0.0209078
POPTR_0010s12080.1	similar to unknown. [ORG:Malus x domestica]; [ co-ortholog (2of2) of AAQ96165, AAQ96164, At1g14920, At2g01570, AAQ54509, ]	DELLA protein	15.1165	44.1838	24.6848	None	None	1.54739	0.00908683
POPTR_0010s20720.1	similar to Protein phosphatase 2C (EC 3.1.3.16) (PP2C).; [ co-ortholog (1of2) of At3g11410, ]	protein phosphatase 2C	29.0182	15.5002	38.4408	-1.31035	0.00827142	None	None
POPTR_0013s02980.1	similar to expressed protein in Arabidopsis thaliana; similar to low similarity to PrMC3 (Pinus radiata) GI:5487873; [ ortholog of At3g05120,At5g27320,]	gibberellin receptor GID1	63.6959	26.3074	35.6562	None	None	-1.27573	0.000549555
POPTR_0013s03860.1	similar to Auxin-induced protein IAA4. [ORG:Pisum sativum]; [ co-ortholog (3of3) of CAA48297, P49679, CAC84712, BAA85822, CAA48298, S39075, ]	auxin-responsive protein IAA	3.48315	21.5617	17.2287	None	None	2.63001	0.00811612
POPTR_0014s09120.1		jasmonic acid-amino synthetase	67.8083	24.0125	56.6584	-1.2385	0.000988213	-1.49768	4.00305e-05
POPTR_0015s02210.1		abscisic acid receptor PYR/PYL family	37.8791	8.59756	33.0729	-1.94365	0.00046111	-2.1394	0.000116956
POPTR_0016s03750.1		two-component response regulator ARR-A family	5.46223	32.1269	40.6246	None	None	2.55622	0.000544688
POPTR_0016s12100.1	similar to AUXIN RESISTANT 1; similar to AUXIN-HERBICIDE RESISTANT; similar to MODIFIER OF ARF7/NPH4 PHENOTYPES 1; similar to WAVY ROOTS 5; [ co-ortholog (2of2) of At5g01240, At2g38120, ]	auxin influx carrier (AUX1 LAX family)	51.3541	338.097	86.5101	1.9665	1.48077e-28	2.71889	2.04153e-46

## Sheet: Phenylpropanoid biosynthesis
Table S6 The different genes disscussed in papers
Transcript_id	OW_FPKM	TS_FPKM	TW_FPKM	log2(Fold_change) -TS/OW	FDR-TS/OW	log2(Fold_change)- TS/TW	FDR- TS/TW
POPTR_0001s03440.1	0.695478	31.0005	0.877481	5.47814	3.64349e-07	5.14278	9.79765e-07
POPTR_0001s03440.1	0.695478	31.0005	0.877481	5.47814	3.64349e-07	5.14278	9.79765e-07
POPTR_0001s07400.1	16.2221	312.72	12.6094	4.26884	5.27466e-65	4.6323	1.50242e-66
POPTR_0001s08410.1	157.36	35.1486	8.18455	-2.16253	1.46281e-19	2.10249	0.00372806
POPTR_0001s14310.1	58.9867	4.78256	2.43513	-3.62453	3.91939e-12	None	None
POPTR_0001s14320.1	168.556	28.8986	8.8391	-2.54416	1.40715e-25	1.70903	0.0357167
POPTR_0001s31220.1	105.245	648.45	44.2977	2.62324	1.65521e-85	3.87169	5.14559e-122
POPTR_0001s31220.1	105.245	648.45	44.2977	2.62324	1.65521e-85	3.87169	5.14559e-122
POPTR_0001s31470.1	58.5706	144.765	55.8176	1.30546	5.99018e-07	1.37492	7.24332e-07
POPTR_0002s03500.1	70.7443	14.2194	6.66529	-2.31475	2.46304e-09	None	None
POPTR_0003s11900.1	29.2433	1.26305	1.62916	-4.53312	1.72452e-06	None	None
POPTR_0003s17530.1	92.105	14.7449	3.24732	-2.64306	2.03006e-14	None	None
POPTR_0003s17540.1	33.3266	6.23201	1.14602	-2.4189	0.000115282	None	None
POPTR_0003s17550.1	123.198	21.5289	4.87273	-2.51663	2.01277e-18	2.14347	0.0341352
POPTR_0003s17980.1	93.4604	243.38	84.2743	1.38078	1.24226e-12	1.53005	9.99343e-14
POPTR_0003s21620.1	0	10.7714	0.461971	up-regulated	0.0126417	None	None
POPTR_0003s21640.1	0.154183	52.4927	1.11218	8.41133	1.57109e-12	5.56065	3.24707e-11
POPTR_0004s01510.1	48.5011	652.898	137.089	3.75077	2.22792e-124	2.25174	5.0376e-67
POPTR_0004s01880.1	10.3047	105.054	32.9697	3.34976	1.89665e-17	1.67192	3.81838e-07
POPTR_0004s03030.1	100.479	32.3433	14.4424	-1.68256	1.8315e-09	None	None
POPTR_0004s03030.2	3.34163	0	0	-1.68256	1.8315e-09	None	None
POPTR_0004s14240.1	120.162	47.5925	52.5182	-1.33617	3.25875e-08	None	None
POPTR_0005s07390.1	1.98757	31.0408	8.41676	3.96509	2.70826e-06	1.88283	0.0176881
POPTR_0005s11600.1	134.682	10.8488	19.5791	-3.63395	2.07735e-28	None	None
POPTR_0005s11610.1	55.3699	3.77348	3.74152	-3.87513	3.88862e-12	None	None
POPTR_0005s11950.1	1.49203	95.5614	3.83177	6.00108	3.64885e-23	4.64035	4.69195e-20
POPTR_0005s12070.1	1.51425	23.6873	6.95918	3.96744	0.000246141	None	None
POPTR_0005s14190.1	49.9534	0.0684931	1.42171	-9.51041	3.33906e-13	None	None
POPTR_0005s25110.1	22.7967	6.99329	1.35593	-2.07612	0.000822612	None	None
POPTR_0005s25110.2	6.69207	0	0	-2.07612	0.000822612	None	None
POPTR_0006s03180.1	84.0179	904.106	63.552	3.42772	6.35704e-159	3.83048	3.26177e-169
POPTR_0006s03180.1	84.0179	904.106	63.552	3.42772	6.35704e-159	3.83048	3.26177e-169
POPTR_0006s12870.1	183.021	810.683	17.5287	2.14713	1.18835e-82	5.53135	1.84046e-192
POPTR_0006s13190.1	15.176	82.5912	9.41729	2.4442	1.02929e-09	3.1326	2.61554e-12
POPTR_0007s05100.1	11.3646	0.717075	0.560238	-3.98628	0.0156372	None	None
POPTR_0007s13720.1	9.63399	389.06	20.9489	5.33572	1.98116e-93	4.21505	1.7244e-78
POPTR_0008s03810.1	25.0434	366.64	7.42053	3.87186	8.29097e-71	5.6267	8.2897e-87
POPTR_0009s09870.1	190.912	805.867	252.265	2.07763	6.59024e-79	1.6756	3.48376e-53
POPTR_0009s10270.1	87.6102	519.948	54.8322	2.5692	8.29052e-67	3.24527	4.83631e-83
POPTR_0009s10270.1	87.6102	519.948	54.8322	2.5692	8.29052e-67	3.24527	4.83631e-83
POPTR_0010s14460.1	0	17.1266	0	up-regulated	0.00017069	up-regulated	0.000226905
POPTR_0010s23100.1	1.55711	22.5845	0.983886	3.85839	0.000429279	4.5207	0.000110704
POPTR_0013s07050.1	55.4462	19.7855	6.51593	-1.48665	0.000164907	None	None
POPTR_0013s15380.1	38.4637	430.492	19.76	3.20441	8.80368e-191	4.46684	1.61524e-242
POPTR_0013s15380.1	38.4637	430.492	19.76	3.20441	8.80368e-191	4.46684	1.61524e-242
POPTR_0013s15380.2	86.5324	721.685	32.3435	3.20441	8.80368e-191	4.46684	1.61524e-242
POPTR_0013s15380.2	86.5324	721.685	32.3435	3.20441	8.80368e-191	4.46684	1.61524e-242
POPTR_0014s14200.1	155.463	31.3347	5.76994	-2.31074	5.60692e-21	2.44113	0.00107936
POPTR_0016s09230.1	182.475	404.076	19.832	1.14693	2.24071e-15	4.34872	2.43229e-83
POPTR_0017s06570.1	7.64e-05	0	3.62e-05	8.73176	2.05561e-28	6.34292	5.29682e-26
POPTR_0017s06570.2	0.256357	109.017	1.343	8.73176	2.05561e-28	6.34292	5.29682e-26
POPTR_0019s15110.1	375.548	1152.78	218.653	1.61805	4.73016e-78	2.3984	9.98159e-130
POPTR_0019s15110.1	375.548	1152.78	218.653	1.61805	4.73016e-78	2.3984	9.98159e-130
