# Supplementary material for: Transcript profiling of Populus tomentosa genes in normal, tension, and opposite wood by RNA-seq
Source: BMC Genomics. 2015 Mar 10;16(1):164. doi: 10.1186/s12864-015-1390-y (PMC4372042; doi:10.1186/s12864-015-1390-y)
Supplement: Additional file 7: — The important differentially expressed genes between TW and OW. [file 12864_2015_1390_MOESM7_ESM.xls]

## Sheet: Table S7
Supplementary material 7 The important differentially expressed genes between TW and OW
gene_id	gene_name	Description	Related family	location	TW_RPKM	OW_RPKM	log2(Fold_change) -TW/OW	p-value	FDR	Expression patterns
POPTR_0014s14200	CHS	Chalcone synthase [source:UniProtKB/TrEMBL;Acc:Q2ENC2_POPTR]	Chalcone synthase	chr14:10394190-10396348	5.76994	155.463	-4.75187	7.14941e-38	6.57346e-35	down-regulated
POPTR_0001s14310	CHS3	Chalcone synthase [source:UniProtKB/TrEMBL;Acc:A9PFH2_POPTR]	Chalcone synthase	chr1:11253693-11256265	2.43513	58.9867	-4.59832	2.74618e-14	7.40072e-12	down-regulated
POPTR_0001s14320	CHS2	Chalcone synthase [source:UniProtKB/TrEMBL;Acc:B9GMG1_POPTR]	Chalcone synthase	chr1:11261943-11263645	8.8391	168.556	-4.25318	3.643e-38	3.45102e-35	down-regulated
POPTR_0003s17530	CHS4	Chalcone synthase [source:UniProtKB/TrEMBL;Acc:B9H086_POPTR]	Chalcone synthase	chr3:16871806-16874056	3.24732	92.105	-4.82596	2.01402e-22	9.39705e-20	down-regulated
POPTR_0003s17540	CHS5	Chalcone synthase [source:UniProtKB/TrEMBL;Acc:B9H087_POPTR]	Chalcone synthase	chr3:16878638-16880271	1.14602	33.3266	-4.86197	2.29142e-08	3.58161e-06	down-regulated
POPTR_0003s17550	CHS6	Chalcone synthase [source:UniProtKB/TrEMBL;Acc:B9H088_POPTR]	Chalcone synthase	chr3:16885335-16887264	4.87273	123.198	-4.6601	4.79557e-30	2.88297e-27	down-regulated
POPTR_0002s03500	DFR1	Dihydroflavonol 4-reductase [source:UniProtKB/TrEMBL;Acc:B9GRL5_POPTR]	Dihydroflavonol 4-reductas	chr2:2174258-2176285	6.66529	70.7443	-3.40787	5.85111e-14	1.51167e-11	down-regulated
POPTR_0005s25110	DFR2	Dihydroflavonol 4-reductase [source:UniProtKB/TrEMBL;Acc:B9H4D5_POPTR]	Dihydroflavonol 4-reductas	chr5:23439781-23441952	1.35593	29.4888	-4.44281	2.80021e-07	3.74892e-05	down-regulated
POPTR_0005s11570	XM_002338838.1	flavanone 3-hydroxylase (F3H7), mRNA [source:RefSeq DNA_predicted;Acc:XM_002338838.1]	flavanone 3-hydroxylase (F3H7)	chr5:8399342-8400386	2.83209	33.4459	-3.56189	1.44173e-07	1.99424e-05	down-regulated
POPTR_0010s09880	POPTRDRAFT_769322	Predicted protein [Source:UniProtKB/TrEMBL;Acc:B9HV59]	heat shock protein	chr10:10494270-10497601	204.347	58.0575	1.81547	1.9667e-21	8.65931e-19	up-regulated
POPTR_0019s11060	POPTRDRAFT_574257	Predicted protein [Source:UniProtKB/TrEMBL;Acc:B9IQG8]	heat shock protein	chr19:12467652-12468111	406.234	48.0205	3.08059	1.67446e-74	3.48969e-71	up-regulated
POPTR_0009s05440	POPTRDRAFT_722968	Predicted protein [Source:UniProtKB/TrEMBL;Acc:B9HP05]	heat shock protein	chr9:5538309-5539029	372.442	43.1046	3.1111	6.43057e-69	1.18251e-65	up-regulated
POPTR_0010s18260	POPTRDRAFT_659379	Predicted protein [Source:UniProtKB/TrEMBL;Acc:B9HYD1]	heat shock protein	chr10:16580865-16581642	147.761	11.3175	3.70664	2.28404e-32	1.48753e-29	up-regulated
POPTR_0019s11050	POPTRDRAFT_738820	Predicted protein [Source:UniProtKB/TrEMBL;Acc:B9IQG7]	heat shock protein	chr19:12464124-12464873	624.723	69.1226	3.17599	3.87529e-117	1.00955e-113	up-regulated
POPTR_0006s07320	POPTRDRAFT_652851	Predicted protein [Source:UniProtKB/TrEMBL;Acc:B9HAX6]	heat shock protein	chr6:5259905-5260734	66.8854	31.9003	1.06812	0.00025535	0.0175826	up-regulated
POPTR_0004s19890	-	-	heat shock protein	chr4:19560458-19560938	17.619	0.0730742	7.91355	3.0272e-05	0.0026397	up-regulated
POPTR_0004s19840	POPTRDRAFT_836664	Predicted protein [Source:UniProtKB/TrEMBL;Acc:B9MYI7]	heat shock protein	chr4:19549424-19549907	27.4757	1.55802	4.14037	3.12591e-07	4.08866e-05	up-regulated
POPTR_0008s06260	POPTRDRAFT_563962	Predicted protein [Source:UniProtKB/TrEMBL;Acc:B9HHJ3]	heat shock protein	chr8:3708687-3709580	939.667	88.1937	3.4134	2.46425e-187	1.28392e-183	up-regulated
POPTR_0010s20300	POPTRDRAFT_659595	Predicted protein [Source:UniProtKB/TrEMBL;Acc:B9HT33]	heat shock protein	chr10:17942018-17942804	3092.54	692.248	2.15943	0	0	up-regulated
POPTR_0006s09460	POPTRDRAFT_653054	Predicted protein [Source:UniProtKB/TrEMBL;Acc:B9HC70]	heat shock protein	chr6:6950234-6951055	121.056	5.13328	4.55965	2.13391e-30	1.308e-27	up-regulated
POPTR_0001s19320	POPTRDRAFT_842706	Predicted protein [Source:UniProtKB/TrEMBL;Acc:B9GH40]	heat shock protein	chr1:16939442-16940335	65.0001	8.07991	3.00803	1.46595e-12	3.2969e-10	up-regulated
POPTR_0003s10860	POPTRDRAFT_817274	Predicted protein [Source:UniProtKB/TrEMBL;Acc:B9GVE8]	Heat shock protein	chr3:11716710-11717855	63.566	10.6228	2.58109	6.71987e-11	1.30478e-08	up-regulated
POPTR_0012s02930	POPTRDRAFT_1095126	Predicted protein [Source:UniProtKB/TrEMBL;Acc:B9I224]	heat shock protein	chr12:2372109-2373337	402.337	7.84514	5.68046	2.27134e-111	5.46187e-108	up-regulated
POPTR_0006s24030	POPTRDRAFT_832078	Predicted protein [Source:UniProtKB/TrEMBL;Acc:A9PA59]	heat shock protein	chr6:22728266-22734447	222.931	24.2972	3.19774	9.28213e-43	1.03632e-39	up-regulated
POPTR_0013s01870	POPTRDRAFT_570800	Predicted protein [Source:UniProtKB/TrEMBL;Acc:B9I7J3]	heat shock protein	chr13:1080642-1083724	102.133	8.83537	3.53101	2.38365e-22	1.09581e-19	up-regulated
POPTR_0010s21350	POPTRDRAFT_822482	Predicted protein [Source:UniProtKB/TrEMBL;Acc:B9HTJ7]	heat shock protein	chr10:18668640-18671686	433.54	150.093	1.53031	3.12163e-35	2.50219e-32	up-regulated
POPTR_0001s03410	POPTRDRAFT_587191	Predicted protein [Source:UniProtKB/TrEMBL;Acc:B9N9W5]	heat shock protein	chr1:2770056-2772648	407.694	57.6269	2.82267	6.81208e-69	1.18307e-65	up-regulated
POPTR_0001s03420	POPTRDRAFT_587192	Predicted protein [Source:UniProtKB/TrEMBL;Acc:B9N9W6]	heat shock protein	chr1:2773995-2776089	95.7757	23.4995	2.02703	5.20314e-12	1.1065e-09	up-regulated
POPTR_0011s00970	ACO7	1-aminocyclopropane-1-carboxylate [source:UniProtKB/TrEMBL;Acc:B9HZH4_POPTR]	ACC	chr11:501627-503815	102.579	379.77	-1.88839	3.94087e-36	3.32961e-33	down-regulated
POPTR_0001s05830	POPTRDRAFT_587825	Cytokinin oxidase [Source:UniProtKB/TrEMBL;Acc:B9NAY6]	Cytokinin oxidase	chr1:4562510-4564855	3.0873	49.5502	-4.00447	5.27691e-11	1.03749e-08	down-regulated
POPTR_0001s38760	GA2OX1	Gibberellin 2-oxidase [source:UniProtKB/TrEMBL;Acc:B9GGW7_POPTR]	Gibberellin 2-oxidase	chr1:38000930-38002604	76.7926	305.076	-1.99013	1.17407e-31	7.49033e-29	down-regulated
POPTR_0003s04980	POPTRDRAFT_711734	Predicted protein [Source:UniProtKB/TrEMBL;Acc:B9GXC8]	Auxin-responsive protein	chr3:6080880-6084241	53.7427	152.993	-1.50932	1.80948e-11	3.69714e-09	down-regulated
POPTR_0018s06080	POPTRDRAFT_669292	Predicted protein [Source:UniProtKB/TrEMBL;Acc:B9ILK1]	ethylene-responsive transcriptional coactivator	chr18:5744056-5744968	115.685	31.3162	1.88522	3.18824e-13	7.78652e-11	up-regulated
POPTR_0014s00810	POPTRDRAFT_571992	Predicted protein [Source:UniProtKB/TrEMBL;Acc:B9IBM1]	Phytosulfokines	chr14:765596-766705	40.5283	130.215	-1.68389	1.30253e-11	2.71456e-09	down-regulated
POPTR_0004s19970	POPTRDRAFT_594834	Predicted protein [Source:UniProtKB/TrEMBL;Acc:A9P9C4]	Phytosulfokines	chr4:19636829-19637741	97.8399	261.196	-1.41664	3.93518e-17	1.33715e-14	down-regulated
POPTR_0001s18730	POPTRDRAFT_548890	Aquaporin, MIP family, TIP subfamily [Source:UniProtKB/TrEMBL;Acc:A9P9G2]	AQPs	chr1:15867374-15869029	22.9	4.96872	2.2044	0.000451975	0.0284289	up-regulated
POPTR_0010s22950	POPTRDRAFT_567607	Aquaporin, MIP family, PIP subfamily [Source:UniProtKB/TrEMBL;Acc:A9P7U3]	AQPs	chr10:19653001-19656217	102.776	254.59	-1.30867	7.60976e-15	2.12401e-12	down-regulated
POPTR_0013s08110	POPTRDRAFT_596946	Predicted protein [Source:UniProtKB/TrEMBL;Acc:B9N126]	Potassium transporter 2	chr13:7052757-7057838	35.9564	76.0567	-1.08083	0.000308721	0.0207101	down-regulated
POPTR_0010s04370	POPTRDRAFT_766920	Predicted protein [Source:UniProtKB/TrEMBL;Acc:B9HMV3]	proton-dependent oligopeptide transport (POT) family	chr10:5446953-5451241	115.564	22.2889	2.37429	4.03798e-17	1.35733e-14	up-regulated
POPTR_0006s09310	POPTRDRAFT_819189	Predicted protein [Source:UniProtKB/TrEMBL;Acc:B9HC55]	proton-dependent oligopeptide transport (POT) family	chr6:6835187-6839870	97.7736	334.54	-1.77466	1.44507e-29	8.52345e-27	down-regulated
POPTR_0016s10230	POPTRDRAFT_835537	Predicted protein [Source:UniProtKB/TrEMBL;Acc:B9IFZ3]	proton-dependent oligopeptide transport (POT) family protein	chr16:8417739-8421960	13.7426	111.395	-3.01896	1.3662e-19	5.40617e-17	down-regulated
POPTR_0001s36330	-	-	lysine and histidine specific transporter	chr1:34890669-34893332	55.4341	132.487	-1.25701	7.60049e-08	1.07999e-05	down-regulated
POPTR_0017s11030	POPTRDRAFT_258774	Multidrug/pheromone exporter, MDR family, ABC transporter family [Source:UniProtKB/TrEMBL;Acc:B9IJP4]	MDR family, ABC transporter family of P. trichocarpa (E-value: 1e-98, score 362).	chr17:10683817-10689893	20.0532	3.41079	2.55565	0.000438715	0.0278188	up-regulated
POPTR_0001s02200	POPTRDRAFT_813324	Multidrug/pheromone exporter, MDR family, ABC transporter family [Source:UniProtKB/TrEMBL;Acc:B9MU48]	P-glycoprotein	chr1:1655052-1662375	19.7204	3.6518	2.43301	0.000759117	0.0444396	up-regulated
POPTR_0002s03060	POPTRDRAFT_816039	Predicted protein [Source:UniProtKB/TrEMBL;Acc:A9PD22]	nodulin MtN21-like	chr2:1904486-1907601	52.0512	17.6348	1.56151	1.36716e-05	0.00132318	up-regulated
POPTR_0003s08200	PTRCAT6	Cationic amino acid transporter [source:UniProtKB/TrEMBL;Acc:B9N2V6_POPTR]	Cationic amino acid transporter	chr3:9615294-9618063	17.6656	0.877469	4.33145	3.0272e-05	0.0026397	up-regulated
POPTR_0010s13840	PTRLHT3	Lysine/histidine transporter [source:UniProtKB/TrEMBL;Acc:B9HWL0_POPTR]	Lysine/histidine transporter	chr10:13557420-13561132	54.1802	22.6588	1.25769	0.000154845	0.0116641	up-regulated
POPTR_0019s11560	POPTRDRAFT_249755	Sucrose proton symporter [Source:UniProtKB/TrEMBL;Acc:B9IQL2]	sucrose transporter	chr19:12830185-12834027	65.9914	10.0701	2.7122	2.19978e-11	4.43659e-09	up-regulated
POPTR_0015s05510	POPTRDRAFT_265712	Predicted protein [Source:UniProtKB/TrEMBL;Acc:B9N369]	sugar transporter family protein	chr15:5839871-5842079	19.7318	52.5771	-1.41391	0.000232805	0.0164282	down-regulated
POPTR_0013s15380	C4H2|CYP73A42	Cytochrome P450 cinnamate 4-hydroxylaseTrans-cinnamate 4-monooxygenase [source:UniProtKB/TrEMBL;Acc:A9PBZ7_POPTR]	Cinnamate 4-hydroxylase (C4H)	chr13:15377402-15381827	52.1035	124.996	-1.26243	2.46327e-07	3.31915e-05	down-regulated
POPTR_0004s18840	PTREXLA1	Putative uncharacterized protein PtrEXLA1 [source:UniProtKB/TrEMBL;Acc:A9PAL4_POPTR]	expansin-like protein	chr4:18575598-18577688	58.0763	13.4	2.11572	2.72168e-08	4.23295e-06	up-regulated
POPTR_0003s08140	PTREXLB1	Putative uncharacterized protein PtrEXLB1 [source:UniProtKB/TrEMBL;Acc:B9N2W2_POPTR]	Expansin-related protein	chr3:9563109-9564782	121.384	526.304	-2.11632	9.41207e-58	1.27926e-54	down-regulated
POPTR_0005s14190	POPTRDRAFT_208491	Predicted protein [Source:UniProtKB/TrEMBL;Acc:B9H6D9]	peroxidase	chr5:11302450-11303977	1.42171	49.9534	-5.13488	8.72007e-13	2.01925e-10	down-regulated
POPTR_0004s01510	PO1	PeroxidasePredicted protein [source:UniProtKB/TrEMBL;Acc:A9PHA0_POPTR]	peroxidase	chr4:865982-867990	137.089	48.5011	1.49902	6.72075e-12	1.41958e-09	up-regulated
POPTR_0004s14240	POPTRDRAFT_800693	Predicted protein [Source:UniProtKB/TrEMBL;Acc:B9H428]	peroxidase	chr4:14712372-14713958	52.5182	120.162	-1.19409	9.20735e-07	0.000109441	down-regulated
POPTR_0006s12870	PAL3	Phenylalanine ammonia-lyasePhenylalanine amonnia lyase [source:UniProtKB/TrEMBL;Acc:B2Z6R1_POPTR]	Phenylalanine ammonia-lyase	chr6:10031398-10034815	17.5287	183.021	-3.38422	1.0005e-34	7.62841e-32	down-regulated
POPTR_0016s09230	PAL4	Phenylalanine ammonia-lyase [source:UniProtKB/Swiss-Prot;Acc:PALY_POPTR]	Phenylalanine ammonia-lyase	chr16:7223951-7227272	19.832	182.475	-3.2018	4.64327e-33	3.1555e-30	down-regulated
POPTR_0013s14860	POPTRDRAFT_571855	Predicted protein [Source:UniProtKB/TrEMBL;Acc:A9PC40]	Xyloglucan endotransglucosylase	chr13:14956649-14959345	279.406	103.895	1.42724	2.62294e-21	1.12323e-18	up-regulated
POPTR_0003s11900	ANS1	Anthocyanidin synthase [source:UniProtKB/TrEMBL;Acc:B9GW40_POPTR]	Anthocyanidin synthase	chr3:12630214-12631755	1.62916	29.2433	-4.16591	2.80021e-07	3.74892e-05	down-regulated
POPTR_0012s03910	POPTRDRAFT_806193	Predicted protein [Source:UniProtKB/TrEMBL;Acc:B9I4U1]		chr12:3144831-3146787	20.2911	1.66989	3.60302	2.71563e-05	0.00243596	up-regulated
POPTR_0010s14530	POPTRDRAFT_566729	Predicted protein [Source:UniProtKB/TrEMBL;Acc:B9HWS1]	bZIP	chr10:14102948-14103639	10.8637	50.5787	-2.21901	5.84591e-07	7.13863e-05	down-regulated
POPTR_0001s31220	CAM2	Caffeoyl-CoA O-methyltransferase 2 [source:UniProtKB/Swiss-Prot;Acc:CAMT2_POPTR]	Caffeoyl-CoA O-methyltransferase 2	chr1:29549731-29551375	44.2977	105.245	-1.24845	1.83198e-06	0.000200243	down-regulated
POPTR_0010s21980	CHI1	Chalcone isomerasePutative uncharacterized protein [source:UniProtKB/TrEMBL;Acc:A9PE73_POPTR]	chalcone isomerase	chr10:19085983-19088706	7.95894	30.9264	-1.95819	0.00032135	0.0213059	down-regulated
POPTR_0006s19260	POPTRDRAFT_832029	Predicted protein [Source:UniProtKB/TrEMBL;Acc:B9HBG5]	cinnamoyl-CoA reductase-related	chr6:18252971-18255075	2.184	37.2111	-4.09069	1.27609e-08	2.01475e-06	down-regulated
POPTR_0018s10950	-	Putative uncharacterized protein [source:UniProtKB/TrEMBL;Acc:A9P9E9_POPTR]	cinnamoyl-CoA reductase-related	chr18:11781496-11784077	104.528	226.553	-1.11596	1.79749e-10	3.38503e-08	down-regulated
POPTR_0009s12420	-	Putative uncharacterized protein [source:UniProtKB/TrEMBL;Acc:A9P833_POPTR]	cysteine proteinase	chr9:10138881-10141525	33.8613	74.6687	-1.14087	0.000171346	0.0126331	down-regulated
POPTR_0013s07050	F3H1	Flavonoid 3'-hydroxylase [source:UniProtKB/TrEMBL;Acc:B9I6R6_POPTR]	Flavonoid 3'-hydroxylase	chr13:5754694-5757296	6.51593	55.4462	-3.08905	1.96972e-10	3.68715e-08	down-regulated
POPTR_0019s00660	POPTRDRAFT_738160	Predicted protein [Source:UniProtKB/TrEMBL;Acc:B9IP28]	embryonic abundant protein	chr19:416940-418246	147.285	19.8685	2.89006	1.3787e-26	7.43093e-24	up-regulated
POPTR_0002s20900	POPTRDRAFT_835035	Predicted protein [Source:UniProtKB/TrEMBL;Acc:B9IBH5]	glutathione S-transferase	chr2:17124773-17126895	1.4388	16.1197	-3.48589	0.000756162	0.044433	down-regulated
POPTR_0006s28990	POPTRDRAFT_828261	Autoinhibited H+ ATPase [Source:UniProtKB/TrEMBL;Acc:B9N695]	H+-ATPase	chr6:26485603-26492294	79.4332	194.607	-1.29275	1.86335e-11	3.78248e-09	down-regulated
POPTR_0001s08410	ANS2	Putative uncharacterized protein [source:UniProtKB/TrEMBL;Acc:A9PHZ9_POPTR]	Leucoanthocyanidin dioxygenase	chr1:6417724-6419472	8.18455	157.36	-4.26502	3.8367e-35	2.99848e-32	down-regulated
POPTR_0008s11540	LAR1	Leucoanthocyanidin reductase [source:UniProtKB/TrEMBL;Acc:B9HIY6_POPTR]	Leucoanthocyanidin reductase	chr8:7331387-7333567	7.02018	48.5027	-2.78849	3.545e-08	5.37962e-06	down-regulated
POPTR_0010s13990	LAR2	Leucocyanidin reductase [source:UniProtKB/TrEMBL;Acc:B9HWM1_POPTR]	Leucocyanidin reductase	chr10:13697919-13700674	4.29428	41.4557	-3.27108	3.06048e-08	4.68988e-06	down-regulated
POPTR_0004s17910	POPTRDRAFT_818181	Predicted protein [Source:UniProtKB/TrEMBL;Acc:B9H180]	nodulin family protein	chr4:17947737-17951914	124.408	38.9586	1.67507	1.7462e-12	3.87148e-10	up-regulated
POPTR_0002s03060	POPTRDRAFT_816039	Predicted protein [Source:UniProtKB/TrEMBL;Acc:A9PD22]	nodulin MtN2	chr2:1904486-1907601	52.0512	17.6348	1.56151	1.36716e-05	0.00132318	up-regulated
POPTR_0002s08560	POPTRDRAFT_410051	Predicted protein [Source:UniProtKB/TrEMBL;Acc:B9GU55]	nodulin MtN21	chr2:5980303-5983087	357.331	148.006	1.27161	1.16013e-22	5.66671e-20	up-regulated
POPTR_0013s04320	POPTRDRAFT_773772	Predicted protein [Source:UniProtKB/TrEMBL;Acc:B9I5N1]	phosphoenolpyruvate-carboxylase kinase	chr13:2928431-2930205	46.2605	11.1414	2.05385	2.54209e-06	0.0002703	up-regulated
POPTR_0002s19000	ADOMET5	S-adenosylmethionine synthetase 5 [source:UniProtKB/TrEMBL;Acc:B9GSZ3_POPTR]	S-adenosylmethionine synthetase 1	chr2:14899108-14901937	57.4633	128.496	-1.16101	7.36711e-07	8.89202e-05	down-regulated
POPTR_0014s11210	POPTRDRAFT_572572	Predicted protein [Source:UniProtKB/TrEMBL;Acc:B9I9F1]	galactinol synthase (GolS, EC 2.4.1.123)	chr14:8328355-8330354	20.7692	1.04148	4.31774	2.71563e-05	0.00243596	up-regulated
POPTR_0008s15740	fgenesh4_pg.C_LG_VIII001405||Pt-HSFA6.2	similar to member of Heat Stress Transcription Factor (Hsf) family; heat shock transcription factor family protein; [ co-ortholog (1of2) of At5g43840, At3g22830, ]	TF		17.3058	2.73984	2.65909	0.000708459	0.0419851	up-regulated
POPTR_0014s11350	POPTR_0014s11350.1		TF		109.674	31.8043	1.78593	5.13545e-12	1.09958e-09	up-regulated
POPTR_0005s22480	eugene3.00051099		TF		0.45889	17.2676	-5.23378	8.00053e-05	0.00636398	down-regulated
POPTR_0006s07170	estExt_fgenesh4_pg.C_LG_VI0537		TF		19.3235	43.5576	-1.17257	0.00553028	0.241793	down-regulated
POPTR_0011s05580	POPTR_0011s05580.1		TF		12.7438	37.5181	-1.55779	0.000690082	0.0410126	down-regulated
POPTR_0015s03360	POPTR_0015s03360.2		TF		0.0841899	0.838442	-4.01042	0.000535689	0.0327394	down-regulated
